# Supplementary material for: Seizure protein 6 controls glycosylation and trafficking of kainate receptor subunits GluK2 and GluK3
Source: EMBO J. 2020 Jun 22;39(15):e103457. doi: 10.15252/embj.2019103457 (PMC7396870; doi:10.15252/embj.2019103457)
Supplement: Supplementary file 5 — Dataset EV1 [file EMBJ-39-e103457-s005.xlsx]

## Sheet: Matrix iCRE- GFP values
Dataset EV1: Relatively quantified proteins on the cell surface of SEZ6KO compared to WT neurons. Overall, 3209 proteins were relatively quantified in 3 out of 3 experiments. LFQ intensities were used to calculate the log2 protein fold changes (SEZ6KO/WT = CRE vs GFP) for each experiment and a one-sample t-test (µ0 = 0) was applied to calculate the p-value of each protein
UniProt Accessions						p (red < 0.05)	Protein ratios of single experiments			Protein log2 fold changes of single experiments			Log2 transformed LFQ intensities						Cummulative Peptide IDs								Peptides Ids of individual measurments
Protein IDs	Majority protein IDs	Protein names	Gene names	Average Ratio (CRE vs GFP)	Average log2 fold change (CRE vs GFP)	p-value (CRE vs GFP)	Ratio (CRE vs GFP) 1	Ratio (CRE vs GFP) 2	Ratio (CRE vs GFP) 3	log2 fold change (CRE vs GFP) 1	log2 fold change (CRE vs GFP) 2	log2 fold change (CRE vs GFP) 3	log2 LFQ CRE01	log2 LFQ CRE02	log2 LFQ CRE03	log2 LFQ GFP01	log2 LFQ GFP02	log2 LFQ GFP03	Peptides	Razor + unique peptides	Unique peptides	Sequence coverage [%]	Razor + Unique sequence coverage [%]	Mol. weight [kDa]	PEP	Intensity	Razor + unique peptides CRE01-01	Razor + unique peptides CRE01-02	Razor + unique peptides CRE02-01	Razor + unique peptides CRE02-02	Razor + unique peptides CRE03-01	Razor + unique peptides CRE03-02	Razor + unique peptides GFP01-01	Razor + unique peptides GFP01-02	Razor + unique peptides GFP02-01	Razor + unique peptides GFP02-02	Razor + unique peptides GFP03-01	Razor + unique peptides GFP03-02
B1AS29;E9Q2Y1;Q60934;F6Z3M4;F6QF13	B1AS29	Glutamate receptor ionotropic, kainate 3	Grik3	0.43405	-1.20407	0.0152985	0.533611	0.402215	0.38101	-0.90614	-1.31396	-1.3921	20.8063	19.5054	20.2162	21.7125	20.8194	21.6083	8	8	7	111	111	10405	4.6797e-48	63299000	4	5	5	5	8	5	5	6	6	5	8	8
D3YTM0;D3Z0Z2;Q924Z4;D3Z4M2	D3YTM0;D3Z0Z2;Q924Z4;D3Z4M2	Ceramide synthase 2	Cers2	0.449601	-1.15328	0.0128217	0.538844	0.401853	0.419712	-0.89206	-1.31526	-1.25253	20.461	19.7071	20.0355	21.3531	21.0224	21.288	5	5	5	182	182	26454	5.4176e-11	29352000	2	2	3	4	5	3	3	3	4	4	4	4
Q7TQ33	Q7TQ33	RGM domain family member B	Rgmb	0.455031	-1.13596	0.0566471	0.617187	0.483447	0.31576	-0.69622	-1.04857	-1.6631	19.4367	18.5053	19.6257	20.133	19.5538	21.2888	4	4	4	62	62	47181	2.6579e-05	19582000	1	2	3	4	3	4	3	4	4	3	4	4
Q9ER00	Q9ER00	Syntaxin-12	Stx12	0.456326	-1.13186	0.0468483	0.525423	0.321591	0.562358	-0.92845	-1.6367	-0.83044	23.3101	22.6996	23.0874	24.2386	24.3363	23.9179	10	10	10	445	445	31195	0	239380000	7	6	7	8	8	8	8	8	7	8	8	9
Q9JKD3	Q9JKD3	Secretory carrier-associated membrane protein 5	Scamp5	0.46288	-1.11129	0.149801	0.240407	0.558853	0.738178	-2.05645	-0.83946	-0.43796	22.9305	21.2935	21.6308	24.987	22.1329	22.0688	4	4	4	132	132	26068	8.594e-13	111130000	3	3	3	3	3	4	2	2	2	2	3	2
Q8VCI5;Q8VCI5-2	Q8VCI5	Peroxisomal biogenesis factor 19	Pex19	0.503275	-0.99058	0.130256	0.872919	0.387852	0.37651	-0.19608	-1.36642	-1.40924	20.4923	21.434	20.4194	20.6884	22.8004	21.8286	9	9	9	291	291	32733	7.186e-279	68330000	2	2	6	7	6	8	3	4	6	8	7	9
P39087;P39087-2;D3Z797;Q6PAQ0	P39087;P39087-2;D3Z797;Q6PAQ0	Glutamate receptor ionotropic, kainate 2	Grik2	0.516924	-0.951977	0.0149551	0.608538	0.478281	0.474579	-0.71658	-1.06407	-1.07528	19.5092	18.7033	19.2674	20.2258	19.7674	20.3427	7	6	6	9	76	10249	8.8127e-99	25733000	3	3	3	2	3	4	3	3	5	4	5	5
Q8K183;D3Z7R1	Q8K183;D3Z7R1	Pyridoxal kinase	Pdxk	0.518311	-0.94811	0.151933	0.620602	0.293658	0.76404	-0.68826	-1.76779	-0.38828	22.2898	21.3213	22.4927	22.978	23.0891	22.8809	6	6	6	256	256	35015	1.0071e-30	117970000	3	3	4	3	3	2	3	3	3	3	4	5
P61089	P61089	Ubiquitin-conjugating enzyme E2 N	Ube2n	0.541803	-0.88416	0.0309201	0.637382	0.568503	0.438926	-0.64977	-0.81476	-1.18795	22.592	19.4744	18.9038	23.2417	20.2892	20.0918	4	4	4	25	25	17138	3.2183e-37	48151000	4	4	3	3	3	3	3	3	3	3	2	2
Q06138;D3Z704;D3YV52;Q9DB16-2;Q9DB16	Q06138	Calcium-binding protein 39	Cab39	0.546327	-0.872163	0.279037	0.684162	0.967967	0.246229	-0.54759	-0.04697	-2.02193	21.8975	22.7407	21.4957	22.4451	22.7877	23.5177	15	15	15	331	331	39842	1.3671e-39	139250000	6	8	11	9	10	11	8	10	13	11	13	13
D3Z636;Q91VM9;Q91VM9-2;G8JL76;D3Z096	D3Z636;Q91VM9;Q91VM9-2;G8JL76	Inorganic pyrophosphatase 2, mitochondrial	Ppa2	0.550678	-0.86072	0.165999	0.918257	0.517693	0.351282	-0.12303	-0.94983	-1.5093	22.879	23.2181	23.1333	23.002	24.1679	24.6426	11	11	11	343	343	37985	1.1056e-50	294250000	6	7	11	10	11	10	9	9	11	11	11	11
O54865	O54865	Guanylate cyclase soluble subunit beta-1	Gucy1b3	0.566251	-0.820487	0.0487866	0.444862	0.586251	0.696174	-1.16857	-0.77041	-0.52248	21.259	22.2688	22.7869	22.4276	23.0392	23.3094	18	18	18	308	308	70597	0	159430000	3	10	14	11	15	15	6	10	16	14	15	13
Q8CAK1;B2FDE8	Q8CAK1	Putative transferase CAF17 homolog, mitochondrial	Iba57	0.571644	-0.80681	0.445478	1.58528	0.202952	0.580601	0.66474	-2.30079	-0.78438	21.5042	19.3824	22.0323	20.8395	21.6832	22.8167	6	6	6	187	187	38399	2.3641e-29	86655000	2	2	5	4	5	4	3	3	5	4	5	4
E9Q8N1;E9Q8K5;A2ASS6;A2ASS6-2;F7CR78;A2AT66;A2AT65;A2AT68;F6RSJ3;A2AT70	E9Q8N1;E9Q8K5;A2ASS6;A2ASS6-2	Titin	Ttn	0.573451	-0.802257	0.303549	0.454304	0.32898	1.26175	-1.13827	-1.60393	0.33543	23.5511	23.3331	23.5914	24.6894	24.9371	23.2559	7	7	7	3	3	3716	5.851e-09	439160000	3	4	6	5	4	5	4	5	5	6	4	6
Q8BTX9	Q8BTX9	Inactive hydroxysteroid dehydrogenase-like protein 1	Hsdl1	0.578376	-0.78992	0.0294272	0.479562	0.659004	0.612206	-1.06021	-0.60164	-0.70791	25.2687	25.1067	26.0309	26.3289	25.7083	26.7388	12	12	12	391	391	36867	7.5806e-135	1245400000	8	11	9	9	10	11	10	10	11	12	10	11
O08915;D3YW40	O08915;D3YW40	AH receptor-interacting protein	Aip	0.58978	-0.76175	0.00904629	0.651208	0.551518	0.571205	-0.61881	-0.85852	-0.80792	23.4084	23.4547	23.334	24.0272	24.3132	24.142	10	10	10	324	324	37605	9.0141e-81	292710000	7	7	9	9	8	8	8	7	8	9	9	9
Q80XU8	Q80XU8	Leucine-rich repeat and fibronectin type-III domain-containing protein 4	Lrfn4	0.608353	-0.71702	0.0767206	0.792048	0.594653	0.478026	-0.33634	-0.74988	-1.06484	23.8442	23.8208	24.2886	24.1805	24.5707	25.3534	12	11	11	225	214	67251	1.667e-90	628410000	6	9	11	11	10	10	10	8	11	10	11	11
Q6ZQ58;Q6ZQ58-2;Q9D423	Q6ZQ58	La-related protein 1	Larp1	0.609375	-0.714597	0.192135	0.463998	1.01544	0.480267	-1.10781	0.02211	-1.05809	19.9952	22.0696	20.5058	21.1031	22.0475	21.5639	8	8	8	105	105	12112	1.3573e-50	101720000	2	2	6	7	5	7	2	2	7	8	4	5
Q5RKN9;P47753	Q5RKN9;P47753	F-actin-capping protein subunit alpha-1	Capza1	0.612375	-0.707513	0.25547	0.353162	1.03608	0.627601	-1.5016	0.05114	-0.67208	20.2888	21.6673	21.9603	21.7904	21.6162	22.6324	9	7	7	402	343	32953	1.5417e-213	79392000	2	2	6	4	4	6	3	4	5	4	7	7
Q3UMR5;Q3UMR5-2	Q3UMR5;Q3UMR5-2	Calcium uniporter protein, mitochondrial	Mcu	0.617049	-0.696543	0.405396	1.03414	0.245657	0.924804	0.04843	-2.02528	-0.11278	21.8169	20.7594	22.7807	21.7685	22.7847	22.8935	7	7	7	229	229	39681	4.0758e-141	150670000	2	2	5	5	6	6	1	2	7	7	6	6
D3YUV1	D3YUV1		Nrbp1	0.621207	-0.686853	0.155604	0.42908	0.621312	0.89921	-1.22068	-0.68661	-0.15327	20.2645	20.3755	20.1919	21.4852	21.0621	20.3451	7	7	1	182	182	6085	1.6797e-22	41303000	2	3	7	6	5	6	3	4	6	7	5	5
P11627	P11627	Neural cell adhesion molecule L1	L1cam	0.62143	-0.686337	0.0242515	0.551208	0.609475	0.714339	-0.85933	-0.71436	-0.48532	21.0418	19.9586	21.9326	21.9011	20.673	22.4179	45	3	3	368	35	14097	0	139380000	1	2	3	3	3	3	2	2	3	3	3	3
Q9Z0P4-2;Q9Z0P4	Q9Z0P4-2;Q9Z0P4	Paralemmin-1	Palm	0.626004	-0.675757	0.0110548	0.649144	0.665989	0.567444	-0.62339	-0.58643	-0.81745	23.2627	23.0998	22.7325	23.886	23.6862	23.5499	12	12	11	339	339	36721	0	252600000	8	10	10	10	8	12	10	11	10	10	9	12
O35075	O35075	Down syndrome critical region protein 3 homolog	Dscr3	0.637294	-0.64997	0.145757	0.898631	0.459374	0.627005	-0.1542	-1.12226	-0.67345	20.2958	19.1275	19.2105	20.45	20.2497	19.8839	4	4	4	138	138	3297	1.4684e-44	22614000	1	2	2	1	4	2	1	2	4	3	3	2
Q9D020;Q9D020-1	Q9D020;Q9D020-1	Cytosolic 5-nucleotidase 3	Nt5c3	0.641981	-0.639397	0.383794	1.19059	0.303059	0.733292	0.25168	-1.72233	-0.44754	20.6681	19.5634	20.3612	20.4165	21.2858	20.8087	6	6	6	23	23	37252	1.424e-32	36691000	0	2	5	5	3	3	1	4	5	4	4	6
P60867	P60867	40S ribosomal protein S20	Rps20	0.644259	-0.634287	0.340015	1.23849	0.58794	0.367246	0.30858	-0.76626	-1.44518	22.9569	19.8098	19.8038	22.6483	20.576	21.249	5	5	5	252	252	13373	1.0626e-21	56922000	4	5	5	5	4	5	4	4	4	5	2	2
Q921X6;Q9CZ23	Q921X6;Q9CZ23	DNA-directed RNA polymerase III subunit RPC6	Polr3f	0.64877	-0.62422	0.353769	1.16244	0.334955	0.701318	0.21716	-1.57796	-0.51186	21.7669	20.5958	21.7015	21.5497	22.1737	22.2134	8	8	8	259	259	35652	3.7739e-28	75748000	4	4	7	7	7	8	5	6	8	8	6	7
E9Q557;E9PZW0	E9Q557;E9PZW0	Desmoplakin	Dsp	0.649514	-0.622567	0.472548	0.248235	1.25233	0.881419	-2.01022	0.32462	-0.1821	23.0233	22.5881	22.3104	25.0335	22.2635	22.4925	32	32	32	111	111	33291	6.4382e-266	210080000	11	14	21	23	13	10	21	27	20	23	13	12
Q8CDN6	Q8CDN6	Thioredoxin-like protein 1	Txnl1	0.649579	-0.622423	0.30624	1.05332	0.357868	0.727127	0.07495	-1.4825	-0.45972	22.2883	20.7741	22.2124	22.2134	22.2566	22.6721	9	9	9	374	374	32237	9.5929e-90	98972000	5	5	7	7	8	8	5	5	6	7	8	7
Q9DCT2	Q9DCT2	NADH dehydrogenase [ubiquinone] iron-sulfur protein 3, mitochondrial	Ndufs3	0.655344	-0.609677	0.161775	0.472868	0.642452	0.92646	-1.08049	-0.63834	-0.1102	20.8836	21.6674	22.2292	21.9641	22.3058	22.3394	6	6	6	202	202	30149	2.9887e-29	87573000	3	3	6	5	4	4	2	3	4	5	2	4
G3UYJ6;G3UYD0;Q9ESZ8-5;Q9ESZ8-4;Q9ESZ8-3;Q3UHU8;Q9ESZ8-6;Q9ESZ8-2;Q9ESZ8;G3UWV2	G3UYJ6;G3UYD0;Q9ESZ8-5;Q9ESZ8-4;Q9ESZ8-3;Q3UHU8;Q9ESZ8-6;Q9ESZ8-2;Q9ESZ8;G3UWV2	General transcription factor II-I	Gtf2i	0.656125	-0.607957	0.110634	0.754687	0.774636	0.483166	-0.40605	-0.36841	-1.04941	20.4864	19.2599	18.2593	20.8925	19.6283	19.3087	2	2	2	7	7	404	8.8172e-07	13597000	2	2	2	2	2	1	1	2	2	2	2	2
P09925;A2ALA6;V9GXE6	P09925;A2ALA6;V9GXE6	Surfeit locus protein 1	Surf1	0.656884	-0.60629	0.164747	0.49026	0.952189	0.607177	-1.02838	-0.07068	-0.71981	20.1413	20.1384	19.0555	21.1697	20.2091	19.7753	7	7	7	307	307	34798	4.031e-35	30968000	2	2	5	4	6	6	2	2	5	4	3	5
Q920P5;Q920P5-2	Q920P5;Q920P5-2	Adenylate kinase isoenzyme 5	Ak5	0.659251	-0.6011	0.0748	0.542491	0.642167	0.822456	-0.88233	-0.63898	-0.28199	19.9014	20.2979	20.4782	20.7837	20.9369	20.7602	7	7	7	157	157	63322	1.052e-22	36240000	2	4	5	5	4	7	2	2	5	6	3	5
Q922Y1	Q922Y1	UBX domain-containing protein 1	Ubxn1	0.662624	-0.593737	0.143243	0.940155	0.547306	0.565422	-0.08903	-0.86958	-0.8226	21.9887	21.1352	21.0854	22.0778	22.0048	21.908	7	7	7	236	236	33572	3.0376e-18	66859000	6	6	6	7	5	6	3	3	6	6	6	6
Q61792;A2A6G9;A2A6H0;A2A6G7;A2A6G8;A2A6H1;A2A6G5;E9Q0N6	Q61792;A2A6G9;A2A6H0;A2A6G7;A2A6G8	LIM and SH3 domain protein 1	Lasp1	0.665624	-0.58722	0.213722	0.42361	0.820287	0.848702	-1.23919	-0.2858	-0.23667	24.4624	24.3549	23.2551	25.7015	24.6407	23.4917	14	14	6	395	395	29994	6.1079e-159	454170000	11	10	12	13	10	11	12	12	13	13	11	12
Q8BQ30;Q8BQ30-2	Q8BQ30;Q8BQ30-2	Phostensin	Ppp1r18	0.666174	-0.58603	0.353056	0.353377	0.744503	1.12372	-1.50072	-0.42565	0.16828	19.8275	20.5188	19.8246	21.3282	20.9444	19.6563	8	8	8	182	182	65629	7.7902e-14	49962000	2	6	6	7	5	5	4	6	7	8	3	6
Q91VA6;F6SQH7	Q91VA6;F6SQH7	Polymerase delta-interacting protein 2	Poldip2	0.667656	-0.582823	0.182109	0.510113	0.589834	0.989149	-0.97111	-0.76162	-0.01574	22.3287	21.8275	22.5516	23.2998	22.5891	22.5673	15	15	15	465	465	4187	6.8186e-132	106410000	7	8	11	12	12	12	7	11	13	12	15	11
P46096;D3Z7R4	P46096	Synaptotagmin-1	Syt1	0.669756	-0.578293	0.158345	0.487441	0.915131	0.673509	-1.0367	-0.12795	-0.57023	25.6959	25.7962	26.8475	26.7326	25.9241	27.4178	25	25	18	466	466	47417	0	2021200000	15	17	23	21	22	23	19	20	21	21	25	25
Q8BI08	Q8BI08	Protein MAL2	Mal2	0.672827	-0.571693	0.188782	0.467737	0.939855	0.692862	-1.09623	-0.08949	-0.52936	21.1763	22.5497	22.7272	22.2726	22.6392	23.2565	2	2	2	177	177	19094	0.0029127	139040000	2	2	2	2	2	2	2	2	2	2	2	2
Q9JKN1	Q9JKN1	Zinc transporter 7	Slc30a7	0.674358	-0.568413	0.121767	0.602645	0.910537	0.558872	-0.73062	-0.13521	-0.83941	20.4627	20.1407	20.4222	21.1934	20.2759	21.2616	3	3	3	95	95	41789	1.3195e-45	34369000	1	2	2	3	2	2	2	2	3	3	3	2
Q6PD19;Q6PD19-2;Q6PD19-3	Q6PD19;Q6PD19-2	UPF0668 protein C10orf76 homolog		0.674715	-0.56765	0.134972	0.521526	0.648456	0.908249	-0.93919	-0.62492	-0.13884	22.5678	22.8997	23.3494	23.507	23.5246	23.4883	12	12	12	194	194	78631	1.0362e-129	233180000	8	8	10	10	9	9	6	7	10	9	8	9
Q8VEB4	Q8VEB4	Group XV phospholipase A2	Pla2g15	0.67581	-0.56531	0.270009	0.403036	0.841806	0.909742	-1.31102	-0.24844	-0.13647	20.1449	21.3231	20.9209	21.4559	21.5715	21.0573	5	5	5	187	187	47307	3.8884e-20	43402000	2	2	5	5	4	5	2	1	4	4	4	5
Q07409	Q07409	Contactin-3	Cntn3	0.677172	-0.562407	0.174586	0.479283	0.706441	0.917125	-1.06105	-0.50136	-0.12481	22.1657	22.282	23.0083	23.2267	22.7833	23.1331	18	18	17	185	185	11323	7.4266e-140	233890000	9	10	13	14	17	18	8	12	14	15	18	18
Q80UW2	Q80UW2	F-box only protein 2	Fbxo2	0.678156	-0.56031	0.275628	0.443474	1.09186	0.644102	-1.17308	0.12679	-0.63464	18.719	19.8586	19.599	19.8921	19.7318	20.2336	2	2	2	91	91	33676	1.1514e-23	14358000	0	2	2	2	2	2	2	2	2	2	2	2
Q9D5T0	Q9D5T0	ATPase family AAA domain-containing protein 1	Atad1	0.678738	-0.559073	0.129854	0.901419	0.656756	0.528172	-0.14973	-0.60657	-0.92092	24.4914	24.8321	24.9846	24.6411	25.4387	25.9055	18	18	18	546	546	40744	1.4692e-55	790920000	8	8	12	15	12	11	11	12	13	14	14	13
Q8R1V4;Q5SVW9	Q8R1V4;Q5SVW9	Transmembrane emp24 domain-containing protein 4	Tmed4	0.67991	-0.556583	0.325906	0.393919	1.10336	0.723157	-1.34403	0.1419	-0.46762	19.7165	22.0852	21.826	21.0605	21.9433	22.2937	5	4	4	145	115	26022	6.8163e-166	82586000	2	1	3	4	4	3	1	2	4	4	4	4
E9PY62	E9PY62		Cntnap3	0.680193	-0.555983	0.333082	0.589204	1.22005	0.437778	-0.76316	0.28694	-1.19173	20.2185	20.3336	19.6477	20.9816	20.0467	20.8394	10	8	8	92	85	14086	1.3551e-73	45591000	3	4	5	4	8	5	5	4	7	6	8	6
E9Q1L5;Q8BUH8	E9Q1L5;Q8BUH8	Sentrin-specific protease 7	Senp7	0.680583	-0.555157	0.187195	0.486297	0.678368	0.955601	-1.04009	-0.55986	-0.06552	19.0454	18.9276	19.0991	20.0855	19.4874	19.1646	5	5	5	62	62	11336	2.6891e-25	18565000	1	3	3	3	3	4	4	5	3	5	3	2
P97785-2;P97785;D6RDD4	P97785-2;P97785;D6RDD4	GDNF family receptor alpha-1	Gfra1	0.683219	-0.54958	0.0362655	0.677978	0.780305	0.602837	-0.56069	-0.35789	-0.73016	19.2833	19.3419	19.6931	19.844	19.6998	20.4233	2	2	2	56	56	51134	4.902e-35	17254000	1	2	2	2	2	2	1	2	1	2	2	2
Q9D164-2;Q9D164	Q9D164-2;Q9D164	FXYD domain-containing ion transport regulator 6	Fxyd6	0.685502	-0.544767	0.127025	0.873058	0.522119	0.706666	-0.19585	-0.93755	-0.5009	23.2323	20.2901	21.6048	23.4281	21.2276	22.1057	2	2	2	269	269	10303	1.7452e-89	86989000	2	2	2	2	2	2	2	2	2	2	2	2
Q9JHI7	Q9JHI7	Exosome complex component RRP45	Exosc9	0.685531	-0.544707	0.258298	0.524596	1.10995	0.553287	-0.93072	0.1505	-0.8539	19.2492	19.9775	19.353	20.1799	19.827	20.2069	3	3	3	8	8	48936	8.104e-26	19966000	2	1	3	2	2	2	2	2	2	3	2	2
Q8R1R3;Q8BXP7;F7BBA2	Q8R1R3;Q8BXP7;F7BBA2	StAR-related lipid transfer protein 7, mitochondrial	Stard7	0.685662	-0.54443	0.0728275	0.63148	0.601205	0.849079	-0.66319	-0.73407	-0.23603	20.1538	20.2077	20.4312	20.8169	20.9417	20.6673	3	3	3	102	102	43144	1.3378e-26	31886000	1	2	3	3	3	3	2	2	3	3	3	3
O70572;D6RGM4	O70572	Sphingomyelin phosphodiesterase 2	Smpd2	0.68576	-0.544223	0.261051	1.11537	0.538825	0.5366	0.15752	-0.89211	-0.89808	19.869	19.7806	18.935	19.7115	20.6727	19.8331	6	6	6	153	153	47466	5.7686e-08	20632000	1	3	5	5	3	2	0	2	5	5	4	4
Q80TG9	Q80TG9	Leucine-rich repeat and fibronectin type-III domain-containing protein 2	Lrfn2	0.68602	-0.543677	0.075866	0.843991	0.659914	0.579677	-0.2447	-0.59965	-0.78668	23.6517	23.0389	23.4614	23.8964	23.6386	24.2481	15	15	14	221	221	84962	2.9546e-80	402170000	8	9	14	13	14	15	11	11	15	14	15	13
P17742;F8VPN3;V9GXC1;V9GX31	P17742	Peptidyl-prolyl cis-trans isomerase A	Ppia	0.686084	-0.543543	0.352778	0.388792	0.723297	1.14841	-1.36293	-0.46734	0.19964	20.8761	20.2275	20.4265	22.239	20.6948	20.2269	8	8	8	427	427	17971	7.8911e-38	37280000	2	2	5	6	6	6	3	3	5	6	6	3
Q8R010;Q8R3V2	Q8R010;Q8R3V2	Aminoacyl tRNA synthase complex-interacting multifunctional protein 2	Aimp2	0.686147	-0.54341	0.110232	0.791455	0.781691	0.522144	-0.33742	-0.35533	-0.93748	22.6634	22.5713	22.816	23.0008	22.9266	23.7535	7	7	7	266	266	35377	1.9546e-39	173840000	5	4	7	7	7	7	6	5	7	7	6	6
P62264;D3YVF4;D3Z7I1	P62264	40S ribosomal protein S14	Rps14	0.686521	-0.542623	0.257537	0.991105	0.746705	0.437214	-0.01289	-0.42139	-1.19359	22.4676	21.6869	20.9955	22.4805	22.1083	22.1891	6	6	6	199	199	16273	1.2511e-17	96883000	6	5	6	6	5	6	4	4	6	6	4	4
Q8C437;F8SLP9;D3YYH0;Q8C437-3;F8SLQ3;Q8C437-4;D3YYH1	Q8C437;F8SLP9;D3YYH0;Q8C437-3;F8SLQ3;Q8C437-4;D3YYH1	PEX5-related protein	Pex5l	0.687429	-0.540717	0.0820523	0.566163	0.681724	0.841654	-0.82071	-0.55274	-0.2487	18.3617	18.6448	18.5158	19.1824	19.1975	18.7645	2	2	2	53	53	63134	1.6808e-06	10258000	1	2	2	2	2	2	2	1	2	2	2	2
Q99JY8	Q99JY8	Lipid phosphate phosphohydrolase 3	Ppap2b	0.688205	-0.53909	0.113409	0.751899	0.52516	0.825471	-0.41139	-0.92917	-0.27671	23.0329	22.2544	22.9615	23.4443	23.1836	23.2382	7	7	7	202	202	35216	1.6023e-19	208220000	5	4	6	6	7	7	4	5	7	7	7	7
P70271;Q5SWV3;A8Y5C3	P70271;Q5SWV3	PDZ and LIM domain protein 4	Pdlim4	0.689276	-0.536847	0.42886	0.952097	0.324365	1.06039	-0.07082	-1.62431	0.08459	18.5942	18.7248	17.9713	18.665	20.3492	17.8867	4	4	4	136	136	35556	1.5399e-13	9465600	1	2	3	2	2	2	2	3	3	3	2	1
Q9WV55	Q9WV55	Vesicle-associated membrane protein-associated protein A	Vapa	0.690242	-0.534827	0.327599	1.05554	0.397942	0.782905	0.07798	-1.32937	-0.35309	26.1077	24.2492	25.4057	26.0297	25.5786	25.7587	17	17	16	486	486	27855	1.1435e-127	1207700000	10	10	13	11	14	13	10	10	14	15	15	14
Q8BIJ7	Q8BIJ7	RUN and FYVE domain-containing protein 1	Rufy1	0.690489	-0.53431	0.28705	0.426196	0.751727	1.02754	-1.23041	-0.41172	0.0392	19.0288	19.6937	19.8055	20.2593	20.1054	19.7662	5	3	3	69	48	80376	1.3216e-20	21972000	2	3	3	3	3	3	2	1	3	3	3	3
Q91ZN5-2;Q91ZN5	Q91ZN5-2;Q91ZN5	Adenosine 3-phospho 5-phosphosulfate transporter 1	Slc35b2	0.690631	-0.534013	0.37893	0.903665	0.358029	1.01815	-0.14614	-1.48185	0.02595	19.6075	19.1901	20.5737	19.7536	20.6719	20.5477	2	2	2	55	55	41979	0.00014626	28334000	1	2	2	2	2	2	1	2	2	2	2	2
Q9DCT8	Q9DCT8	Cysteine-rich protein 2	Crip2	0.691336	-0.53254	0.449211	0.317331	0.904379	1.15134	-1.65594	-0.145	0.20332	21.4696	20.9784	22.7259	23.1255	21.1234	22.5225	6	6	6	317	317	22727	3.2943e-51	87469000	4	3	4	4	4	4	3	1	4	3	4	4
Q8CGY8-2	Q8CGY8-2			0.693088	-0.52889	0.26448	0.924061	0.431469	0.835053	-0.11394	-1.21267	-0.26006	22.2479	21.8048	22.117	22.3618	23.0175	22.377	36	1	1	38	18	11573	0	185250000	1	1	1	1	1	1	1	1	1	1	1	1
Q8BXA5	Q8BXA5	Cleft lip and palate transmembrane protein 1-like protein	Clptm1l	0.694112	-0.52676	0.109926	0.534848	0.821846	0.760795	-0.9028	-0.28306	-0.39442	20.1666	20.2092	20.1978	21.0694	20.4922	20.5923	4	4	4	96	96	62183	1.0714e-58	28266000	3	4	3	3	2	4	2	4	3	3	4	4
E9Q2X6;Q8CG47;Q3U763	E9Q2X6;Q8CG47	Structural maintenance of chromosomes protein;Structural maintenance of chromosomes protein 4	Smc4	0.695925	-0.522997	0.13279	0.570999	0.927906	0.636133	-0.80844	-0.10795	-0.6526	19.2444	19.3167	18.7563	20.0528	19.4247	19.4089	5	5	5	42	42	14421	1.0304e-08	19546000	3	4	3	5	4	2	3	4	5	2	2	2
Q6NVF9;H3BJ30;H3BJW3;H3BKW0	Q6NVF9;H3BJ30;H3BJW3;H3BKW0	Cleavage and polyadenylation specificity factor subunit 6	Cpsf6	0.697369	-0.520007	0.261116	0.816441	0.441318	0.941263	-0.29258	-1.18011	-0.08733	21.6934	20.0741	21.6251	21.986	21.2542	21.7124	6	6	6	118	118	59152	4.3759e-51	63087000	5	5	5	5	6	6	5	5	2	5	4	5
Q8BYI8;Q8BYI8-2	Q8BYI8;Q8BYI8-2	Uncharacterized protein KIAA1467	Kiaa1467	0.697733	-0.519253	0.00524957	0.693756	0.731992	0.66889	-0.5275	-0.4501	-0.58016	22.3734	22.2993	21.438	22.9009	22.7494	22.0182	13	13	13	242	242	67031	2.3219e-106	163960000	7	10	10	11	11	10	9	8	10	11	10	12
O08912;Q8CF93;Q8CF93-2	O08912	Polypeptide N-acetylgalactosaminyltransferase 1;Polypeptide N-acetylgalactosaminyltransferase 1 soluble form	Galnt1	0.699365	-0.515883	0.0303139	0.681809	0.789204	0.63571	-0.55256	-0.34153	-0.65356	19.8015	19.6837	20.0568	20.3541	20.0252	20.7104	5	5	5	95	95	64254	9.9411e-38	27616000	2	3	5	5	3	4	4	3	5	5	4	4
Q8BJL1	Q8BJL1	F-box only protein 30	Fbxo30	0.700222	-0.514117	0.16549	0.567067	0.972372	0.622644	-0.81841	-0.04042	-0.68352	19.6307	21.4618	20.1073	20.4491	21.5022	20.7908	7	7	7	98	98	82687	1.9011e-176	69969000	4	5	7	6	5	4	4	4	7	6	4	4
Q924B0;O55023;Q80ZJ2;D3Z703	Q924B0;O55023;Q80ZJ2	Inositol monophosphatase 1	Impa1	0.701643	-0.51119	0.238909	0.968645	0.468581	0.761027	-0.04596	-1.09363	-0.39398	24.6198	23.9178	24.5747	24.6657	25.0114	24.9687	13	13	13	372	372	30429	2.5939e-187	607300000	9	9	12	11	13	12	9	9	13	13	13	11
Q9Z1R4	Q9Z1R4	Uncharacterized protein C6orf47 homolog	D17h6s53e	0.703052	-0.508297	0.361504	0.716138	1.17156	0.414192	-0.48169	0.22843	-1.27163	20.9702	22.1943	20.6453	21.4519	21.9658	21.9169	7	7	7	171	171	32014	7.6207e-15	74941000	3	4	6	7	6	6	4	5	7	7	6	6
Q9D1R9;D3YWC0	Q9D1R9	60S ribosomal protein L34	Rpl34	0.703059	-0.508283	0.325963	1.19615	0.600901	0.483487	0.2584	-0.7348	-1.04845	19.8034	18.2022	17.9247	19.545	18.937	18.9732	3	3	3	179	179	13293	0.00084863	11355000	2	2	2	2	2	1	2	2	1	2	2	2
Q9QY76;Q8BH80	Q9QY76;Q8BH80	Vesicle-associated membrane protein-associated protein B	Vapb	0.703234	-0.507923	0.262647	0.807716	0.450366	0.956038	-0.30808	-1.15083	-0.06486	24.6838	23.3157	24.4163	24.9919	24.4665	24.4811	12	11	11	391	391	26946	1.184e-127	548370000	8	6	9	9	9	10	7	5	10	9	9	10
Q5DTL9-2;B1AWV9;Q5DTL9	Q5DTL9-2;B1AWV9;Q5DTL9	Sodium-driven chloride bicarbonate exchanger	Slc4a10	0.705436	-0.503413	0.315998	0.436889	1.0824	0.742354	-1.19466	0.11424	-0.42982	20.1172	21.0514	21.0353	21.3118	20.9371	21.4651	14	8	8	129	86	12255	2.0893e-58	76801000	2	4	6	5	7	6	2	3	6	6	7	8
Q61495;Q7TSF1;Q7TSF0	Q61495;Q7TSF1	Desmoglein-1-alpha;Desmoglein-1-beta	Dsg1a;Dsg1b	0.70585	-0.502567	0.481267	0.323483	1.26654	0.858357	-1.62824	0.34089	-0.22035	20.4483	20.5854	19.9215	22.0766	20.2445	20.1419	3	3	3	25	25	1146	6.2961e-18	46316000	2	2	3	3	2	3	2	2	3	3	3	3
Q2PZL6;Q2PZL6-2	Q2PZL6	Protocadherin Fat 4	Fat4	0.706033	-0.502193	0.45624	0.370894	0.686794	1.38165	-1.43092	-0.54205	0.46639	21.0349	22.5163	24.057	22.4658	23.0584	23.5906	31	31	31	8	8	54031	2.4073e-243	229970000	5	6	14	15	25	27	2	3	18	20	26	27
Q3V1U8;E9Q0K9	Q3V1U8;E9Q0K9	ELMO domain-containing protein 1	Elmod1	0.70622	-0.50181	0.563669	1.32303	0.258784	1.02876	0.40385	-1.95018	0.0409	21.8969	20.1568	21.4184	21.493	22.107	21.3775	5	5	5	16	16	38034	6.0325e-126	87407000	2	2	5	5	5	5	3	3	5	5	5	5
O08688	O08688	Calpain-5	Capn5	0.706512	-0.501213	0.24	0.519811	0.642421	1.05607	-0.94394	-0.63841	0.07871	20.6711	20.5509	21.2761	21.6151	21.1893	21.1974	7	7	7	119	119	72954	4.5159e-37	52085000	3	6	6	6	5	6	4	5	7	6	6	6
Q8BHZ0	Q8BHZ0	Protein FAM49A	Fam49a	0.70664	-0.500953	0.283697	0.581943	0.533237	1.13708	-0.78105	-0.90715	0.18534	22.9518	22.5223	23.6805	23.7328	23.4294	23.4952	12	10	10	381	313	37342	3.8434e-245	284710000	4	4	8	8	9	10	5	4	10	10	9	9
Q9R1R8;Q9QYF1	Q9R1R8;Q9QYF1	Retinol dehydrogenase 11	Rdh11	0.706684	-0.500863	0.0314722	0.695889	0.638948	0.793724	-0.52307	-0.64623	-0.33329	23.0216	23.4296	23.4769	23.5447	24.0758	23.8102	12	12	12	367	367	3324	1.0016e-261	348120000	5	6	9	8	10	11	4	6	12	12	11	12
G3XA21;E0CZ22;D3Z624	G3XA21;E0CZ22;D3Z624		Mroh1	0.70823	-0.49771	0.0775676	0.58127	0.747435	0.817658	-0.78272	-0.41998	-0.29043	18.2777	17.4172	17.6782	19.0604	17.8371	17.9686	5	5	5	31	31	18082	5.4711e-05	9197600	1	2	2	3	3	2	3	4	3	3	4	4
Q8R3I3	Q8R3I3	Conserved oligomeric Golgi complex subunit 6	Cog6	0.708641	-0.496873	0.0658301	0.613655	0.687595	0.843377	-0.7045	-0.54037	-0.24575	20.7093	20.8066	20.5889	21.4138	21.347	20.8346	7	7	7	108	108	73039	4.7849e-46	47752000	4	5	6	7	6	6	3	5	7	7	5	5
Q8BMA6;A2AAN2	Q8BMA6;A2AAN2	Signal recognition particle subunit SRP68	Srp68	0.710224	-0.493653	0.0849445	0.628359	0.649099	0.878351	-0.67034	-0.62349	-0.18713	23.7865	23.9078	24.2429	24.4568	24.5313	24.4301	30	30	30	48	48	70573	1.6346e-285	464570000	13	19	22	25	23	26	19	16	24	24	22	25
Q8VHQ9;A2AVR6;E0CYS0;F6SS52;E0CYA0;E0CXP8	Q8VHQ9;A2AVR6	Acyl-coenzyme A thioesterase 11	Acot11	0.711464	-0.491137	0.0608098	0.604611	0.728207	0.817953	-0.72592	-0.45758	-0.28991	21.8649	22.8248	22.4234	22.5908	23.2824	22.7133	9	9	9	152	152	67354	2.4762e-43	158530000	6	9	9	9	8	9	7	8	9	9	5	8
Q8BZS9;Q8BZS9-2;D3Z4E3;D3Z255	Q8BZS9;Q8BZS9-2;D3Z4E3	Putative pre-mRNA-splicing factor ATP-dependent RNA helicase DHX32	Dhx32	0.7115	-0.491063	0.139116	0.872326	0.541075	0.763114	-0.19706	-0.8861	-0.39003	20.3136	19.8116	19.4232	20.5106	20.6977	19.8132	10	10	10	144	144	8394	2.7728e-24	33499000	2	5	8	7	4	6	3	4	9	10	5	6
Q61686	Q61686	Chromobox protein homolog 5	Cbx5	0.714185	-0.48563	0.0505216	0.715384	0.817755	0.622687	-0.48321	-0.29026	-0.68342	20.7485	20.6573	20.6344	21.2318	20.9475	21.3178	4	4	4	115	115	22186	1.8951e-36	41127000	2	2	2	4	3	4	1	3	3	4	2	3
E9QNR5;Q69ZU6;E9Q6P0;E9PWD2;D3YWC4;D3Z4C8	E9QNR5;Q69ZU6;E9Q6P0;E9PWD2;D3YWC4	Thrombospondin type-1 domain-containing protein 7A	Thsd7a	0.715082	-0.48382	0.236149	0.883205	0.86416	0.479084	-0.17918	-0.21063	-1.06165	23.1666	22.6244	22.7419	23.3458	22.835	23.8036	21	21	21	163	163	18345	0	348230000	11	13	15	13	18	19	10	13	15	16	19	21
Q8K0V2;D3YWG7	Q8K0V2;D3YWG7	DCN1-like protein 3	Dcun1d3	0.717742	-0.478463	0.0343675	0.724933	0.796408	0.640429	-0.46408	-0.32842	-0.64289	19.9141	20.4653	19.8708	20.3781	20.7937	20.5137	3	3	3	105	105	34438	2.1344e-44	31598000	1	3	3	3	3	3	2	3	3	3	3	3
Q9ESL4-2;A2ASW6;Q9ESL4-3	Q9ESL4-2			0.717961	-0.478023	0.475526	0.34343	0.883101	1.22026	-1.54191	-0.17935	0.28719	19.5087	20.6467	19.7284	21.0507	20.8261	19.4413	3	3	1	86	86	51366	8.7004e-18	29576000	2	2	2	2	2	2	2	1	3	3	2	2
A2BFF8;O88487;Q3TPJ8;A2BFF5;A2BFF9;D3Z258	A2BFF8;O88487;Q3TPJ8;A2BFF5;A2BFF9	Cytoplasmic dynein 1 intermediate chain 2	Dync1i2	0.720129	-0.473673	0.129454	0.569016	0.895608	0.732804	-0.81346	-0.15906	-0.4485	21.3036	21.6237	21.4185	22.1171	21.7827	21.867	7	7	5	144	144	68265	2.5276e-111	92874000	3	6	6	7	6	7	4	5	7	6	6	6
O54781;Q9Z0G2	O54781	SRSF protein kinase 2;SRSF protein kinase 2 N-terminal;SRSF protein kinase 2 C-terminal	Srpk2	0.721091	-0.471747	0.244674	0.649247	0.543413	1.06275	-0.62316	-0.87988	0.0878	18.8545	19.4518	19.8083	19.4777	20.3316	19.7205	3	3	2	48	48	76756	0.00095733	28399000	1	2	3	3	2	2	2	3	3	3	3	3
Q60629;E9PUP9;E9PUQ0;Q6PFV6;E9PUQ4;E9PUQ2	Q60629;E9PUP9;E9PUQ0;Q6PFV6;E9PUQ4;E9PUQ2	Ephrin type-A receptor 5	Epha5	0.721304	-0.47132	0.0783711	0.699754	0.620056	0.864927	-0.51508	-0.68953	-0.20935	22.5896	22.1067	22.8793	23.1047	22.7962	23.0887	13	11	9	175	151	97055	4.0454e-134	220950000	5	8	9	10	10	8	7	9	10	7	10	9
P07356;B0V2N7;B0V2N8;B0V2N5	P07356;B0V2N7;B0V2N8;B0V2N5	Annexin A2	Anxa2	0.721419	-0.47109	0.300003	0.605182	1.15014	0.53942	-0.72456	0.20181	-0.89052	22.5315	23.8843	23.3237	23.2561	23.6825	24.2142	15	15	15	386	386	38676	0	304040000	7	8	13	12	13	13	7	8	13	13	14	13
Q9D091;P08556;B2KGV5;E9Q8V2;E9PVD5	Q9D091;P08556	GTPase NRas	Nras	0.721463	-0.471003	0.4809	0.338824	1.13004	0.980786	-1.56139	0.17637	-0.02799	22.0589	22.5001	22.5791	23.6203	22.3238	22.6071	8	8	2	413	413	21243	9.8825e-33	151110000	3	3	5	6	6	6	5	4	6	6	5	4
Q6P6J9	Q6P6J9	Thioredoxin domain-containing protein 15	Txndc15	0.722103	-0.469723	0.337555	0.475784	0.679234	1.16511	-1.07162	-0.55802	0.22047	19.8666	19.3742	19.6906	20.9383	19.9322	19.4701	3	3	3	128	128	38146	2.1636e-05	20568000	2	2	3	3	2	2	1	3	3	3	2	2
Q8BGU5;Q8BGU5-2	Q8BGU5;Q8BGU5-2	Cyclin-Y	Ccny	0.723462	-0.46701	0.244067	0.913008	0.850374	0.487712	-0.1313	-0.23383	-1.0359	22.5705	22.4169	21.6695	22.7018	22.6507	22.7054	8	8	7	287	287	39394	2.9689e-76	110260000	5	4	5	5	5	6	6	6	8	6	8	8
Q7TMF3	Q7TMF3	NADH dehydrogenase [ubiquinone] 1 alpha subcomplex subunit 12	Ndufa12	0.725322	-0.463307	0.623051	2.00565	0.649189	0.293067	1.00407	-0.62329	-1.7707	22.5785	20.6373	20.0851	21.5744	21.2606	21.8558	4	4	4	324	324	17086	4.8937e-25	54586000	3	4	3	3	2	3	2	3	3	3	3	3
F6QL70;P47915;D3Z1N9;F6YH22;W4VSN7;F6VZG1	F6QL70;P47915;D3Z1N9;F6YH22;W4VSN7	60S ribosomal protein L29	Gm17669;Rpl29;Gm10709;Gm5218	0.725751	-0.462453	0.484819	0.342048	1.00909	1.10751	-1.54773	0.01305	0.14732	20.9454	20.8672	21.4298	22.4931	20.8542	21.2825	3	3	3	195	195	16966	0.00029821	81948000	3	3	3	3	3	3	3	3	3	3	3	3
Q6P3E7;D3Z7T4	Q6P3E7	Histone deacetylase 10	Hdac10	0.725966	-0.462027	0.0871304	0.601255	0.748088	0.850622	-0.73395	-0.41872	-0.23341	19.5886	20.3786	19.8508	20.3225	20.7973	20.0842	6	6	6	116	116	72108	1.0815e-13	28273000	3	3	5	6	5	5	3	4	5	5	4	2
Q99J36	Q99J36	THUMP domain-containing protein 1	Thumpd1	0.726065	-0.46183	0.211179	0.64512	0.577623	1.02717	-0.63236	-0.7918	0.03867	19.3207	19.1755	20.0748	19.9531	19.9672	20.0362	4	4	4	114	114	38884	2.6011e-63	16711000	2	2	3	3	2	4	2	2	4	4	3	4
Q8C8N2	Q8C8N2	Protein SCAI	Scai	0.726521	-0.460923	0.258229	1.05963	0.525408	0.688801	0.08356	-0.92849	-0.53784	19.4397	19.3439	19.3219	19.3561	20.2724	19.8597	2	2	2	35	35	70274	4.2047e-25	18147000	2	1	2	2	2	2	2	2	2	2	2	2
Q3UHJ1;Q60803	Q3UHJ1;Q60803	TNF receptor-associated factor 3	Traf3	0.726577	-0.460813	0.121182	0.795355	0.84603	0.57003	-0.33033	-0.24122	-0.81089	19.3694	20.684	19.8856	19.6998	20.9252	20.6965	4	4	4	94	94	61563	1.6606e-25	31691000	2	2	4	4	4	4	2	3	4	4	4	4
O08842;O08842-2	O08842;O08842-2	GDNF family receptor alpha-2	Gfra2	0.729092	-0.455827	0.0551536	0.785378	0.790195	0.624503	-0.34854	-0.33972	-0.67922	23.0494	22.2843	22.8303	23.3979	22.6241	23.5095	5	5	5	131	131	51726	7.024e-90	178230000	4	4	4	5	4	3	4	4	5	5	5	5
E9Q9H2;P54103;E9Q9H3;Q3TRX6	E9Q9H2;P54103;E9Q9H3	DnaJ homolog subfamily C member 2	Dnajc2	0.729664	-0.454697	0.168235	0.606408	0.979285	0.654176	-0.72164	-0.0302	-0.61225	22.5297	22.9935	21.6915	23.2513	23.0237	22.3037	15	15	15	269	269	6344	1.169e-88	185150000	10	9	13	12	12	11	10	10	12	10	9	12
Q9CRD0;Q9CRD0-3;Q9CRD0-2	Q9CRD0;Q9CRD0-3;Q9CRD0-2	OCIA domain-containing protein 1	Ociad1	0.730124	-0.453787	0.295995	1.14278	0.570781	0.596701	0.19255	-0.80899	-0.74492	22.2112	20.7523	20.9902	22.0187	21.5613	21.7352	9	9	9	397	397	2761	8.1706e-87	59859000	5	6	5	6	6	8	5	5	9	8	7	9
Q9R0M4	Q9R0M4	Podocalyxin	Podxl	0.731201	-0.45166	0.333734	0.693338	1.15049	0.490097	-0.52837	0.20225	-1.02886	21.2043	21.9408	22.147	21.7327	21.7385	23.1758	8	8	8	145	145	53389	2.3448e-56	153010000	3	3	7	7	7	8	4	5	8	7	8	8
D3YXK0	D3YXK0		Jakmip2	0.731397	-0.451273	0.0248773	0.742679	0.791061	0.665961	-0.42919	-0.33814	-0.58649	20.7223	20.7725	20.075	21.1515	21.1106	20.6614	7	7	7	106	106	96315	3.7497e-78	57536000	4	5	6	6	7	7	2	5	7	6	6	7
P19253;E9Q5A0;S4R281	P19253;E9Q5A0;S4R281	60S ribosomal protein L13a	Rpl13a	0.731618	-0.450837	0.60374	0.263052	1.27042	1.17183	-1.92658	0.34531	0.22876	22.3	24.5013	24.0081	24.2266	24.156	23.7793	6	6	6	261	261	23464	3.9692e-16	459500000	4	4	6	6	6	5	3	3	6	6	5	6
Q05921;S4R1J5;S4R2R4;Q3T9T6	Q05921;S4R1J5;S4R2R4	2-5A-dependent ribonuclease	Rnasel	0.732837	-0.448437	0.22704	0.948323	0.517697	0.801659	-0.07655	-0.94982	-0.31894	19.6692	19.1051	19.2926	19.7458	20.0549	19.6116	6	6	6	83	83	83274	5.5668e-11	21104000	1	2	4	3	5	5	1	3	5	6	2	2
Q0VBD0	Q0VBD0	Integrin beta	Itgb8	0.732845	-0.44842	0.135606	0.941629	0.675365	0.618896	-0.08677	-0.56626	-0.69223	19.451	20.393	18.8485	19.5378	20.9593	19.5407	5	5	5	81	81	84518	8.2392e-21	36450000	2	4	4	4	5	5	1	4	4	4	5	3
Q8CE33-2;Q8CE33	Q8CE33-2;Q8CE33	Kelch-like protein 11	Klhl11	0.735406	-0.443387	0.077201	0.623244	0.748955	0.852056	-0.68213	-0.41705	-0.23098	19.0716	19.6582	18.9387	19.7537	20.0753	19.1697	5	5	5	105	105	66059	4.1035e-08	19027000	0	2	4	5	3	1	1	2	3	5	1	2
Q99K46	Q99K46	Ubiquitin carboxyl-terminal hydrolase 11	Usp11	0.736239	-0.441753	0.190748	0.543952	0.795884	0.921822	-0.87845	-0.32937	-0.11744	19.6829	20.089	20.3721	20.5613	20.4184	20.4896	8	6	6	99	89	10538	7.2384e-147	40401000	2	4	6	5	6	6	2	5	4	5	6	6
Q9WUH7	Q9WUH7	Semaphorin-4G	Sema4g	0.736612	-0.441023	0.0831908	0.62245	0.744932	0.861976	-0.68397	-0.42482	-0.21428	20.6895	20.4537	21.2066	21.3734	20.8786	21.4209	10	10	10	139	139	92377	6.3761e-31	65313000	6	6	6	7	8	9	5	7	6	7	9	10
Q80VP9	Q80VP9	Aspartate beta-hydroxylase domain-containing protein 2	Asphd2	0.738092	-0.438127	0.339831	1.05503	0.462537	0.823991	0.07728	-1.11236	-0.2793	20.7286	19.7438	20.4875	20.6513	20.8561	20.7668	2	2	2	67	67	38731	7.0549e-05	35224000	2	2	2	2	2	2	2	2	2	2	2	2
Q99PH1	Q99PH1	Leucine-rich repeat-containing protein 4	Lrrc4	0.738103	-0.438107	0.129675	0.624875	0.935066	0.6882	-0.67836	-0.09686	-0.5391	19.751	19.4676	19.0873	20.4294	19.5645	19.6264	5	2	2	77	34	72619	7.4031e-40	23512000	2	2	2	2	2	2	2	2	1	2	2	2
P45376;D3YVJ7	P45376;D3YVJ7	Aldose reductase	Akr1b1;Akr1b3	0.738343	-0.437637	0.326654	1.11807	0.727768	0.494667	0.16101	-0.45845	-1.01547	21.6429	22.2936	21.9312	21.4819	22.7521	22.9467	8	8	8	241	241	35732	1.1582e-69	105380000	4	6	8	8	8	8	6	8	7	7	6	6
Q71M36-2;Q71M36-3	Q71M36-2;Q71M36-3			0.738422	-0.437483	0.126749	0.632146	0.681719	0.934308	-0.66167	-0.55275	-0.09803	22.377	25.3587	24.7173	23.0387	25.9115	24.8154	9	2	2	23	67	57339	3.2438e-172	1106300000	1	1	2	2	2	2	1	1	2	2	2	2
P55096	P55096	ATP-binding cassette sub-family D member 3	Abcd3	0.73844	-0.437447	0.226403	0.951068	0.803511	0.526918	-0.07238	-0.31561	-0.92435	25.2423	25.2592	24.0773	25.3147	25.5748	25.0016	20	20	20	305	305	75474	2.533e-160	784040000	14	17	16	19	15	16	17	17	16	17	15	17
E9Q933;Q8BK08	E9Q933;Q8BK08	Transmembrane protein 11, mitochondrial	Tmem11	0.738461	-0.437407	0.313404	0.493386	1.08231	0.754127	-1.01921	0.11411	-0.40712	22.2885	21.4187	21.7112	23.3077	21.3046	22.1183	4	4	4	227	227	19808	1.3895e-20	90485000	2	2	3	4	4	4	2	1	2	4	4	4
Q8BGX2	Q8BGX2	Uncharacterized protein C19orf52 homolog		0.738531	-0.43727	0.210732	0.901807	0.530344	0.842238	-0.14911	-0.915	-0.2477	21.3204	20.764	21.233	21.4695	21.679	21.4807	5	5	5	184	184	29415	1.3015e-115	66248000	2	1	4	3	5	5	2	2	5	5	5	5
F6RHI8;Q9CS84-3;Q9CS84-2;Q9CS84;E0CZA5;E0CY11;K3W4T7;Q9CS84-5;Q9CS84-4;H3BK93;G3UWQ9	F6RHI8;Q9CS84-3;Q9CS84-2;Q9CS84;E0CZA5;E0CY11;K3W4T7;Q9CS84-5;Q9CS84-4	Neurexin-1	Nrxn1	0.738662	-0.437013	0.109795	0.892665	0.739376	0.610638	-0.16381	-0.43562	-0.71161	26.3163	26.5552	27.1312	26.4801	26.9908	27.8428	59	59	28	418	418	16437	0	4655000000	36	40	44	45	53	53	35	36	49	49	57	58
Q69ZS7;Q69ZS7-2;Q69ZS7-3;L7N209;J3KMK0	Q69ZS7;Q69ZS7-2	HBS1-like protein	Hbs1l	0.739458	-0.43546	0.139379	0.894672	0.776071	0.582339	-0.16057	-0.36574	-0.78007	21.2441	21.005	19.7477	21.4047	21.3708	20.5277	13	13	13	284	284	751	6.535e-135	60276000	4	9	10	10	9	8	2	7	8	10	9	11
Q68FD5;Q5SXR6;F6Z1R4	Q68FD5;Q5SXR6	Clathrin heavy chain 1	Cltc	0.740202	-0.43401	0.196033	0.546101	0.803472	0.924285	-0.87276	-0.31568	-0.11359	28.3681	29.1257	29.4562	29.2409	29.4414	29.5698	104	104	104	581	581	19155	0	20807000000	77	73	93	88	100	95	76	75	99	90	101	95
Q8R502;D3YUV5;D3Z557;Q66JT1	Q8R502;D3YUV5	Leucine-rich repeat-containing protein 8C	Lrrc8c	0.741842	-0.430817	0.228167	0.528795	0.941824	0.819741	-0.91922	-0.08647	-0.28676	20.0936	20.205	20.1175	21.0128	20.2915	20.4042	5	5	5	73	73	92371	3.2352e-29	39955000	4	4	5	5	3	4	4	4	5	5	3	3
Q76MZ3;G3UWL2;G3UXQ1;H3BJ83	Q76MZ3	Serine/threonine-protein phosphatase 2A 65 kDa regulatory subunit A alpha isoform	Ppp2r1a	0.74215	-0.430217	0.321278	0.470498	0.914091	0.950448	-1.08774	-0.12959	-0.07332	28.475	29.1576	29.5466	29.5627	29.2872	29.62	45	45	35	681	681	65322	0	15140000000	38	39	40	40	40	39	43	38	38	40	39	40
P62761	P62761	Visinin-like protein 1	Vsnl1	0.742483	-0.42957	0.300579	0.487407	0.848108	0.990185	-1.0368	-0.23768	-0.01423	21.7643	23.647	23.4972	22.8011	23.8847	23.5114	13	13	11	597	597	22142	6.2789e-162	327760000	3	3	11	11	9	9	6	7	10	11	7	8
Q3UMG5-2;Q3UMG5-3;Q3UMG5;F6VQ19;A2AMP0;F7AAC3	Q3UMG5-2;Q3UMG5-3;Q3UMG5;F6VQ19	Leucine-rich repeat and calponin homology domain-containing protein 2	Lrch2	0.742958	-0.428647	0.0499523	0.846552	0.669474	0.723613	-0.24033	-0.5789	-0.46671	20.3562	20.9126	19.8006	20.5966	21.4915	20.2673	5	5	5	83	83	82391	2.0951e-39	55228000	3	3	4	4	4	4	4	3	3	5	2	3
P21995	P21995	Embigin	Emb	0.743393	-0.427803	0.242756	0.795487	0.977562	0.528297	-0.33009	-0.03274	-0.92058	18.8179	18.4069	20.2491	19.148	18.4397	21.1696	2	2	2	67	67	37064	1.2395e-21	19581000	0	2	2	2	2	2	1	2	2	2	2	2
Q8K1S4-2;Q8K1S4;F7CVI0	Q8K1S4-2;Q8K1S4	Netrin receptor UNC5A	Unc5a	0.743735	-0.42714	0.245081	0.517313	0.874433	0.90944	-0.95089	-0.19358	-0.13695	21.1733	20.8627	22.412	22.1242	21.0563	22.549	15	15	15	238	238	92923	5.715e-86	114260000	6	8	11	9	12	12	4	8	13	10	14	12
Q9DBS5;D3Z710;Q91W40	Q9DBS5	Kinesin light chain 4	Klc4	0.744311	-0.426023	0.139639	0.583704	0.807598	0.87473	-0.77669	-0.30829	-0.19309	24.2798	24.3978	24.3778	25.0565	24.7061	24.5709	34	26	26	532	456	68612	0	591320000	15	17	24	22	22	21	17	19	25	22	19	21
P62874;H3BKR2;H3BLF7	P62874;H3BKR2;H3BLF7	Guanine nucleotide-binding protein G(I)/G(S)/G(T) subunit beta-1	Gnb1	0.744847	-0.424983	0.171813	0.870858	0.56219	0.844056	-0.19949	-0.83087	-0.24459	23.8016	23.9109	24.4329	24.0011	24.7418	24.6775	10	10	6	309	309	37377	6.5129e-144	549010000	6	5	8	7	10	9	6	5	9	8	10	9
O35381;F6UFG6;D3YYE1;D3Z7M9;Q64G17;E9Q148	O35381;F6UFG6;D3YYE1;D3Z7M9	Acidic leucine-rich nuclear phosphoprotein 32 family member A	Anp32a	0.745056	-0.42458	0.0429642	0.751727	0.827109	0.665186	-0.41172	-0.27385	-0.58817	20.8119	21.5628	20.9112	21.2236	21.8366	21.4994	8	8	6	215	215	28537	4.8976e-17	75074000	2	3	8	6	7	3	2	3	8	7	7	6
P46061	P46061	Ran GTPase-activating protein 1	Rangap1	0.745722	-0.42329	0.0598899	0.762707	0.838754	0.648245	-0.3908	-0.25368	-0.62539	22.2646	22.8797	21.4039	22.6554	23.1334	22.0293	14	14	14	265	265	6353	7.3698e-78	143510000	3	10	11	14	5	9	7	9	14	12	8	8
G3X8U3	G3X8U3		2210016F16Rik	0.746006	-0.42274	0.127241	0.927507	0.624602	0.71665	-0.10857	-0.67899	-0.48066	19.441	20.0775	19.8245	19.5495	20.7565	20.3052	6	6	6	148	148	38615	1.8219e-11	24422000	1	1	4	4	2	3	1	2	5	6	4	5
Q99JF5	Q99JF5	Diphosphomevalonate decarboxylase	Mvd	0.746139	-0.422483	0.383514	0.440084	0.999141	0.944708	-1.18415	-0.00124	-0.08206	20.5492	21.2124	21.0513	21.7333	21.2136	21.1334	8	8	8	182	182	44072	1.7276e-22	47428000	2	4	7	6	5	6	5	3	6	5	5	5
P63158;D3YZ18;D3YVC6	P63158;D3YZ18	High mobility group protein B1	Hmgb1	0.7491	-0.41677	0.292463	0.691169	0.551522	1.10274	-0.53289	-0.85851	0.14109	22.9991	22.1091	22.1408	23.532	22.9676	21.9997	7	7	6	27	27	24893	6.283e-18	129770000	4	3	6	6	6	4	1	3	5	5	5	4
Q9QXB9	Q9QXB9	Developmentally-regulated GTP-binding protein 2	Drg2	0.750706	-0.41368	0.298479	1.08686	0.533367	0.729814	0.12016	-0.9068	-0.4544	24.1932	24.082	23.4855	24.0731	24.9888	23.9399	19	19	18	467	467	40718	2.3571e-111	440350000	7	9	18	18	18	16	6	6	18	16	16	15
Q9D7N3	Q9D7N3	28S ribosomal protein S9, mitochondrial	Mrps9	0.750729	-0.413637	0.0265435	0.770833	0.684375	0.802037	-0.37551	-0.54714	-0.31826	19.5838	19.2286	19.0523	19.9593	19.7757	19.3705	5	5	5	131	131	44929	1.3419e-07	13647000	1	3	3	3	3	3	2	2	4	4	3	5
P70333;J3QPH6	P70333	Heterogeneous nuclear ribonucleoprotein H2	Hnrnph2	0.750736	-0.413623	0.298499	0.813058	0.508366	1.02368	-0.29857	-0.97606	0.03376	21.4653	21.2002	22.3927	21.7639	22.1763	22.359	13	6	6	385	20	49279	0	88233000	3	5	5	4	5	4	6	4	4	5	5	5
Q31125	Q31125	Zinc transporter SLC39A7	Slc39a7	0.750956	-0.4132	0.332935	0.496333	0.788952	1.08148	-1.01062	-0.34199	0.11301	22.9726	22.8013	23.2386	23.9833	23.1433	23.1256	3	3	3	71	71	50656	8.3502e-24	204620000	3	3	3	3	3	3	3	3	3	3	3	3
Q922W5;A2ABZ2;A2ABZ3;A2ABZ0	Q922W5;A2ABZ2;A2ABZ3	Pyrroline-5-carboxylate reductase 1, mitochondrial	Pycr1	0.751175	-0.41278	0.114577	0.854321	0.608471	0.815383	-0.22715	-0.71674	-0.29445	20.5581	20.4606	20.9542	20.7853	21.1774	21.2486	12	9	9	45	34	32373	2.8843e-57	53373000	3	2	7	6	6	7	3	2	7	7	7	7
Q61166	Q61166	Microtubule-associated protein RP/EB family member 1	Mapre1	0.751202	-0.412727	0.380876	0.749204	0.482316	1.17311	-0.41657	-1.05195	0.23034	22.1145	20.4704	22.1793	22.5311	21.5223	21.949	4	4	4	201	201	30016	3.8433e-21	106420000	2	2	4	3	4	4	3	4	3	4	4	4
Q9JK23;D3Z795;D6RG59	Q9JK23;D3Z795	Proteasome assembly chaperone 1	Psmg1	0.751246	-0.412643	0.0678319	0.817029	0.642113	0.808158	-0.29154	-0.6391	-0.30729	21.9495	22.9955	22.5344	22.2411	23.6346	22.8417	9	9	9	311	311	33104	4.0063e-192	219880000	3	3	6	7	6	6	3	2	8	8	7	6
Q8BK58	Q8BK58	HSPB1-associated protein 1	Hspbap1	0.751449	-0.412253	0.0106808	0.720775	0.796055	0.73953	-0.47238	-0.32906	-0.43532	20.9723	21.8478	20.4674	21.4447	22.1768	20.9027	7	7	7	201	201	54395	1.0017e-71	65616000	4	5	6	7	6	6	6	6	7	7	5	4
Q3B7Z2;Q3B7Z2-2;Q8K0C7;Q5QNQ4;Q5QNQ6	Q3B7Z2;Q3B7Z2-2	Oxysterol-binding protein 1	Osbp	0.753093	-0.4091	0.180224	0.577363	0.796463	0.928819	-0.79245	-0.32832	-0.10653	21.5062	22.0095	21.7559	22.2987	22.3378	21.8625	13	13	13	266	266	88796	1.5721e-92	140240000	6	10	12	13	7	10	6	7	11	12	8	9
Q3ULJ0-2;Q3ULJ0;D3Z0L6	Q3ULJ0-2;Q3ULJ0	Glycerol-3-phosphate dehydrogenase 1-like protein	Gpd1l	0.753627	-0.408077	0.0112031	0.765095	0.711029	0.786806	-0.38629	-0.49202	-0.34592	26.0334	25.8676	25.8259	26.4197	26.3596	26.1718	19	19	17	534	534	34634	0	1348100000	16	17	19	18	18	19	16	18	19	19	19	19
Q3UH93;F6T0L5	Q3UH93	Plexin-D1	Plxnd1	0.753711	-0.407917	0.0574309	0.864345	0.726311	0.682031	-0.21032	-0.46134	-0.55209	24.499	23.966	24.337	24.7093	24.4274	24.8891	60	60	58	373	373	21161	0	920780000	25	33	39	38	48	49	23	31	43	45	51	55
D3YZI9;D3Z077;G3UX58	D3YZI9;D3Z077;G3UX58		Pgbd5	0.754136	-0.407103	0.0363771	0.731886	0.698034	0.839516	-0.45031	-0.51863	-0.25237	21.3805	21.2835	21.2203	21.8309	21.8021	21.4726	6	6	6	99	99	583	5.4112e-63	71824000	5	4	5	5	5	4	4	3	5	5	5	5
O54786-2;O54786	O54786-2;O54786	DNA fragmentation factor subunit alpha	Dffa	0.754523	-0.406363	0.309494	0.943098	0.49728	0.915924	-0.08452	-1.00787	-0.1267	20.1744	19.3051	19.9307	20.2589	20.3129	20.0574	5	5	5	249	249	29182	3.4512e-69	25240000	2	1	3	5	5	5	2	1	4	5	5	4
Q9R1J0	Q9R1J0	Sterol-4-alpha-carboxylate 3-dehydrogenase, decarboxylating	Nsdhl	0.754715	-0.405997	0.418191	0.880363	1.11024	0.439815	-0.18383	0.15087	-1.18503	21.8187	22.0197	22.2304	22.0025	21.8688	23.4154	10	10	10	254	254	40685	4.6958e-85	120330000	3	5	7	8	6	8	6	6	8	8	9	8
Q8BR90;Q8BR90-2	Q8BR90;Q8BR90-2	UPF0600 protein C5orf51 homolog		0.75579	-0.403943	0.261764	0.695798	0.580609	1.06865	-0.52326	-0.78436	0.09579	23.8748	23.7633	24.411	24.398	24.5476	24.3152	10	10	10	303	303	33471	3.051e-97	404040000	5	5	8	6	7	7	7	7	8	8	8	8
Q8BH04	Q8BH04	Phosphoenolpyruvate carboxykinase [GTP], mitochondrial	Pck2	0.7562	-0.40316	0.0504048	0.772646	0.836299	0.669219	-0.37212	-0.25791	-0.57945	21.6051	21.8684	20.1542	21.9772	22.1263	20.7336	7	7	7	131	131	70527	2.1782e-76	68590000	5	7	7	7	5	6	6	6	7	7	5	5
Q56A07	Q56A07	Sodium channel subunit beta-2	Scn2b	0.7568	-0.402017	0.485158	0.395336	1.13638	0.964839	-1.33885	0.18444	-0.05164	20.3923	22.1502	22.9937	21.7312	21.9658	23.0453	4	4	4	251	251	24227	1.5181e-12	105010000	2	2	4	4	4	4	3	4	3	4	4	4
Q9D6C8;Q8BLR2;D3Z5V2;Q8CEQ2	Q9D6C8;Q8BLR2	Copine-4	Cpne4	0.757697	-0.400307	0.208709	0.559566	0.887421	0.876004	-0.83762	-0.17231	-0.19099	21.0451	22.9567	22.2588	21.8827	23.129	22.4498	8	7	7	164	145	52783	7.0074e-82	136610000	2	5	7	6	7	6	5	7	6	7	6	7
Q5XG69	Q5XG69	Soluble lamin-associated protein of 75 kDa	Fam169a	0.75783	-0.400053	0.240303	0.965367	0.821265	0.548959	-0.05085	-0.28408	-0.86523	19.216	18.8869	19.1906	19.2669	19.171	20.0559	4	4	4	68	68	73239	2.0138e-08	14306000	0	3	3	4	4	3	3	2	2	3	3	3
Q9D771	Q9D771	Transmembrane protein 206	Tmem206	0.76038	-0.395207	0.285119	0.58368	1.09781	0.686104	-0.77675	0.13463	-0.5435	19.0866	19.568	19.4987	19.8633	19.4334	20.0422	2	2	2	6	6	40178	0.037535	14114000	1	2	2	2	2	2	2	1	2	2	1	2
Q3U319	Q3U319	E3 ubiquitin-protein ligase BRE1B	Rnf40	0.761033	-0.39397	0.143731	0.86799	0.84173	0.603284	-0.20425	-0.24857	-0.72909	20.6628	20.5675	19.8387	20.867	20.816	20.5678	8	8	7	96	96	11397	5.0082e-61	45599000	6	4	5	7	3	6	4	5	7	8	4	5
P70207;F6VSI0	P70207	Plexin-A2	Plxna2	0.761606	-0.392883	0.358203	0.553809	1.1907	0.669929	-0.85254	0.25181	-0.57792	23.6132	24.0581	23.8773	24.4657	23.8063	24.4552	61	44	44	347	268	21153	0	631590000	19	23	30	31	36	38	22	25	35	32	41	40
Q9DBY8	Q9DBY8	Nuclear valosin-containing protein-like	Nvl	0.761719	-0.39267	0.582433	0.764024	0.368223	1.57096	-0.38831	-1.44135	0.65165	19.6205	18.8273	19.3411	20.0088	20.2687	18.6894	3	3	3	54	54	94475	1.0128e-19	19881000	2	3	2	3	2	2	1	3	1	3	3	3
Q9CPN8;A6X8Z3;Q5SF07-2;O88477;Q5SF07	Q9CPN8	Insulin-like growth factor 2 mRNA-binding protein 3	Igf2bp3	0.762617	-0.39097	0.138135	0.614357	0.803712	0.898251	-0.70285	-0.31525	-0.15481	22.648	22.936	22.2518	23.3509	23.2512	22.4066	15	15	15	297	297	63574	4.2724e-57	168870000	10	13	14	14	9	10	10	13	13	13	11	9
A2BE28-2;A2BE28	A2BE28-2;A2BE28	Ribosomal biogenesis protein LAS1L	Las1l	0.7627	-0.390813	0.122651	0.926498	0.740237	0.646911	-0.11014	-0.43394	-0.62836	21.5071	21.5851	21.1248	21.6172	22.019	21.7532	13	13	13	19	19	87577	1.9849e-278	114410000	3	5	11	11	10	11	2	5	11	10	9	11
Q00PI9	Q00PI9	Heterogeneous nuclear ribonucleoprotein U-like protein 2	Hnrnpul2	0.76301	-0.390227	0.117713	0.654407	0.925625	0.733343	-0.61174	-0.1115	-0.44744	21.1682	20.6114	20.9607	21.78	20.7229	21.4081	10	10	10	157	157	84939	3.34e-164	71157000	4	8	8	9	9	9	3	7	6	9	10	10
Q91YE3	Q91YE3	Egl nine homolog 1	Egln1	0.763214	-0.38984	0.161855	0.660568	0.688443	0.977582	-0.59822	-0.53859	-0.03271	20.7116	20.1688	19.7095	21.3098	20.7074	19.7422	3	3	3	98	98	4311	1.2851e-12	27772000	3	3	3	3	3	2	3	3	3	3	2	2
Q91XL9;Q3V156;D3YZ66;D3Z7I9;Q8K2D2;Q91XL9-3;Q91XL9-2;D6RDE4	Q91XL9;Q3V156	Oxysterol-binding protein-related protein 1;Oxysterol-binding protein	Osbpl1a	0.764254	-0.387877	0.303465	0.57382	0.699929	1.11143	-0.80133	-0.51472	0.15242	22.3219	22.4335	22.5831	23.1232	22.9482	22.4307	10	10	10	136	136	10779	4.1015e-36	184210000	4	6	9	10	7	9	2	6	8	8	5	8
P48381;G5E890;G3UWP0;P48381-2;P48379-2;P48379;P48377	P48381;G5E890;G3UWP0	Transcription factor RFX3	Rfx3	0.764573	-0.387273	0.296463	1.12091	0.61732	0.645917	0.16467	-0.69591	-0.63058	20.6134	20.7921	20.0405	20.4487	21.488	20.6711	7	7	7	142	142	83511	1.6522e-54	65950000	3	3	7	5	4	4	4	4	7	6	6	5
D3Z5V4	D3Z5V4		Fam124a	0.765316	-0.385873	0.211141	0.570319	0.872314	0.901013	-0.81016	-0.19708	-0.15038	20.5323	21.286	21.5025	21.3425	21.4831	21.6529	7	7	7	205	205	5928	2.7122e-21	67466000	1	4	6	6	6	5	4	4	6	6	7	6
B9EJ80	B9EJ80		Pdzd8	0.765501	-0.385523	0.251939	0.721504	1.04933	0.592497	-0.47092	0.06947	-0.75512	20.2167	20.4932	19.4728	20.6876	20.4237	20.2279	8	8	8	102	102	12774	1.5768e-57	41962000	2	5	8	8	4	6	2	4	7	8	5	5
Q8BNY6	Q8BNY6	Neuronal calcium sensor 1	Ncs1	0.765715	-0.38512	0.0171129	0.81133	0.770576	0.718107	-0.30164	-0.37599	-0.47773	20.4151	20.768	19.6677	20.7168	21.144	20.1454	6	6	6	242	242	21878	8.6526e-91	35689000	2	2	5	4	3	3	2	2	6	6	2	2
Q8C129	Q8C129	Leucyl-cystinyl aminopeptidase	Lnpep	0.765761	-0.385033	0.414594	0.454093	0.983898	1.00504	-1.13894	-0.02342	0.00726	19.7858	19.3207	20.1056	20.9247	19.3442	20.0983	10	10	10	96	96	1173	2.9848e-48	30967000	5	6	6	4	7	5	5	5	6	4	9	7
Q9R099;D3YZH8;F8WI46	Q9R099;D3YZH8	Transducin beta-like protein 2	Tbl2	0.76586	-0.384847	0.0908774	0.782992	0.652939	0.878656	-0.35293	-0.61498	-0.18663	20.2757	19.8651	19.9615	20.6286	20.48	20.1481	4	4	4	122	122	49583	5.81e-133	22522000	2	2	3	3	2	2	2	2	4	2	2	4
B8ZXI1;B8ZXI1-2;D6RGP3	B8ZXI1;B8ZXI1-2	Queuine tRNA-ribosyltransferase subunit QTRTD1	Qtrtd1	0.765974	-0.384633	0.179032	0.98691	0.715339	0.636578	-0.01901	-0.4833	-0.65159	21.5088	21.3549	20.4496	21.5278	21.8382	21.1012	4	4	4	188	188	46288	3.5993e-32	115460000	2	3	4	4	4	4	2	2	4	4	3	4
D3Z1D7	D3Z1D7		Gprin2	0.766561	-0.383527	0.0924355	0.663648	0.757254	0.896316	-0.59151	-0.40115	-0.15792	20.1542	20.5736	20.3342	20.7457	20.9747	20.4921	3	3	3	116	116	46996	1.6636e-27	34710000	2	3	2	3	3	1	2	2	3	3	3	3
Q8BH15-2;Q8BH15;Q8BH15-4;Q8BH15-3;Q8BH15-5	Q8BH15-2;Q8BH15;Q8BH15-4;Q8BH15-3	CCR4-NOT transcription complex subunit 10	Cnot10	0.767268	-0.382197	0.217539	0.595144	0.99728	0.761033	-0.74869	-0.00393	-0.39397	19.86	21.0082	19.9544	20.6087	21.0122	20.3483	9	9	8	162	162	8173	7.0792e-125	48137000	3	4	9	8	3	3	4	2	8	8	5	3
Q9JL56;D3Z3E2	Q9JL56	Glycerophosphodiester phosphodiesterase 1	Gde1	0.767607	-0.38156	0.455821	0.482874	0.719078	1.30259	-1.05028	-0.47578	0.38138	20.7052	19.4093	19.925	21.7555	19.8851	19.5436	4	4	4	121	121	37629	8.764e-11	22226000	2	3	4	2	2	2	3	3	3	3	3	3
F8VQC9;Q8BTY2-2	F8VQC9;Q8BTY2-2		Slc4a7	0.767886	-0.381037	0.0674557	0.66689	0.80142	0.84718	-0.58448	-0.31937	-0.23926	22.354	22.5916	23.202	22.9385	22.911	23.4413	20	20	1	207	207	12722	9.9368e-107	272410000	9	10	14	16	17	17	11	9	12	16	20	18
O54804-2;O54804;F6S062;F7AYX1;Q5J2U5	O54804-2;O54804;F6S062	Choline kinase alpha	Chka	0.7679	-0.38101	0.053613	0.852475	0.684138	0.776404	-0.23027	-0.54764	-0.36512	19.2921	19.8422	19.6327	19.5224	20.3899	19.9978	5	5	5	122	122	49904	1.3802e-07	22429000	1	3	4	3	3	3	3	3	3	4	5	3
Q9JMB8-2;Q9JMB8;E0CXE3	Q9JMB8-2;Q9JMB8;E0CXE3	Contactin-6	Cntn6	0.768029	-0.380767	0.0325755	0.748944	0.843991	0.716714	-0.41707	-0.2447	-0.48053	23.0077	22.4414	23.0648	23.4248	22.6861	23.5454	25	25	25	283	283	11165	1.1398e-99	255120000	13	15	13	15	19	20	12	13	16	14	24	22
B2RWC4	B2RWC4		Lrrc73	0.768214	-0.38042	0.146492	0.903408	0.616819	0.813588	-0.14655	-0.69708	-0.29763	21.2346	20.7136	21.4468	21.3812	21.4107	21.7444	5	5	5	18	18	33455	5.4655e-43	48771000	3	3	5	4	4	5	4	5	5	5	5	5
P35802	P35802	Neuronal membrane glycoprotein M6-a	Gpm6a	0.76915	-0.378663	0.33934	1.08694	0.524942	0.797474	0.12027	-0.92977	-0.32649	27.3935	27.6537	28.9174	27.2733	28.5835	29.2439	12	12	11	23	23	31149	0	8690300000	11	11	11	12	11	11	11	11	11	11	11	11
A2ATL0;A2ATK9;A2ATL1;A2ATK8	A2ATL0;A2ATK9;A2ATL1		Fam171a1	0.769587	-0.377843	0.17782	0.685577	0.668755	0.994146	-0.54461	-0.58045	-0.00847	20.4246	19.7046	20.6949	20.9693	20.285	20.7034	10	9	9	187	177	97237	6.1481e-29	49896000	2	3	7	4	8	7	4	5	4	4	8	7
Q91ZP9;D3Z103;Q91ZP9-2	Q91ZP9;D3Z103;Q91ZP9-2	N-terminal EF-hand calcium-binding protein 2	Necab2	0.769989	-0.37709	0.167997	0.893389	0.602921	0.847526	-0.16264	-0.72996	-0.23867	22.3749	21.8229	21.4909	22.5376	22.5529	21.7295	5	5	5	162	162	4344	1.0708e-07	101560000	3	4	5	5	4	5	3	3	4	5	5	5
Q5DTY9	Q5DTY9	BTB/POZ domain-containing protein KCTD16	Kctd16	0.770067	-0.376943	0.208656	0.901369	0.579134	0.874791	-0.14981	-0.78803	-0.19299	19.5766	20.207	21.0059	19.7264	20.995	21.1989	7	7	7	176	176	48972	4.3489e-21	37699000	2	3	4	5	5	4	3	3	6	4	7	6
Q3U4G3	Q3U4G3	Xyloside xylosyltransferase 1	Xxylt1	0.770917	-0.375353	0.217935	0.983141	0.786708	0.59237	-0.02453	-0.3461	-0.75543	22.0651	21.8974	21.1765	22.0896	22.2435	21.9319	5	5	5	128	128	43838	4.4438e-11	77663000	5	4	5	5	5	5	4	4	5	5	5	5
Q8BJZ4	Q8BJZ4	28S ribosomal protein S35, mitochondrial	Mrps35	0.771811	-0.37368	0.176177	0.927173	0.817919	0.606265	-0.10909	-0.28997	-0.72198	20.2745	19.9925	20.0551	20.3836	20.2825	20.7771	8	8	8	266	266	35975	1.4528e-34	23603000	2	2	6	5	4	5	3	5	6	5	7	4
P53994;G3UXQ7;G3V022;S4R232	P53994	Ras-related protein Rab-2A	Rab2a	0.771829	-0.373647	0.109643	0.642786	0.87561	0.816933	-0.63759	-0.19164	-0.29171	21.1314	21.1374	20.4691	21.769	21.3291	20.7608	8	4	4	429	198	23547	7.2532e-145	51471000	3	3	4	4	4	4	1	2	3	4	4	4
Q8BL66	Q8BL66	Early endosome antigen 1	Eea1	0.772011	-0.373307	0.322207	0.829946	1.04402	0.531021	-0.26891	0.06215	-0.91316	22.2102	21.874	21.1702	22.4791	21.8118	22.0834	28	28	28	229	229	16091	7.7985e-221	133490000	12	20	21	22	17	20	15	19	17	19	21	22
A2ALU4;A7TU71;A2ALU4-2;Q1W617-2;Q1W617	A2ALU4;A7TU71;A2ALU4-2	Protein Shroom2	Shroom2	0.772918	-0.371613	0.00381862	0.767974	0.754682	0.79669	-0.38087	-0.40606	-0.32791	21.8587	22.2892	21.6404	22.2395	22.6953	21.9683	12	12	12	101	101	1647	5.8128e-155	113060000	5	7	9	10	7	11	6	7	10	7	10	8
Q8BRR9;Q61481;Q61481-2;F6X0V1;Q9JLL9;Q5I7S8;A2ASF9	Q8BRR9;Q61481;Q61481-2;F6X0V1;Q9JLL9;Q5I7S8;A2ASF9	Calcium/calmodulin-dependent 3,5-cyclic nucleotide phosphodiesterase 1A	Pde1a	0.773191	-0.371103	0.356289	0.507845	1.04185	0.873621	-0.97754	0.05915	-0.19492	21.793	23.2643	23.3612	22.7706	23.2051	23.5561	14	14	13	283	283	62346	0	205050000	6	12	12	14	12	11	10	12	14	13	12	13
Q8BH58	Q8BH58	TIP41-like protein	Tiprl	0.773214	-0.37106	0.164393	0.611087	0.838347	0.902344	-0.71055	-0.25438	-0.14825	21.8645	22.8427	22.7972	22.575	23.0971	22.9455	10	10	10	325	325	31253	4.8606e-30	193850000	3	4	8	7	8	9	4	4	9	8	8	9
Q9DAX9	Q9DAX9	Amyloid protein-binding protein 2	Appbp2	0.77322	-0.37105	0.57985	0.353235	1.20309	1.0878	-1.5013	0.26674	0.12141	19.7316	21.8013	21.474	21.2329	21.5345	21.3526	6	6	6	118	118	66855	2.7441e-52	62414000	1	3	5	4	6	4	3	4	6	5	6	4
P14685;F7B7L8	P14685	26S proteasome non-ATPase regulatory subunit 3	Psmd3	0.773555	-0.370423	0.421064	0.467439	1.07418	0.921879	-1.09715	0.10323	-0.11735	23.283	24.1525	23.8298	24.3801	24.0493	23.9471	25	25	25	498	498	60718	1.0984e-297	359700000	15	18	20	21	19	19	18	20	19	21	20	21
Q9Z127	Q9Z127	Large neutral amino acids transporter small subunit 1	Slc7a5	0.773734	-0.37009	0.323988	1.08042	0.786681	0.544986	0.11159	-0.34615	-0.87571	25.928	25.4339	24.4204	25.8164	25.7801	25.2961	8	8	8	109	109	55872	7.3225e-138	928860000	8	8	8	8	8	8	8	8	8	8	8	7
Q99JT1;Q3TLZ6;Q8BW84	Q99JT1;Q3TLZ6;Q8BW84	Glutamyl-tRNA(Gln) amidotransferase subunit B, mitochondrial	Pet112	0.77404	-0.36952	0.0540594	0.871269	0.706117	0.753809	-0.19881	-0.50202	-0.40773	21.4883	20.92	20.5216	21.6871	21.422	20.9293	8	8	8	171	171	62118	4.9665e-39	54359000	6	6	7	7	4	6	6	5	7	6	5	6
Q6NXL5;A2ADA6	Q6NXL5;A2ADA6		Acap3	0.774047	-0.369507	0.0118142	0.793174	0.798907	0.731875	-0.33429	-0.3239	-0.45033	23.5015	23.7537	22.9402	23.8358	24.0776	23.3906	25	25	23	268	268	92789	6.7871e-264	408110000	15	17	22	20	19	21	18	14	20	20	23	20
Q61086	Q61086	Frizzled-3	Fzd3	0.774101	-0.369407	0.25368	1.0271	0.587133	0.769205	0.03858	-0.76824	-0.37856	19.757	19.6516	20.2446	19.7185	20.4198	20.6232	4	4	4	98	98	76207	6.3087e-53	27257000	0	2	4	4	4	4	2	2	4	4	3	4
Q3TCR7;G3X9G4;Q3T9X3;P39054;P39054-2;F8WIV5;G3UZZ3;G3UXX2;G3UY64	Q3TCR7;G3X9G4;Q3T9X3;P39054;P39054-2;F8WIV5;G3UZZ3	Dynamin-2	Dnm2	0.774165	-0.369287	0.0388762	0.700963	0.792169	0.83558	-0.51259	-0.33612	-0.25915	21.4502	21.9018	20.9204	21.9628	22.2379	21.1796	25	9	9	28	12	97986	6.7187e-132	107350000	7	8	9	9	7	8	7	8	9	9	6	8
P43006;A2APL5;P43006-2;P43006-3;F7CAM6;F6ZRK3;A2AQI7	P43006;A2APL5;P43006-2;P43006-3	Excitatory amino acid transporter 2	Slc1a2	0.775049	-0.36764	0.155732	0.953173	0.760568	0.642211	-0.06919	-0.39485	-0.63888	25.8259	25.7713	26.1468	25.8951	26.1661	26.7857	15	15	15	294	294	6203	2.7264e-282	1703500000	10	9	12	13	14	12	12	10	14	13	12	11
Q8VBZ3	Q8VBZ3	Cleft lip and palate transmembrane protein 1 homolog	Clptm1	0.775494	-0.366813	0.139706	0.679173	0.957417	0.717221	-0.55815	-0.06278	-0.47951	22.0534	22.0578	21.4323	22.6115	22.1205	21.9118	12	12	12	211	211	7529	2.4666e-129	109740000	6	9	7	9	5	6	10	10	9	7	6	5
A2AGH8;A2AGH6-2;A2AGH9;A2AGH6;A2AGH6-3	A2AGH8;A2AGH6-2;A2AGH9;A2AGH6	Mediator of RNA polymerase II transcription subunit 12	Med12	0.775934	-0.365993	0.160394	0.804403	0.624828	0.929483	-0.31401	-0.67847	-0.1055	19.6908	19.2721	18.5763	20.0049	19.9506	18.6818	6	6	6	37	37	24087	4.2052e-17	24734000	3	4	3	6	5	5	4	5	6	5	6	5
Q03141-2;Q03141-3;Q03141	Q03141-2;Q03141-3;Q03141	MAP/microtubule affinity-regulating kinase 3	Mark3	0.776184	-0.36553	0.0229011	0.724933	0.777341	0.82982	-0.46408	-0.36338	-0.26913	20.5813	21.2504	20.586	21.0453	21.6137	20.8552	11	5	5	189	97	81399	3.6053e-182	53546000	2	3	4	5	3	5	2	3	4	5	3	4
E9PYK7;P68500	E9PYK7;P68500	Contactin-5	Cntn5	0.777052	-0.363917	0.0501474	0.812129	0.835204	0.691725	-0.30022	-0.2598	-0.53173	22.631	22.6035	22.9321	22.9313	22.8633	23.4639	17	17	16	23	23	98344	0	234660000	11	12	14	13	16	16	8	9	14	14	17	15
Q9QXG4;A2AQN4;A2AQN5;F7CU63;D6RHA7	Q9QXG4;A2AQN4;A2AQN5;F7CU63	Acetyl-coenzyme A synthetase, cytoplasmic	Acss2	0.778648	-0.360957	0.525316	0.427593	1.32382	0.833995	-1.22569	0.40471	-0.26189	20.2568	20.9352	19.9903	21.4825	20.5305	20.2522	8	8	8	158	158	78861	1.2396e-51	46431000	3	4	6	8	5	6	5	5	6	6	4	7
Q6ZWX6	Q6ZWX6	Eukaryotic translation initiation factor 2 subunit 1	Eif2s1	0.779078	-0.36016	0.294071	1.10192	0.697618	0.615141	0.14002	-0.51949	-0.70101	24.5062	24.5018	24.1258	24.3662	25.0213	24.8268	17	17	17	451	451	36108	1.072e-233	501610000	7	8	15	13	15	14	11	12	16	16	14	16
Q8VEJ9	Q8VEJ9	Vacuolar protein sorting-associated protein 4A	Vps4a	0.780256	-0.35798	0.349264	0.518383	0.975024	0.939822	-0.94791	-0.03649	-0.08954	22.442	23.1768	22.5091	23.3899	23.2132	22.5986	9	9	6	238	238	48906	2.7545e-34	186350000	6	6	8	6	7	6	5	6	8	8	8	8
Q9D0K0;Q9D0K0-2	Q9D0K0;Q9D0K0-2	TBC1 domain family member 7	Tbc1d7	0.780305	-0.35789	0.316563	0.993671	0.539607	0.886081	-0.00916	-0.89002	-0.17449	19.9666	18.3339	19.4728	19.9757	19.2239	19.6472	4	4	4	205	205	33826	2.1699e-33	13352000	3	3	1	2	2	2	3	3	2	3	3	2
P84309;P84309-2;P51829	P84309;P84309-2	Adenylate cyclase type 5	Adcy5	0.782206	-0.35438	0.00241517	0.771031	0.7747	0.801231	-0.37514	-0.36829	-0.31971	23.445	22.819	22.788	23.8202	23.1873	23.1077	27	17	17	228	164	13912	3.1503e-185	337290000	6	8	9	10	14	14	5	8	12	13	15	17
D3YX85;Q7SIG6;Q7SIG6-2;E9PX52;H3BK40	D3YX85;Q7SIG6;Q7SIG6-2;E9PX52	Arf-GAP with SH3 domain, ANK repeat and PH domain-containing protein 2	Asap2	0.782347	-0.35412	0.162152	0.626593	0.842057	0.907551	-0.6744	-0.24801	-0.13995	21.1763	20.9757	20.57	21.8507	21.2237	20.7099	11	11	9	139	139	1064	9.0089e-102	77175000	5	5	10	8	7	7	5	6	9	11	10	11
Q4V9Z5-3;Q4V9Z5-2	Q4V9Z5-3;Q4V9Z5-2			0.782574	-0.3537	0.310914	0.756326	1.09011	0.581294	-0.40292	0.12448	-0.78266	25.1698	24.0665	24.9954	25.5727	23.942	25.7781	18	18	3	235	235	9337	4.4866e-167	1113600000	11	12	13	14	16	14	12	13	13	12	16	15
F8VQK3	F8VQK3		Gucy1a2	0.782782	-0.353317	0.24875	1.02582	0.771635	0.605954	0.03678	-0.37401	-0.72272	22.9237	22.7727	22.5018	22.8869	23.1468	23.2246	18	18	18	271	271	8183	4.8717e-84	227110000	9	14	16	18	18	14	8	15	18	17	17	13
P46467;Q8BPY9	P46467	Vacuolar protein sorting-associated protein 4B	Vps4b	0.783072	-0.352783	0.116749	0.668255	0.78239	0.918416	-0.58153	-0.35404	-0.12278	21.2657	21.1212	20.0638	21.8472	21.4752	20.1865	8	5	5	236	155	49419	1.1799e-40	51228000	3	3	3	3	3	2	4	3	3	4	4	3
Q60900;Q60900-2	Q60900;Q60900-2	ELAV-like protein 3	Elavl3	0.783325	-0.352317	0.4059	0.983427	0.490781	0.995857	-0.02411	-1.02685	-0.00599	22.9193	21.7406	22.5896	22.9434	22.7674	22.5956	17	8	8	463	272	39533	3.1982e-128	134390000	3	4	7	6	6	7	6	6	7	7	6	8
Q6PD10;H3BIW9	Q6PD10	Inositol hexakisphosphate kinase 1	Ip6k1	0.783425	-0.352133	0.162439	0.981221	0.697444	0.702612	-0.02735	-0.51985	-0.5092	19.5657	19.7564	19.5727	19.593	20.2763	20.0819	4	4	4	106	106	49306	7.2059e-61	21617000	1	3	4	4	2	2	2	4	4	4	3	4
P31230;Q3UZG4	P31230;Q3UZG4	Aminoacyl tRNA synthase complex-interacting multifunctional protein 1;Endothelial monocyte-activating polypeptide 2	Aimp1	0.783943	-0.35118	0.40279	1.08208	0.500753	0.889138	0.11381	-0.99783	-0.16952	23.868	22.714	23.6048	23.7541	23.7118	23.7743	12	12	12	455	455	33997	3.6408e-63	220370000	6	8	9	8	10	11	9	10	11	10	12	10
Q64674	Q64674	Spermidine synthase	Srm	0.784562	-0.35004	0.458453	1.13834	0.468266	0.905979	0.18693	-1.0946	-0.14245	23.425	22.9775	23.8596	23.2381	24.0721	24.0021	11	11	11	321	321	33995	2.2448e-49	358480000	7	6	8	8	11	10	6	4	10	11	9	10
Q9QYJ0	Q9QYJ0	DnaJ homolog subfamily A member 2	Dnaja2	0.784891	-0.349437	0.278032	0.736282	1.07102	0.613175	-0.44167	0.09899	-0.70563	19.1263	19.6662	19.6435	19.5679	19.5672	20.3492	3	3	3	68	68	45745	2.3633e-05	13127000	1	3	3	3	2	2	3	3	2	3	2	2
P16858;S4R257;D3Z0Z9;D3YYI5;V9GXA7	P16858;S4R257;D3Z0Z9	Glyceraldehyde-3-phosphate dehydrogenase	Gapdh;Gm5069	0.786074	-0.347263	0.239432	1.0487	0.702578	0.659242	0.0686	-0.50927	-0.60112	27.8625	28.7761	28.3926	27.7939	29.2854	28.9937	28	28	4	607	607	3581	3.6452e-221	10076000000	12	12	24	22	27	27	13	17	28	26	27	26
Q505F5;E9PV22;F6YT33;F6Z4L9	Q505F5;E9PV22	Leucine-rich repeat-containing protein 47	Lrrc47	0.788309	-0.343167	0.284109	0.568708	0.954171	0.902764	-0.81424	-0.06768	-0.14758	25.0512	26.0329	25.569	25.8654	26.1006	25.7165	29	29	29	484	484	63589	0	1375900000	20	25	29	27	28	28	23	24	28	28	25	23
Q80TY0-2;Q80TY0-3;A2AQ43;A2AQ44;A2AQ42;A2AQ45;A2AQ41;Q80TY0;Q80TY0-5;Q80TY0-4;F6VVN1;A2AQ47;A2AQ39	Q80TY0-2;Q80TY0-3;A2AQ43;A2AQ44;A2AQ42;A2AQ45;A2AQ41;Q80TY0;Q80TY0-5;Q80TY0-4;F6VVN1	Formin-binding protein 1	Fnbp1	0.788482	-0.34285	0.521434	0.538292	1.45152	0.627388	-0.89354	0.53756	-0.67257	21.6356	22.0954	21.6866	22.5291	21.5578	22.3592	6	6	6	131	131	64139	1.2937e-11	100350000	3	6	5	6	4	5	2	6	5	6	3	4
Q8BJH1;Q8BJH1-2	Q8BJH1;Q8BJH1-2	Zinc finger C2HC domain-containing protein 1A	Zc2hc1a	0.788659	-0.342527	0.154961	0.936097	0.649306	0.807044	-0.09527	-0.62303	-0.30928	25.0503	24.5809	24.8599	25.1456	25.204	25.1691	14	14	14	386	386	35152	8.2257e-57	664490000	13	14	14	14	13	14	13	13	13	14	13	14
F6U2C2;O70305-3;O70305-2;O70305;E9QM77;F7B6X4	F6U2C2;O70305-3;O70305-2;O70305;E9QM77	Ataxin-2	Atxn2	0.788759	-0.342343	0.185545	0.621769	0.90684	0.870309	-0.68555	-0.14108	-0.2004	18.8671	18.2357	18.4612	19.5527	18.3768	18.6616	3	3	3	32	32	10009	5.7682e-05	10226000	2	2	2	2	2	2	3	2	2	2	1	2
Q60996-3;Q60996;Q60996-2;Q60996-4	Q60996-3;Q60996;Q60996-2;Q60996-4	Serine/threonine-protein phosphatase 2A 56 kDa regulatory subunit gamma isoform	Ppp2r5c	0.789076	-0.341763	0.360445	0.531113	1.02519	0.902332	-0.91291	0.03589	-0.14827	21.3568	21.7251	21.5123	22.2697	21.6892	21.6606	15	8	8	322	179	56551	1.4547e-177	78527000	5	4	8	7	7	7	6	5	7	7	7	7
Q8CIG8;F6QQQ6;S4R295	Q8CIG8	Protein arginine N-methyltransferase 5	Prmt5	0.789142	-0.341643	0.21006	0.61735	0.828555	0.960755	-0.69584	-0.27133	-0.05776	22.7863	23.2815	23.605	23.4821	23.5528	23.6627	17	17	17	279	279	72679	3.4606e-118	264390000	9	13	14	14	16	16	10	10	14	12	16	16
Q3UHH2;F7BP73;Q3UHH2-2;F7AWS1	Q3UHH2;F7BP73;Q3UHH2-2	Solute carrier family 22 member 23	Slc22a23	0.789217	-0.341507	0.5145	0.930514	1.20096	0.439882	-0.1039	0.26419	-1.18481	24.3943	24.6251	24.2694	24.4982	24.3609	25.4542	14	14	14	192	192	74324	3.7382e-95	709980000	6	9	14	12	11	9	7	10	13	11	12	11
E9Q2S0;A2RS43	E9Q2S0;A2RS43		Pcdh7	0.789233	-0.341477	0.034836	0.726749	0.849856	0.79595	-0.46047	-0.23471	-0.32925	22.4502	22.7128	22.963	22.9107	22.9475	23.2922	21	21	21	241	241	13677	3.8196e-223	248350000	11	11	12	13	17	20	9	12	14	14	20	21
Q9D3A9;Q9D3A9-3;Q9D3A9-4;Q9D3A9-2;Q9D3A9-5;D6RG66	Q9D3A9;Q9D3A9-3;Q9D3A9-4;Q9D3A9-2;Q9D3A9-5	Protein tweety homolog 1	Ttyh1	0.789421	-0.341133	0.0546843	0.749718	0.740802	0.88578	-0.41558	-0.43284	-0.17498	24.0749	24.3712	24.2845	24.4904	24.804	24.4595	9	9	9	224	224	49032	3.1236e-144	515940000	5	7	8	8	7	8	6	6	7	7	8	7
Q8BM41;Q8CGC4	Q8BM41;Q8CGC4	Protein LSM14 homolog B	Lsm14b	0.789671	-0.340677	0.173212	0.673439	0.743116	0.983973	-0.57038	-0.42834	-0.02331	20.3415	19.7303	18.9791	20.9119	20.1586	19.0024	3	3	3	111	111	33249	4.7894e-31	24790000	3	3	3	3	3	2	3	3	3	3	3	2
Q9CWL8	Q9CWL8	Beta-catenin-like protein 1	Ctnnbl1	0.789987	-0.3401	0.070988	0.694285	0.865587	0.820372	-0.5264	-0.20825	-0.28565	21.8573	21.8161	21.7381	22.3837	22.0243	22.0238	12	12	12	21	21	64979	4.4287e-40	99642000	3	7	8	8	8	10	6	7	9	10	8	5
Q9D964	Q9D964	Glycine amidinotransferase, mitochondrial	Gatm	0.790118	-0.33986	0.615618	0.35931	1.32133	1.03895	-1.4767	0.40199	0.05513	21.3959	22.2433	22.7569	22.8726	21.8414	22.7018	7	7	7	135	135	48297	9.5683e-35	111490000	2	4	7	5	7	6	1	2	6	6	7	7
B2RXM2;Q8BG05-2;J3QNY1;E9Q7H5	B2RXM2;Q8BG05-2;J3QNY1;E9Q7H5		Gm6793;Gm9242;Gm8991	0.790423	-0.339303	0.0966549	0.778895	0.694882	0.912407	-0.3605	-0.52516	-0.13225	24.9555	24.7199	25.0061	25.316	25.245	25.1383	15	15	3	419	419	36609	1.2225e-122	682850000	7	7	14	13	14	14	9	12	14	14	15	14
Q922Q1;F6UB20;F7DFG6;E0CZH6;Q9CW42;D3YZZ3	Q922Q1;F6UB20	MOSC domain-containing protein 2, mitochondrial	Marc2	0.790975	-0.338297	0.373609	1.04908	0.891286	0.52925	0.06913	-0.16604	-0.91798	22.5659	22.9592	22.7198	22.4968	23.1252	23.6378	10	10	10	207	207	38194	7.0398e-32	165460000	4	6	7	6	8	7	5	7	9	9	8	7
O88342	O88342	WD repeat-containing protein 1	Wdr1	0.791082	-0.3381	0.385332	0.52334	1.06141	0.891249	-0.93418	0.08598	-0.1661	25.5484	26.6326	26.4786	26.4826	26.5466	26.6447	26	26	26	487	487	66406	0	2021800000	19	21	22	20	23	21	20	21	21	22	23	23
D3YZZ5;E9Q7G1	D3YZZ5;E9Q7G1		Tmed7	0.791232	-0.337827	0.332682	0.629798	0.689456	1.14079	-0.66704	-0.53647	0.19003	22.7792	21.768	23.5325	23.4462	22.3044	23.3425	7	7	7	223	223	252	1.9012e-41	194160000	4	4	6	6	6	7	3	4	6	4	7	6
A2AKI5;P43406;F6W6Q6;B7ZCI9	A2AKI5;P43406	Integrin alpha-V;Integrin alpha-V heavy chain;Integrin alpha-V light chain	Itgav	0.791362	-0.33759	0.0878254	0.834961	0.683247	0.868724	-0.26022	-0.54952	-0.20303	23.0414	22.0899	23.2324	23.3016	22.6394	23.4354	18	18	18	18	18	11151	6.1098e-70	256050000	7	9	11	9	15	15	7	12	13	12	14	12
Q6P9Z1	Q6P9Z1	SWI/SNF-related matrix-associated actin-dependent regulator of chromatin subfamily D member 3	Smarcd3	0.791684	-0.337003	0.155131	0.847303	0.908287	0.644754	-0.23905	-0.13878	-0.63318	20.6847	20.5359	20.5874	20.9237	20.6747	21.2205	4	2	2	75	43	54985	1.5947e-86	36340000	1	2	2	2	2	2	2	2	2	2	2	2
E9PWV3;P18653;Q505N6;F6RQA2;F6Q8A4;G3UZI3	E9PWV3;P18653;Q505N6;F6RQA2;F6Q8A4;G3UZI3	Ribosomal protein S6 kinase;Ribosomal protein S6 kinase alpha-1	Rps6ka1	0.791765	-0.336857	0.0509344	0.798636	0.717162	0.866607	-0.32439	-0.47963	-0.20655	21.7724	22.6917	22.4185	22.0968	23.1713	22.625	15	15	8	245	245	81311	5.2389e-80	181410000	7	11	11	12	11	10	5	8	13	12	12	11
F8WGX0;Q91ZT5;Q91ZT5-2;E0CZ69;Q91ZT5-4;Q91ZT5-3	F8WGX0;Q91ZT5;Q91ZT5-2;E0CZ69;Q91ZT5-4;Q91ZT5-3	FYVE, RhoGEF and PH domain-containing protein 4	Fgd4	0.792046	-0.336343	0.224253	0.953246	0.854019	0.610351	-0.06908	-0.22766	-0.71229	19.7041	19.0547	18.6745	19.7732	19.2823	19.3867	5	5	5	78	78	85244	2.8929e-10	21067000	2	3	3	3	2	3	2	3	4	5	3	2
Q5SW88;Q5SW87;Q5SW86	Q5SW88;Q5SW87;Q5SW86		Rab1	0.792262	-0.33595	0.126613	0.710492	0.950883	0.736073	-0.49311	-0.07266	-0.44208	23.804	23.1166	23.3284	24.2971	23.1893	23.7705	12	12	0	574	574	22372	1.969e-92	335410000	7	8	9	10	9	12	6	6	8	11	10	11
S4R2E1;Q7TMS5;D3Z150;D3YZX5;D3YVG8;S4R2M4	S4R2E1;Q7TMS5	ATP-binding cassette sub-family G member 2	Abcg2	0.792337	-0.335813	0.453507	1.0181	1.0212	0.478443	0.02588	0.03026	-1.06358	20.4397	20.2245	19.9768	20.4138	20.1942	21.0404	7	7	7	13	13	63607	9.3125e-16	38152000	3	3	2	6	6	5	2	4	4	4	5	6
Q8BQM4;E9PWH6	Q8BQM4;E9PWH6	HEAT repeat-containing protein 3	Heatr3	0.792947	-0.334703	0.119551	0.935254	0.691346	0.771095	-0.09657	-0.53252	-0.37502	22.1788	22.2559	21.2426	22.2754	22.7884	21.6176	14	14	14	209	209	74305	7.0366e-102	131850000	8	11	13	13	11	11	6	10	13	12	9	9
Q9WUA2	Q9WUA2	Phenylalanine--tRNA ligase beta subunit	Farsb	0.793312	-0.33404	0.219419	0.63319	0.790759	0.997134	-0.65929	-0.33869	-0.00414	25.5067	25.7962	25.5595	26.166	26.1349	25.5636	29	29	29	479	479	65696	6.1254e-286	1269900000	20	24	27	26	25	25	23	21	26	26	24	25
Q8C7X2-2;Q8C7X2;Q8C7X2-3	Q8C7X2-2;Q8C7X2	ER membrane protein complex subunit 1	Emc1	0.79366	-0.333407	0.448613	0.878668	0.496065	1.14694	-0.18661	-1.0114	0.19779	20.6134	19.6683	21.065	20.8	20.6797	20.8673	9	9	9	144	144	11129	7.8201e-158	55513000	2	4	6	5	6	8	3	4	7	6	5	6
P58404-2;P58404;V9GXE7;V9GXT1;V9GXI9;V9GX64	P58404-2;P58404	Striatin-4	Strn4	0.793735	-0.33327	0.135941	0.721139	0.960136	0.72223	-0.47165	-0.05869	-0.46947	24.291	24.7407	23.5007	24.7627	24.7994	23.9701	19	19	17	311	311	80974	1.9491e-139	738600000	15	15	18	18	17	17	17	17	18	18	17	18
Q8R2T8-2;Q8R2T8;H3BJX5	Q8R2T8-2;Q8R2T8	General transcription factor 3C polypeptide 5	Gtf3c5	0.793919	-0.332937	0.188446	0.656269	0.983788	0.775076	-0.60764	-0.02358	-0.36759	23.5952	24.3902	24.1031	24.2028	24.4138	24.4706	6	6	6	113	113	59867	8.2129e-10	924010000	3	3	6	6	5	5	3	3	6	6	4	5
P55288	P55288	Cadherin-11	Cdh11	0.794297	-0.33225	0.186494	0.629863	0.907676	0.876539	-0.66689	-0.13975	-0.19011	19.1906	19.3086	19.7282	19.8575	19.4484	19.9183	5	5	5	98	98	88111	1.7846e-16	24030000	3	2	3	3	4	5	2	1	3	4	3	4
Q8C4U8;O35474;Q8C8K0;O35474-2	Q8C4U8;O35474;Q8C8K0	EGF-like repeat and discoidin I-like domain-containing protein 3	Edil3	0.794359	-0.332137	0.227112	0.610871	0.945638	0.867713	-0.71106	-0.08064	-0.20471	24.5583	23.8211	24.6521	25.2694	23.9017	24.8568	18	18	18	34	34	52695	1.4649e-171	519130000	12	15	16	15	17	15	13	17	13	15	16	16
Q80UU9	Q80UU9	Membrane-associated progesterone receptor component 2	Pgrmc2	0.794374	-0.33211	0.155321	0.647759	0.856752	0.903245	-0.62647	-0.22305	-0.14681	23.2267	23.9256	23.1677	23.8531	24.1487	23.3146	8	8	8	35	35	23334	3.086e-124	300020000	3	4	7	7	7	7	2	5	8	8	7	7
Q91YQ5	Q91YQ5	Dolichyl-diphosphooligosaccharide--protein glycosyltransferase subunit 1	Rpn1	0.794758	-0.331413	0.332044	1.06516	0.82538	0.570999	0.09107	-0.27687	-0.80844	27.6674	27.5538	26.8374	27.5763	27.8306	27.6458	46	46	46	641	641	68527	0	4153900000	25	37	40	36	38	38	28	33	42	36	39	39
Q9Z1D1	Q9Z1D1	Eukaryotic translation initiation factor 3 subunit G	Eif3g	0.794811	-0.331317	0.103673	0.932942	0.726271	0.741033	-0.10014	-0.46142	-0.43239	22.6622	21.5621	21.7968	22.7624	22.0235	22.2292	9	9	9	216	216	35638	1.4533e-70	80508000	7	6	9	7	6	8	5	5	9	8	7	6
Q810B8;B1AU89	Q810B8	SLIT and NTRK-like protein 4	Slitrk4	0.795669	-0.32976	0.220251	1.03112	0.69102	0.706965	0.04421	-0.5332	-0.50029	20.0984	20.2457	22.0454	20.0542	20.7789	22.5457	15	15	15	208	208	94537	3.5078e-167	91303000	4	7	9	10	11	13	2	7	10	11	15	13
D3YZ21;F6ZGR6	D3YZ21;F6ZGR6		D430041D05Rik	0.795928	-0.32929	0.415361	0.529415	0.831121	1.14594	-0.91753	-0.26687	0.19653	20.888	20.4944	21.9363	21.8056	20.7613	21.7398	4	4	4	29	29	15338	7.1427e-34	61063000	2	3	4	4	2	3	3	4	3	3	3	3
I7HJQ8;Q8BIF0-2;A2AP74;Q8BIF0	I7HJQ8;Q8BIF0-2;A2AP74;Q8BIF0	CD99 antigen-like protein 2	Cd99l2	0.79609	-0.328997	0.316031	1.08346	0.597848	0.7789	0.11565	-0.74215	-0.36049	23.2954	22.2076	22.698	23.1797	22.9498	23.0585	2	2	2	84	84	20092	1.9693e-59	141190000	2	2	2	2	2	2	1	1	2	2	2	2
D3Z742;Q8C525	D3Z742;Q8C525	Protein MB21D2	Mb21d2	0.796233	-0.328737	0.225768	0.622407	0.830585	0.976478	-0.68407	-0.2678	-0.03434	20.5603	20.8476	20.6077	21.2444	21.1154	20.642	3	3	3	57	57	55656	2.4854e-22	43956000	3	2	3	3	3	3	3	3	3	3	3	2
Q9ER67;A2AG46;A2AG48;A2AG47;A2AG49;E9Q1Q4	Q9ER67;A2AG46;A2AG48;A2AG47		Maged2	0.796765	-0.327773	0.336477	0.573089	0.824631	1.07031	-0.80317	-0.27818	0.09803	21.0128	21.3866	20.6277	21.816	21.6648	20.5297	13	13	12	281	281	654	1.6809e-31	69996000	3	8	8	12	7	8	6	7	9	13	4	6
Q8BNJ6;Q8BNJ6-2	Q8BNJ6;Q8BNJ6-2	Neuropilin and tolloid-like protein 2	Neto2	0.797316	-0.326777	0.284592	0.628154	1.07047	0.753788	-0.67081	0.09825	-0.40777	19.7523	20.1038	19.857	20.4232	20.0055	20.2648	4	4	4	99	99	59367	1.7273e-92	23014000	1	3	4	4	3	3	0	4	4	4	4	3
Q8BTV1;Q99J74	Q8BTV1	Tumor suppressor candidate 3	Tusc3	0.797402	-0.32662	0.211674	0.900482	0.906545	0.62111	-0.15123	-0.14155	-0.68708	21.5995	22.7278	22.1637	21.7508	22.8693	22.8508	6	6	6	127	127	39548	4.748e-14	148520000	2	3	4	5	5	5	2	3	6	6	5	5
Q5PR73	Q5PR73	GTP-binding protein Di-Ras2	Diras2	0.798383	-0.324847	0.184113	0.661549	0.977203	0.787204	-0.59608	-0.03327	-0.34519	21.5719	22.803	22.8585	22.168	22.8363	23.2037	8	8	7	392	392	22498	9.5728e-39	168430000	2	2	8	7	6	7	2	3	6	5	7	7
Q8BK64	Q8BK64	Activator of 90 kDa heat shock protein ATPase homolog 1	Ahsa1	0.798407	-0.324803	0.369262	1.12254	0.796005	0.56958	0.16677	-0.32915	-0.81203	22.249	22.4976	23.1934	22.0823	22.8268	24.0054	15	15	15	453	453	38117	4.9926e-85	162940000	5	7	10	11	12	10	7	7	9	13	11	10
Q9CRC8;F6RDA7;D6RHB1;D6RFC5;F6RGS7	Q9CRC8	Leucine-rich repeat-containing protein 40	Lrrc40	0.798564	-0.32452	0.0942607	0.844641	0.874961	0.689078	-0.24359	-0.19271	-0.53726	24.2621	25.124	23.9117	24.5057	25.3167	24.449	30	30	30	573	573	68075	1.3936e-245	602570000	17	22	28	24	28	25	22	21	29	27	25	25
Q99LM2;D6RII4;D6RJ46;F2Z486	Q99LM2	CDK5 regulatory subunit-associated protein 3	Cdk5rap3	0.798826	-0.324047	0.300188	0.597193	1.04587	0.816135	-0.74373	0.06471	-0.29312	21.3318	21.0121	20.3372	22.0755	20.9474	20.6303	5	5	4	117	117	5699	8.78e-23	47865000	5	5	5	5	5	5	4	5	4	5	4	4
Q8K2K6-3;Q8K2K6-1;Q8K2K6;Q8K2K6-2	Q8K2K6-3;Q8K2K6-1;Q8K2K6;Q8K2K6-2	Arf-GAP domain and FG repeat-containing protein 1	Agfg1	0.799157	-0.32345	0.282214	0.740966	0.641095	1.07442	-0.43252	-0.64139	0.10356	22.2868	21.9642	21.7526	22.7194	22.6056	21.6491	6	6	6	181	181	55067	5.9783e-18	113350000	4	4	6	5	6	4	5	4	6	6	5	5
Q8BLY2	Q8BLY2	Probable threonine--tRNA ligase 2, cytoplasmic	Tarsl2	0.799278	-0.32323	0.368464	0.555658	0.850351	1.08066	-0.84773	-0.23387	0.11191	22.973	23.5608	23.9853	23.8207	23.7947	23.8733	24	24	23	285	285	91317	1.2833e-232	400720000	15	19	20	19	21	21	18	20	21	15	21	21
O70293-2;Q9EP84;O70293;Q8VEB1;O70291	O70293-2;Q9EP84;O70293	G protein-coupled receptor kinase 6	Grk6	0.799487	-0.322853	0.110832	0.708083	0.933266	0.773295	-0.49801	-0.09964	-0.37091	21.8819	22.2451	21.7683	22.3799	22.3448	22.1392	11	11	11	241	241	67114	1.2389e-171	111990000	3	9	10	11	9	8	6	10	9	10	8	9
Q811S7-2;Q811S7;Q9ERA0-3	Q811S7-2;Q811S7	Upstream-binding protein 1	Ubp1	0.799513	-0.322807	0.479286	0.941994	0.48094	1.12807	-0.08621	-1.05607	0.17386	19.6309	19.6847	20.0195	19.7171	20.7407	19.8456	7	7	6	208	208	56172	2.938e-49	24928000	1	3	4	2	5	5	3	3	4	4	4	4
Q69ZN6-2;Q69ZN6	Q69ZN6-2;Q69ZN6	N-acetylglucosamine-1-phosphotransferase subunits alpha/beta;N-acetylglucosamine-1-phosphotransferase subunit alpha;N-acetylglucosamine-1-phosphotransferase subunit beta	Gnptab	0.799664	-0.322533	0.271467	0.695586	1.0763	0.68303	-0.5237	0.10608	-0.54998	21.2592	19.7948	20.578	21.7829	19.6887	21.128	8	8	8	79	79	13524	1.3569e-59	57007000	6	7	6	6	8	7	7	8	4	6	8	7
Q8BGR2;D3YV62	Q8BGR2	Leucine-rich repeat-containing protein 8D	Lrrc8d	0.799772	-0.32234	0.106147	0.890162	0.685116	0.838812	-0.16786	-0.54558	-0.25358	21.3797	20.435	20.8897	21.5476	20.9806	21.1433	11	11	11	163	163	98112	1.7044e-33	68916000	6	6	7	5	5	5	7	6	8	8	8	7
Q91WG4;Q91WG4-2	Q91WG4;Q91WG4-2	Elongator complex protein 2	Elp2	0.799781	-0.322323	0.401362	1.16268	0.559349	0.786632	0.21745	-0.83818	-0.34624	22.5965	21.9575	22.8696	22.379	22.7957	23.2158	12	12	12	162	162	93092	1.2957e-195	182090000	5	8	11	9	9	10	6	8	10	7	9	10
Q3USC7;Q8VE33;A2A5H8	Q3USC7;Q8VE33;A2A5H8	Ganglioside-induced differentiation-associated protein 1-like 1	Gdap1l1	0.800132	-0.32169	0.0579892	0.894541	0.748	0.765567	-0.16078	-0.41889	-0.3854	24.4804	26.0225	25.9486	24.6412	26.4414	26.334	14	14	14	401	401	4192	4.0065e-126	1303600000	4	7	13	14	13	13	8	10	12	13	12	12
Q8BZQ7;A2AI11	Q8BZQ7	Anaphase-promoting complex subunit 2	Anapc2	0.800646	-0.320763	0.013187	0.769141	0.84011	0.794291	-0.37868	-0.25135	-0.33226	22.838	23.0842	22.402	23.2167	23.3355	22.7343	22	22	22	305	305	95306	5.616e-110	289700000	9	13	18	19	18	20	9	14	21	18	17	20
O88741;O88741-2	O88741	Ganglioside-induced differentiation-associated protein 1	Gdap1	0.800676	-0.32071	0.0972521	0.786539	0.710201	0.9189	-0.34641	-0.4937	-0.12202	24.298	24.3071	24.683	24.6444	24.8008	24.805	13	13	13	226	226	4131	1.3588e-283	467970000	9	10	12	13	13	12	9	11	13	13	12	12
Q9QYK7	Q9QYK7	RING finger protein 11	Rnf11	0.800718	-0.320633	0.522048	0.667435	0.545553	1.40992	-0.5833	-0.87421	0.49561	20.3987	19.2249	19.6907	20.982	20.0992	19.1951	2	2	2	136	136	17458	8.0674e-96	20144000	2	2	2	2	2	2	1	2	2	2	2	2
P70372	P70372	ELAV-like protein 1	Elavl1	0.80167	-0.31892	0.0287044	0.864345	0.781463	0.762765	-0.21032	-0.35575	-0.39069	23.2157	23.1363	23.3573	23.4261	23.492	23.748	16	15	15	497	469	36169	4.4659e-105	288520000	5	6	9	9	11	12	4	6	14	13	11	11
A2ADE0;Q80TQ5;Q80TQ5-2;Q80TQ5-3	A2ADE0;Q80TQ5;Q80TQ5-2;Q80TQ5-3	Pleckstrin homology domain-containing family M member 2	Plekhm2	0.801718	-0.318833	0.376231	0.778333	1.1411	0.580199	-0.36154	0.19042	-0.78538	19.4159	18.706	17.9688	19.7775	18.5155	18.7541	3	3	3	38	38	11215	8.4265e-11	14854000	2	3	3	3	3	3	3	3	3	3	3	2
Q5XF89-2;Q5XF89	Q5XF89-2;Q5XF89	Probable cation-transporting ATPase 13A3	Atp13a3	0.802209	-0.31795	0.312968	0.732347	1.10464	0.638151	-0.4494	0.14358	-0.64803	20.5581	21.8907	21.058	21.0074	21.7471	21.706	13	13	13	141	141	14102	1.1e-76	97802000	4	7	9	10	10	11	5	8	10	10	13	12
Q3UGF1-3;Q3UGF1-2;Q3UGF1	Q3UGF1-3;Q3UGF1-2;Q3UGF1	WD repeat-containing protein 19	Wdr19	0.802405	-0.317597	0.271199	0.979061	0.603326	0.874621	-0.03053	-0.72899	-0.19327	19.6844	19.5677	19.5249	19.7149	20.2967	19.7182	7	7	7	81	81	11515	1.4542e-13	22442000	4	5	4	2	6	6	1	5	5	5	6	5
P97326	P97326	Cadherin-6	Cdh6	0.802426	-0.31756	0.227247	0.891595	0.622165	0.931411	-0.16554	-0.68463	-0.10251	20.2125	19.9098	20.1022	20.378	20.5944	20.2047	9	9	9	133	133	88354	1.2837e-24	36866000	5	5	3	6	6	6	5	4	5	7	5	7
Q2YDW2;E9PUB7;Q2YDW2-2;D3YX87	Q2YDW2;E9PUB7;Q2YDW2-2;D3YX87	Protein misato homolog 1	Msto1	0.802621	-0.31721	0.168607	0.979841	0.763987	0.690699	-0.02938	-0.38838	-0.53387	22.1138	21.7937	21.1858	22.1431	22.1821	21.7197	6	6	6	14	14	6123	1.8705e-30	86344000	4	5	6	5	4	5	3	5	5	4	5	5
Q9D0P0	Q9D0P0	Emopamil-binding protein-like	Ebpl	0.802726	-0.31702	0.320241	0.574098	0.942922	0.955521	-0.80063	-0.08479	-0.06564	20.4806	19.2256	20.1188	21.2813	19.3104	20.1845	2	2	2	49	49	23307	5.6756e-16	15478000	2	2	1	2	1	2	2	1	2	2	1	2
Q9DAW6	Q9DAW6	U4/U6 small nuclear ribonucleoprotein Prp4	Prpf4	0.803036	-0.316463	0.120735	0.948073	0.722605	0.755896	-0.07693	-0.46872	-0.40374	21.4144	20.8857	20.4649	21.4913	21.3544	20.8686	5	5	5	131	131	58369	2.4612e-32	52095000	3	4	5	5	5	5	3	3	5	5	5	5
A2AGS6;Q4QQM4	A2AGS6;Q4QQM4	Tumor protein p53-inducible protein 11	Trp53i11	0.803162	-0.316237	0.21317	0.637386	0.962374	0.844623	-0.64976	-0.05533	-0.24362	19.2167	20.5417	19.6565	19.8664	20.597	19.9001	5	5	5	425	425	95972	7.4577e-37	26224000	2	3	5	5	5	5	4	3	5	5	5	4
Q91YM4;Q91YM4-2;E9PUT1;Q5SWP1	Q91YM4;Q91YM4-2;E9PUT1	Protein TBRG4	Tbrg4	0.803944	-0.314833	0.502837	0.471284	1.11541	0.988457	-1.08533	0.15758	-0.01675	21.9139	22.4497	22.5777	22.9992	22.2921	22.5945	10	10	10	20	20	71513	2.3064e-65	129210000	5	8	10	10	9	10	7	9	9	10	10	10
P30416;D6RDE2;F6S2D5;F7CAT1	P30416;D6RDE2;F6S2D5	Peptidyl-prolyl cis-trans isomerase FKBP4;Peptidyl-prolyl cis-trans isomerase FKBP4, N-terminally processed;Peptidyl-prolyl cis-trans isomerase	Fkbp4	0.804254	-0.314277	0.256384	1.05984	0.68618	0.715325	0.08384	-0.54334	-0.48333	26.1099	25.6604	25.0145	26.0261	26.2038	25.4979	29	29	29	629	629	51572	1.2445e-260	1311300000	25	24	25	26	26	24	25	26	27	27	24	23
Q6PGF7	Q6PGF7	Exocyst complex component 8	Exoc8	0.805312	-0.31238	0.542275	0.47134	1.31683	0.84145	-1.08516	0.39707	-0.24905	24.4936	24.6566	23.9294	25.5787	24.2595	24.1785	27	27	27	346	346	81034	5.9794e-206	631690000	20	23	25	25	21	21	24	26	25	21	21	21
E9Q4I1;E9Q612;E9PVJ6	E9Q4I1;E9Q612;E9PVJ6	Receptor-type tyrosine-protein phosphatase O	Ptpro	0.805656	-0.311763	0.101631	0.716908	0.925946	0.787772	-0.48014	-0.111	-0.34415	22.9149	22.3818	23.0421	23.3951	22.4928	23.3862	15	15	15	15	15	13523	2.2548e-180	340460000	6	6	11	9	12	12	6	6	11	10	13	15
D3Z4C7;Q9D7B1	D3Z4C7;Q9D7B1	tRNA-dihydrouridine(20) synthase [NAD(P)+]-like	Dus2l	0.805675	-0.31173	0.488747	1.31441	0.721945	0.551121	0.39441	-0.47004	-0.85956	22.0233	20.8298	19.8425	21.6288	21.2999	20.702	5	5	5	166	166	42668	1.3417e-39	53078000	3	4	5	5	4	4	3	5	5	5	4	3
Q9QZF2	Q9QZF2	Glypican-1;Secreted glypican-1	Gpc1	0.805772	-0.311557	0.00524396	0.798487	0.788641	0.830787	-0.32466	-0.34256	-0.26745	22.6082	22.7203	22.59	22.9328	23.0629	22.8574	10	10	10	305	305	61359	4.6488e-104	236810000	7	6	9	7	8	9	6	6	9	10	9	9
P24638;B7ZCF4;B7ZCF5	P24638	Lysosomal acid phosphatase	Acp2	0.805917	-0.311297	0.0308384	0.798182	0.865647	0.75758	-0.32521	-0.20815	-0.40053	20.7039	19.6153	20.0898	21.0291	19.8235	20.4903	5	5	5	109	109	48508	1.0379e-09	28644000	3	4	5	5	4	4	3	4	5	5	4	4
Q9ESJ0	Q9ESJ0	Exportin-4	Xpo4	0.806215	-0.310763	0.490963	0.486607	1.13363	0.949954	-1.03917	0.18095	-0.07407	21.422	20.6576	20.8062	22.4612	20.4766	20.8803	8	8	8	81	81	12998	6.4341e-88	60962000	6	6	8	6	5	4	6	6	6	7	4	4
Q6PB70	Q6PB70	Anoctamin-8	Ano8	0.80623	-0.310737	0.602885	1.09163	0.399645	1.20124	0.12648	-1.32321	0.26452	19.1717	18.5623	18.7984	19.0452	19.8855	18.5339	4	4	4	5	5	1191	4.6901e-19	12817000	2	1	3	3	3	2	2	2	1	2	3	3
P70336;F8VPK5;P70336-2	P70336;F8VPK5;P70336-2	Rho-associated protein kinase 2	Rock2	0.806271	-0.310663	0.0727262	0.817919	0.889804	0.720175	-0.28997	-0.16844	-0.47358	21.3954	20.6913	20.721	21.6854	20.8597	21.1946	17	17	15	142	142	16058	2.8746e-112	75770000	5	10	10	14	9	10	6	9	11	12	8	12
E9QKE4;Q8BMG7;Q8BMG7-2	E9QKE4;Q8BMG7	Rab3 GTPase-activating protein non-catalytic subunit	Rab3gap2	0.806701	-0.309893	0.413972	0.550395	0.840063	1.13541	-0.86146	-0.25143	0.18321	22.7566	23.2492	23.0426	23.618	23.5007	22.8593	25	25	25	202	202	15464	3.1038e-191	278410000	19	16	20	22	21	22	16	19	20	21	22	17
P59016;S4R1H4;S4R227	P59016	Vacuolar protein sorting-associated protein 33B	Vps33b	0.806709	-0.30988	0.137672	0.826307	0.928922	0.683958	-0.27525	-0.10637	-0.54802	22.5616	23.2826	21.9701	22.8369	23.389	22.5181	19	19	19	276	276	70525	1.5967e-128	169310000	8	15	17	18	13	13	10	10	16	18	12	16
Q60932-2;Q60932;F2Z471	Q60932-2;Q60932;F2Z471	Voltage-dependent anion-selective channel protein 1	Vdac1	0.806856	-0.309617	0.430339	1.12433	0.533674	0.875422	0.16907	-0.90597	-0.19195	24.4529	22.9138	24.03	24.2838	23.8197	24.222	6	6	6	24	24	30755	1.5434e-59	369950000	2	2	5	6	4	6	2	2	6	6	6	6
Q9WUL7	Q9WUL7	ADP-ribosylation factor-like protein 3	Arl3	0.806901	-0.309537	0.198966	0.746089	0.697918	1.00894	-0.42258	-0.51887	0.01284	23.6244	23.3158	23.4114	24.047	23.8346	23.3986	7	7	7	363	363	20486	4.3387e-43	268390000	4	5	5	5	5	6	3	5	7	7	5	6
Q99NB1	Q99NB1	Acetyl-coenzyme A synthetase 2-like, mitochondrial	Acss1	0.807022	-0.30932	0.161052	0.698722	0.97393	0.772368	-0.51721	-0.03811	-0.37264	20.1336	20.6694	20.1838	20.6508	20.7075	20.5564	6	6	6	92	92	74622	6.1621e-25	34954000	1	4	6	6	5	6	1	5	6	5	5	4
Q61735;D3Z187	Q61735;D3Z187	Leukocyte surface antigen CD47	Cd47	0.807542	-0.30839	0.506333	1.37338	0.641068	0.598138	0.45773	-0.64145	-0.74145	21.5562	22.0096	22.8789	21.0984	22.651	23.6203	4	4	1	145	145	33097	2.4782e-88	136440000	2	2	3	4	4	4	3	2	3	4	4	4
A2A6T1	A2A6T1	Cerebellar degeneration-related protein 2-like	Cdr2l	0.807561	-0.308357	0.423398	1.23913	0.645406	0.65853	0.30933	-0.63172	-0.60268	21.6668	21.6745	21.3355	21.3575	22.3063	21.9382	8	8	8	213	213	53212	1.1468e-56	81803000	5	4	7	6	5	5	6	5	6	7	8	7
Q9CXY6	Q9CXY6	Interleukin enhancer-binding factor 2	Ilf2	0.807593	-0.3083	0.391618	0.544785	0.965287	1.0016	-0.87624	-0.05097	0.00231	20.9784	22.2133	22.394	21.8546	22.2643	22.3917	9	9	9	282	282	43062	7.8019e-105	108410000	3	5	6	8	7	8	3	3	6	7	8	8
Q8BUW1	Q8BUW1		Kcnk10	0.807626	-0.30824	0.460738	0.868562	1.16618	0.520074	-0.2033	0.22179	-0.94321	21.6119	23.0028	21.1686	21.8151	22.7811	22.1118	2	2	2	34	34	59401	0.00012403	119730000	1	2	2	2	2	2	1	2	2	2	2	2
Q810J8	Q810J8	Zinc finger FYVE domain-containing protein 1	Zfyve1	0.807703	-0.308103	0.0492152	0.763495	0.774652	0.890928	-0.38931	-0.36838	-0.16662	19.6044	19.7512	19.1911	19.9937	20.1196	19.3577	5	5	5	9	9	86939	6.0203e-47	23467000	2	2	3	3	2	3	2	3	3	3	2	4
Q5RKZ7-2;Q5RKZ7;G3UYX9;G3UZD4;G3UXN5;G3UWH1	Q5RKZ7-2;Q5RKZ7;G3UYX9	Molybdenum cofactor biosynthesis protein 1;Cyclic pyranopterin monophosphate synthase;Cyclic pyranopterin monophosphate synthase accessory protein	Mocs1	0.807765	-0.307993	0.427829	1.16277	0.549949	0.824208	0.21757	-0.86263	-0.27892	23.0975	22.3811	22.3534	22.8799	23.2438	22.6323	7	7	7	21	21	4298	6.4875e-40	161120000	2	2	6	7	6	5	3	3	6	5	6	4
H3BKN0;Q1HFZ0;Q1HFZ0-2	H3BKN0;Q1HFZ0;Q1HFZ0-2	tRNA (cytosine(34)-C(5))-methyltransferase	Nsun2	0.807951	-0.30766	0.545243	0.453392	0.969787	1.19951	-1.14117	-0.04426	0.26245	22.1521	22.7755	22.2117	23.2932	22.8197	21.9492	18	18	18	292	292	81373	5.8153e-170	199060000	12	11	15	14	14	13	12	13	14	14	10	12
Q925N0;Q8BRQ9;D3YXH5	Q925N0;Q8BRQ9	Sideroflexin-5	Sfxn5	0.808061	-0.307463	0.41444	1.18435	0.771405	0.577527	0.24409	-0.37444	-0.79204	23.7335	23.472	22.7595	23.4894	23.8465	23.5515	11	11	11	409	409	37328	6.4832e-132	227490000	8	8	10	8	9	9	7	8	9	9	9	9
P62880;D3Z1M1;D3Z1T4;E9QKR0;D3YZX3;V9GWY1;E9PWM7	P62880;D3Z1M1;D3Z1T4;E9QKR0;D3YZX3	Guanine nucleotide-binding protein G(I)/G(S)/G(T) subunit beta-2	Gnb2	0.808205	-0.307207	0.525102	0.821425	0.494537	1.29957	-0.2838	-1.01585	0.37803	22.7652	21.389	22.385	23.049	22.4049	22.007	10	6	3	259	135	37331	1.3934e-80	144190000	3	4	4	5	6	5	3	3	5	6	4	6
Q8BH69	Q8BH69	Selenide, water dikinase 1	Sephs1	0.80828	-0.307073	0.147206	0.86086	0.909976	0.674098	-0.21615	-0.1361	-0.56897	21.4024	20.8595	20.2858	21.6185	20.9956	20.8548	4	4	4	156	156	42906	1.3315e-133	38705000	1	2	4	4	4	4	2	2	4	4	3	3
Q60931;J3QMG3	Q60931;J3QMG3	Voltage-dependent anion-selective channel protein 3	Vdac3	0.808321	-0.307	0.522582	0.979597	0.46825	1.1514	-0.02974	-1.09465	0.20339	26.6498	25.8968	27.6622	26.6795	26.9915	27.4588	19	19	19	572	572	30752	0	3343900000	10	10	14	14	16	15	11	12	16	15	15	14
Q9D554	Q9D554	Splicing factor 3A subunit 3	Sf3a3	0.808571	-0.306553	0.542012	0.456393	1.1885	0.974578	-1.13165	0.24914	-0.03715	22.0903	22.8933	22.3637	23.2219	22.6442	22.4009	8	8	8	18	18	58841	5.1058e-89	138950000	4	7	8	7	6	6	6	5	8	8	7	6
Q9JMH9-4;Q9JMH9-1;K3W4L0;B2RRE2;Q9JMH9;Q9JMH9-6;E9QAX2;E9QA74;E9Q405;Q9JMH9-5;Q9JMH9-7;Q9JMH9-2	Q9JMH9-4;Q9JMH9-1;K3W4L0;B2RRE2;Q9JMH9;Q9JMH9-6;E9QAX2;E9QA74;E9Q405;Q9JMH9-5;Q9JMH9-7;Q9JMH9-2	Unconventional myosin-XVIIIa	Myo18a	0.808956	-0.305867	0.460801	0.506467	1.02606	1.01871	-0.98146	0.03712	0.02674	21.0578	21.7184	20.8876	22.0392	21.6813	20.8608	17	17	17	113	113	22635	1.7132e-134	106510000	7	12	15	13	15	14	10	12	16	13	10	14
O08747;O08747-2;E9PVI4	O08747;O08747-2;E9PVI4	Netrin receptor UNC5C	Unc5c	0.809005	-0.30578	0.350969	0.955442	0.973228	0.569422	-0.06576	-0.03915	-0.81243	22.421	22.3436	21.9571	22.4868	22.3828	22.7695	18	18	17	19	19	10306	2.4269e-68	165240000	10	9	11	11	16	14	8	10	10	9	18	16
Q810B7;Q810B7-2;Q8C110	Q810B7;Q810B7-2	SLIT and NTRK-like protein 5	Slitrk5	0.809016	-0.30576	0.450301	1.10118	0.927051	0.518692	0.13905	-0.10928	-0.94705	21.0703	21.5898	21.5355	20.9312	21.6991	22.4826	12	12	12	14	14	10716	2.3219e-39	102830000	4	9	10	10	9	10	5	8	9	9	12	12
Q8R2Y0-2;Q8R2Y0	Q8R2Y0-2;Q8R2Y0	Monoacylglycerol lipase ABHD6	Abhd6	0.809046	-0.305707	0.353988	1.06829	0.582254	0.851365	0.09531	-0.78028	-0.23215	21.8717	20.5538	21.2933	21.7764	21.334	21.5255	8	8	8	246	246	32788	5.0537e-128	71957000	4	4	4	4	7	6	4	3	7	8	7	7
Q8R5L3-2;Q8R5L3	Q8R5L3-2;Q8R5L3	Vam6/Vps39-like protein	Vps39	0.809167	-0.30549	0.397976	0.569087	0.822724	1.13157	-0.81328	-0.28152	0.17833	22.2934	22.795	22.8926	23.1066	23.0765	22.7143	23	23	23	312	312	10065	2.2027e-194	242420000	8	11	18	18	16	18	12	13	19	18	16	16
Q9WTX5;E9PUV4	Q9WTX5;E9PUV4	S-phase kinase-associated protein 1	Skp1;Skp1a	0.809487	-0.30492	0.240481	0.971738	0.632549	0.862951	-0.04136	-0.66075	-0.21265	19.9638	20.2007	20.0306	20.0051	20.8615	20.2432	6	6	6	215	215	18672	3.5667e-89	26845000	3	2	3	3	2	3	4	2	3	3	2	2
P70236;A2AGS2	P70236;A2AGS2	Dual specificity mitogen-activated protein kinase kinase 6	Map2k6	0.809736	-0.304477	0.268038	1.00662	0.625369	0.843389	0.00952	-0.67722	-0.24573	23.752	23.2347	23.4799	23.7425	23.9119	23.7256	14	14	12	392	392	37432	8.3667e-110	245240000	9	10	11	13	12	11	10	12	13	14	11	11
Q9CWS0;D3YU15	Q9CWS0;D3YU15	N(G),N(G)-dimethylarginine dimethylaminohydrolase 1	Ddah1	0.8098	-0.304363	0.280586	0.955031	0.914903	0.607771	-0.06638	-0.12831	-0.7184	26.86	27.0888	26.4819	26.9263	27.2172	27.2003	22	22	21	663	663	31381	1.4379e-268	2729300000	13	13	17	19	18	15	13	15	21	20	20	19
Q80XR2;Q3UZR5;H3BL44;H3BIX7;Q8BMS7;H3BLI6;H3BJY0;H3BLC2;H3BJJ5;H3BKB1;H3BK57;H3BJ99	Q80XR2;Q3UZR5;H3BL44;H3BIX7;Q8BMS7;H3BLI6	Calcium-transporting ATPase type 2C member 1	Atp2c1	0.809801	-0.30436	0.0290368	0.779391	0.871553	0.781783	-0.35958	-0.19834	-0.35516	22.9967	23.755	22.5375	23.3563	23.9534	22.8926	19	19	19	268	268	1003	0	358910000	12	16	17	17	16	17	15	16	17	16	16	16
Q9WUM5	Q9WUM5	Succinyl-CoA ligase [ADP/GDP-forming] subunit alpha, mitochondrial	Suclg1	0.810751	-0.30267	0.69109	1.70451	0.885853	0.352939	0.76936	-0.17486	-1.50251	20.7784	20.0174	19.5815	20.0091	20.1923	21.084	5	5	5	165	165	36154	1.3772e-08	26008000	1	3	4	3	2	3	1	4	5	3	4	4
Q3TY65	Q3TY65	Islet cell autoantigen 1-like protein	Ica1l	0.811148	-0.301963	0.205537	0.750883	0.70124	1.01359	-0.41334	-0.51202	0.01947	20.2613	20.912	20.6193	20.6747	21.424	20.5998	5	4	4	118	10	48159	2.3183e-11	43614000	1	3	4	4	1	2	2	4	3	4	2	3
P59279;Q3TEG7	P59279;Q3TEG7	Ras-related protein Rab-2B	Rab2b	0.811641	-0.301087	0.172022	0.937162	0.669757	0.851843	-0.09363	-0.57829	-0.23134	21.9475	21.9896	21.5845	22.0411	22.5678	21.8159	9	9	5	431	431	24198	5.3318e-31	101310000	2	2	7	8	8	7	1	2	8	9	5	6
Q64735-2;Q64735	Q64735-2;Q64735	Complement component receptor 1-like protein	Cr1l	0.811952	-0.300533	0.197441	0.652274	0.907614	0.904191	-0.61645	-0.13985	-0.1453	20.9287	21.2726	21.8425	21.5451	21.4125	21.9878	4	4	4	136	136	49074	3.4744e-141	63627000	2	3	3	3	3	4	1	3	3	4	4	4
Q76LS9-2;Q76LS9;Q76LS9-3	Q76LS9-2;Q76LS9	Protein FAM63A	Fam63a	0.813097	-0.2985	0.0244591	0.763357	0.85312	0.825448	-0.38957	-0.22918	-0.27675	20.8612	20.4479	20.9025	21.2508	20.6771	21.1792	5	5	5	139	139	50208	3.812e-16	43934000	3	2	4	5	4	4	4	5	4	4	4	4
E9Q517;P28571-1;E9Q3V0;P28571-2;P28571;E9QA02;E9Q3Z2	E9Q517;P28571-1;E9Q3V0;P28571-2;P28571	Transporter;Sodium- and chloride-dependent glycine transporter 1	Slc6a9	0.813488	-0.297807	0.32251	1.09071	0.779624	0.63308	0.12527	-0.35915	-0.65954	23.2397	23.4098	23.6623	23.1144	23.7689	24.3218	5	5	5	119	119	58258	9.9439e-100	309030000	2	5	4	5	5	5	3	4	4	5	5	5
E9PUG7;Q61211;Q61211-2;Q8C8I3;M0QWK9	E9PUG7;Q61211;Q61211-2;Q8C8I3	Eukaryotic translation initiation factor 2D	Eif2d	0.813498	-0.29779	0.26852	0.666247	0.765933	1.05498	-0.58587	-0.38471	0.07721	20.1348	21.323	20.3484	20.7207	21.7077	20.2712	10	10	10	246	246	60877	1.1164e-64	47887000	1	4	9	8	5	6	4	5	8	10	5	4
Q60749;Q9WU01-2;Q9WU01	Q60749	KH domain-containing, RNA-binding, signal transduction-associated protein 1	Khdrbs1	0.813524	-0.297743	0.071192	0.724165	0.865635	0.858893	-0.46561	-0.20817	-0.21945	24.8947	23.9802	24.4996	25.3603	24.1884	24.719	9	9	8	163	163	4837	1.8891e-39	556930000	6	7	8	8	6	7	7	7	8	8	6	7
V9GX34	V9GX34			0.813712	-0.29741	0.162015	0.752368	0.982936	0.728545	-0.41049	-0.02483	-0.45691	20.7753	22.0232	21.8529	21.1858	22.048	22.3099	30	30	29	121	121	37254	9.889e-206	149350000	6	10	19	22	22	23	3	2	21	24	29	28
P26039;F6S1V7;F6SX70;A2AIM2	P26039	Talin-1	Tln1	0.813951	-0.296987	0.334671	0.831034	0.6074	1.06832	-0.26702	-0.71928	0.09534	23.4464	22.4726	22.3968	23.7134	23.1918	22.3015	46	37	37	247	213	26982	0	288370000	20	24	30	32	32	33	24	23	31	32	27	32
E9Q1S3;Q01405	E9Q1S3;Q01405	Protein transport protein Sec23A	Sec23a	0.814141	-0.29665	0.0609675	0.74375	0.811324	0.894287	-0.42711	-0.30165	-0.16119	21.5468	21.8725	21.4329	21.9739	22.1741	21.5941	13	13	11	215	215	82955	1.2393e-149	109210000	4	6	7	11	9	10	3	7	9	9	8	10
Q9Z0H4;Q9Z0H4-8;Q9Z0H4-9;S4R2U7;Q9Z0H4-11;E9QA47;Q9Z0H4-7;Q9Z0H4-5;Q9Z0H4-4;Q9Z0H4-2;Q9Z0H4-6;A3KGT2;V9GX43;S4R1S7;S4R2S7;S4R2J2;S4R2L5;A3KGT0;S4R2U1;Q9Z0H4-3	Q9Z0H4;Q9Z0H4-8;Q9Z0H4-9;S4R2U7;Q9Z0H4-11;E9QA47;Q9Z0H4-7;Q9Z0H4-5;Q9Z0H4-4;Q9Z0H4-2;Q9Z0H4-6;A3KGT2;V9GX43;S4R1S7;S4R2S7	CUGBP Elav-like family member 2	Celf2	0.814248	-0.29646	0.176297	0.700875	0.984293	0.782537	-0.51277	-0.02284	-0.35377	23.0831	23.0867	22.7409	23.5959	23.1096	23.0946	10	10	7	171	171	5427	9.2357e-116	199060000	8	9	8	8	7	8	8	8	8	9	8	10
Q62347;Q01147-2;Q01147;D3Z7P7;D3Z326;Q78Z98;F6VJ22;D3Z6A5;Q99JF1;F6QWT6;F6U9F5;P27699-10;P27699-2;P81269;P27699-8;F6Q346;P27699-7;F6W4F5;E9PWV9;P27699-6;D3Z7M6;F6QKL8;D3Z2U7;P27699-5	Q62347;Q01147-2;Q01147	Cyclic AMP-responsive element-binding protein 1	Creb1	0.814295	-0.296377	0.366395	1.1448	0.630357	0.748223	0.19509	-0.66576	-0.41846	22.7034	22.873	22.2633	22.5083	23.5388	22.6818	5	5	5	209	209	30959	1.5151e-58	149590000	5	4	5	5	4	5	4	5	5	5	4	5
Q3UMB5;Q3UMB5-2	Q3UMB5;Q3UMB5-2	Smith-Magenis syndrome chromosomal region candidate gene 8 protein homolog	Smcr8	0.814366	-0.29625	0.365874	0.571526	0.970682	0.973525	-0.80711	-0.04293	-0.03871	19.2788	19.1535	19.3865	20.0859	19.1965	19.4252	7	7	7	88	88	10496	9.5036e-19	21558000	1	4	6	6	5	7	4	4	5	5	7	5
Q924N4-2;Q6P6P5;Q3V0N8;Q924N4;A2AGJ9	Q924N4-2;Q6P6P5;Q3V0N8;Q924N4;A2AGJ9	Solute carrier family 12 member 6	Gm21985;Slc12a6	0.814671	-0.29571	0.514509	0.616063	1.37241	0.639497	-0.69885	0.45671	-0.64499	20.1564	20.2455	19.7838	20.8553	19.7888	20.4288	11	7	5	95	62	12204	8.5535e-37	39598000	2	4	3	4	3	4	3	4	5	5	7	6
P35123	P35123	Ubiquitin carboxyl-terminal hydrolase 4	Usp4	0.815308	-0.294583	0.418099	0.545348	1.02671	0.967927	-0.87475	0.03803	-0.04703	20.6802	21.7456	21.4928	21.555	21.7076	21.5398	15	13	12	167	148	10834	3.984e-69	96316000	5	5	9	9	10	12	5	8	11	9	10	11
Q7M6Z0;A2ATS6	Q7M6Z0;A2ATS6	Reticulon-4 receptor-like 2	Rtn4rl2	0.815421	-0.294383	0.279659	1.02795	0.829509	0.635846	0.03977	-0.26967	-0.65325	26.049	26.0543	26.72	26.0093	26.324	27.3732	15	15	15	317	317	46075	7.7518e-103	2136500000	14	14	15	14	15	15	14	14	15	14	15	14
P61924	P61924	Coatomer subunit zeta-1	Copz1	0.815707	-0.293877	0.137536	0.864819	0.90886	0.690527	-0.20953	-0.13787	-0.53423	22.5455	21.0628	21.3164	22.7551	21.2006	21.8507	9	9	9	418	418	20198	4.5887e-93	74375000	5	4	8	7	7	6	6	6	7	7	4	5
Q8K2B3	Q8K2B3	Succinate dehydrogenase [ubiquinone] flavoprotein subunit, mitochondrial	Sdha	0.81583	-0.29366	0.40399	0.570437	0.857085	1.11062	-0.80986	-0.22249	0.15137	25.2341	25.4217	26.53	26.0439	25.6442	26.3786	27	27	27	437	437	72585	0	1479300000	21	24	25	26	25	27	23	22	27	25	25	26
Q9D0I9	Q9D0I9	Arginine--tRNA ligase, cytoplasmic	Rars	0.815913	-0.293513	0.0403239	0.86911	0.829688	0.753255	-0.20239	-0.26936	-0.40879	26.6612	27.2132	26.644	26.8636	27.4826	27.0528	42	42	42	518	518	75673	0	3089900000	27	33	36	35	34	36	30	33	39	37	37	37
Q9CZ42-2	Q9CZ42-2			0.815945	-0.293457	0.199243	0.956283	0.664578	0.854771	-0.06449	-0.58949	-0.22639	22.1353	21.9975	21.6254	22.1998	22.587	21.8518	10	10	2	393	393	32151	1.0954e-65	99019000	4	5	9	8	7	6	5	6	9	8	8	7
P33174	P33174	Chromosome-associated kinesin KIF4	Kif4	0.816122	-0.293143	0.577294	0.966244	1.25294	0.449001	-0.04954	0.32532	-1.15521	21.8018	21.7642	20.6799	21.8514	21.4389	21.8351	6	5	5	5	41	13952	1.0985e-15	94622000	2	4	4	5	4	3	4	4	5	5	2	3
Q99J27	Q99J27	Acetyl-coenzyme A transporter 1	Slc33a1	0.816777	-0.291987	0.227559	0.653233	0.973653	0.856717	-0.61433	-0.03852	-0.22311	19.6443	20.1146	20.2532	20.2587	20.1531	20.4763	3	3	3	82	82	61075	9.726e-14	22481000	2	2	2	3	2	3	1	2	2	3	2	2
Q91ZV3	Q91ZV3	Discoidin, CUB and LCCL domain-containing protein 2	Dcbld2	0.816809	-0.29193	0.208078	0.655828	0.893996	0.92947	-0.60861	-0.16166	-0.10552	20.5797	19.761	21.094	21.1883	19.9227	21.1995	8	8	8	142	142	83773	1.6979e-15	57848000	4	6	6	7	6	6	3	8	6	6	7	6
Q9D4H8;Q9D4H8-2;E0CYT5;H7BX52	Q9D4H8;Q9D4H8-2;E0CYT5	Cullin-2	Cul2	0.817269	-0.291117	0.303147	0.699638	1.09609	0.711828	-0.51532	0.13237	-0.4904	25.2125	25.7096	24.8518	25.7279	25.5772	25.3422	36	36	36	428	428	86876	4.4214e-184	1293900000	26	33	34	33	31	29	26	32	34	31	28	29
Q9JMD0-4;Q9JMD0-3;Q9JMD0-2;Q9JMD0;M0QWF0;B1AQG7;Q8CCB2	Q9JMD0-4;Q9JMD0-3;Q9JMD0-2;Q9JMD0;M0QWF0		Zfp207	0.817468	-0.290767	0.346858	0.600739	0.859768	1.05766	-0.73519	-0.21798	0.08087	22.6143	21.3478	22.1952	23.3495	21.5658	22.1143	6	6	6	13	13	49409	1.9547e-42	104120000	5	6	5	6	6	5	6	6	5	6	6	6
E9PUM4;Q71LX4	E9PUM4;Q71LX4	Talin-2	Tln2	0.817874	-0.29005	0.314604	0.696483	0.710177	1.10607	-0.52184	-0.49375	0.14544	23.3172	23.3126	22.9507	23.839	23.8064	22.8053	47	47	38	255	255	27166	0	368770000	24	30	36	34	36	37	33	32	38	38	28	32
G5E8B6;Q8BR86-4;Q8BR86-2;Q8BR86;Q8BR86-3	G5E8B6;Q8BR86-4;Q8BR86-2;Q8BR86;Q8BR86-3	Kin of IRRE-like protein 3;Processed kin of IRRE-like protein 3	Kirrel3	0.818639	-0.2887	0.426361	0.660202	1.22593	0.677851	-0.59902	0.29388	-0.56096	20.5197	20.8608	20.558	21.1188	20.5669	21.119	10	10	10	175	175	80404	6.8032e-22	59014000	4	5	8	6	6	4	6	4	7	6	5	6
Q8C2E7;Q8C2E7-2	Q8C2E7;Q8C2E7-2	WASH complex subunit strumpellin	Kiaa0196	0.818789	-0.288437	0.417447	0.960275	0.553145	1.03343	-0.05848	-0.85427	0.04744	23.6722	22.9853	23.3065	23.7307	23.8395	23.259	35	35	35	316	316	13411	2.6934e-237	395570000	21	25	26	30	30	31	16	23	27	29	27	31
Q8BH79-2;Q8BH79;Q8BH79-4;Q8BH79-3	Q8BH79-2;Q8BH79;Q8BH79-4;Q8BH79-3	Anoctamin-10	Ano10	0.818847	-0.288333	0.499428	0.502714	1.07265	1.01819	-0.99219	0.10118	0.02601	20.8015	20.9239	21.0635	21.7937	20.8227	21.0375	7	7	7	141	141	69262	1.2737e-30	50636000	3	5	6	6	5	6	5	6	7	6	5	5
Q6PCP5;E0CYB9;F7BC60;F7CTF8;Q6PCP5-3;Q6PCP5-2;Q6PCP5-4;E0CYI3;F6VAL0;F7B1A4	Q6PCP5;E0CYB9;F7BC60;F7CTF8;Q6PCP5-3;Q6PCP5-2;Q6PCP5-4;E0CYI3	Mitochondrial fission factor	Mff	0.819103	-0.287883	0.558856	1.39843	0.523329	0.75093	0.48381	-0.93421	-0.41325	21.2356	19.7332	20.6992	20.7518	20.6674	21.1125	6	6	6	275	275	32931	2.2635e-86	43300000	2	3	3	1	5	5	2	3	5	4	4	4
P0C192;D3Z2D1;D3YZP3	P0C192;D3Z2D1	Leucine-rich repeat-containing protein 4B	Lrrc4b	0.819146	-0.287807	0.132944	0.963042	0.749318	0.761682	-0.05433	-0.41635	-0.39274	26.6718	26.4379	27.1037	26.7262	26.8543	27.4965	31	31	25	372	372	76155	0	3878900000	18	19	25	24	29	27	19	19	25	23	29	27
Q8VD75	Q8VD75	Huntingtin-interacting protein 1	Hip1	0.819307	-0.287523	0.203396	0.800365	0.689551	0.99652	-0.32127	-0.53627	-0.00503	24.874	24.0591	24.5954	25.1952	24.5953	24.6004	35	35	34	314	314	1152	0	840290000	27	27	35	31	32	30	29	29	32	31	31	29
P62137	P62137	Serine/threonine-protein phosphatase PP1-alpha catalytic subunit	Ppp1ca	0.819413	-0.287337	0.476659	0.860782	1.18659	0.538661	-0.21628	0.24682	-0.89255	22.8768	22.8739	22.6985	23.0931	22.6271	23.591	14	5	5	403	161	3754	5.6722e-280	172450000	4	3	5	4	4	5	5	4	5	5	5	4
Q6NZN0-5;E9Q640;Q6NZN0-3;Q6NZN0-4;Q6NZN0-2;Q6NZN0;E9PYZ7;E9PUF4;Q5SFM8-2	Q6NZN0-5;E9Q640;Q6NZN0-3;Q6NZN0-4;Q6NZN0-2;Q6NZN0;E9PYZ7;E9PUF4	RNA-binding protein 26	Rbm26	0.8195	-0.287183	0.487205	0.521312	0.916229	1.15225	-0.93978	-0.12622	0.20445	20.1512	19.3077	20.1451	21.0909	19.4339	19.9407	6	6	5	94	94	11127	2.3208e-27	29839000	5	5	2	4	4	5	5	6	4	4	3	4
Q99P47;D3YWB9	Q99P47;D3YWB9	Contactin-associated protein-like 4	Cntnap4	0.819603	-0.287003	0.328964	0.829883	1.0659	0.622411	-0.26902	0.09207	-0.68406	23.2636	23.1502	23.6605	23.5326	23.0581	24.3445	30	30	29	201	201	14473	4.5799e-154	417890000	12	19	23	26	26	25	19	25	23	25	26	28
Q8VHR5;Q8VHR5-2	Q8VHR5;Q8VHR5-2	Transcriptional repressor p66-beta	Gatad2b	0.819927	-0.286433	0.0470185	0.749952	0.860066	0.854593	-0.41513	-0.21748	-0.22669	21.5522	22.0926	21.4238	21.9673	22.3101	21.6505	7	7	7	173	173	6541	4.2023e-61	95395000	3	6	7	7	6	6	5	6	7	7	6	6
Q3UN04	Q3UN04	Ubiquitin carboxyl-terminal hydrolase 30	Usp30	0.820084	-0.286157	0.130704	0.751706	0.762955	0.961674	-0.41176	-0.39033	-0.05638	22.1601	21.7518	22.2898	22.5719	22.1421	22.3462	6	6	6	139	139	58221	1.768e-74	109690000	3	4	6	6	4	5	2	6	5	5	4	5
P11688	P11688	Integrin alpha-5;Integrin alpha-5 heavy chain;Integrin alpha-5 light chain	Itga5	0.820194	-0.285963	0.395316	0.615862	1.15804	0.773648	-0.69932	0.21168	-0.37025	18.5073	19.1459	19.8372	19.2066	18.9342	20.2075	4	4	4	43	43	11504	6.2457e-11	19679000	2	3	2	2	4	3	2	3	2	3	3	3
Q80U95	Q80U95	Ubiquitin-protein ligase E3C	Ube3c	0.820336	-0.285713	0.332656	0.853267	0.614928	1.05212	-0.22893	-0.70151	0.0733	21.8085	21.2828	21.9842	22.0375	21.9843	21.9109	15	15	15	15	15	12397	3.1328e-47	124280000	7	11	13	14	13	10	8	13	12	13	13	8
Q8K1S3-2;Q8K1S3	Q8K1S3-2;Q8K1S3	Netrin receptor UNC5B	Unc5b	0.820842	-0.284823	0.054132	0.746746	0.871921	0.849432	-0.42131	-0.19773	-0.23543	18.8834	17.9922	17.7075	19.3047	18.19	17.9429	4	3	3	52	44	10245	1.9844e-11	7654700	2	1	2	1	1	2	1	3	1	2	1	2
Q7TPD2;Q7TPD2-2	Q7TPD2;Q7TPD2-2	Protein FAM185A	Fam185a	0.820888	-0.284743	0.243914	0.684167	1.03165	0.783714	-0.54758	0.04495	-0.3516	20.702	19.8249	20.1278	21.2496	19.78	20.4794	4	4	4	143	143	39992	3.0547e-15	21292000	3	4	3	4	3	4	2	3	4	2	3	4
Q8K4P8-2;Q8K4P8;Q8K4P8-4;Q8K4P8-3;Q6I6G8	Q8K4P8-2;Q8K4P8	E3 ubiquitin-protein ligase HECW1	Hecw1	0.821502	-0.283663	0.391795	0.898581	0.579263	1.06511	-0.15428	-0.78771	0.091	21.463	20.8019	21.2127	21.6173	21.5896	21.1217	13	13	13	95	95	17798	4.3159e-81	95353000	6	8	11	10	11	12	7	9	10	11	10	9
B0F2B4	B0F2B4	Neuroligin 4-like	Nlgn4l	0.821776	-0.283183	0.441134	0.767703	1.20871	0.598059	-0.38138	0.27347	-0.74164	21.0581	20.2862	21.9009	21.4395	20.0127	22.6425	11	9	9	158	128	97347	2.1905e-177	90271000	3	2	4	5	8	6	2	4	4	5	8	6
Q5FWK3;A2AH25	Q5FWK3;A2AH25	Rho GTPase-activating protein 1	Arhgap1	0.822095	-0.282623	0.149026	0.707975	0.824379	0.951965	-0.49823	-0.27862	-0.07102	21.8323	21.7811	22.0379	22.3305	22.0597	22.1089	6	6	6	159	159	5041	3.229e-47	102240000	6	6	5	6	6	5	5	5	5	6	5	5
E9PYJ6;A2AKG8;A2AKG8-3;A2AKG8-2	E9PYJ6;A2AKG8	Focadhesin	Focad	0.82222	-0.282403	0.452011	0.725884	1.2414	0.616858	-0.46219	0.31197	-0.69699	20.3832	20.6029	19.5263	20.8453	20.2909	20.2233	10	10	10	67	67	18956	3.457e-71	45464000	4	7	10	8	6	6	5	7	10	9	7	9
Q80ZX0;F6VJC5;F6YIN5	Q80ZX0;F6VJC5		Sec24b	0.82226	-0.282333	0.596725	0.439745	1.07505	1.17597	-1.18526	0.10441	0.23385	20.2557	21.3087	21.0496	21.441	21.2043	20.8158	8	8	8	89	89	13555	1.7485e-21	61982000	2	4	7	8	3	5	3	5	7	5	5	6
Q91YN0	Q91YN0	Uncharacterized protein C12orf4 homolog	D6Wsu163e	0.822638	-0.28167	0.358053	0.877688	0.601898	1.05381	-0.18822	-0.73241	0.07562	20.7604	20.493	20.7135	20.9487	21.2254	20.6378	7	7	7	159	159	63643	3.6919e-15	39929000	2	2	5	5	2	5	3	5	6	6	4	6
Q80VD1	Q80VD1	Protein FAM98B	Fam98b	0.822861	-0.28128	0.196685	0.673024	0.881028	0.939633	-0.57127	-0.18274	-0.08983	24.3992	24.6956	24.3428	24.9704	24.8784	24.4326	10	10	9	259	259	45349	6.5691e-182	475560000	7	8	9	9	10	8	7	7	9	9	9	9
P58252	P58252	Elongation factor 2	Eef2	0.823671	-0.27986	0.332535	0.671282	1.1112	0.749141	-0.57501	0.15212	-0.41669	26.9254	27.6667	26.7725	27.5004	27.5145	27.1892	49	49	48	519	519	95313	0	5297700000	32	32	45	43	43	41	35	35	46	40	44	40
Q9D1E6	Q9D1E6	Tubulin-folding cofactor B	Tbcb	0.823795	-0.279643	0.16432	0.689016	0.882856	0.919047	-0.53739	-0.17975	-0.12179	21.7042	22.1877	22.5752	22.2416	22.3674	22.697	9	9	9	324	324	27385	3.7651e-30	129590000	5	4	9	7	8	8	3	6	9	8	8	7
Q60738;F6TRQ3	Q60738	Zinc transporter 1	Slc30a1	0.823829	-0.279583	0.0454202	0.89733	0.79196	0.786784	-0.15629	-0.3365	-0.34596	24.6058	24.6112	25.0714	24.762	24.9477	25.4173	15	15	15	346	346	54716	1.4575e-130	778870000	11	12	14	11	13	13	10	11	14	14	13	14
Q6PHN9;S4R1W7	Q6PHN9	Ras-related protein Rab-35	Rab35	0.823859	-0.27953	0.158111	0.695552	0.861027	0.933712	-0.52377	-0.21587	-0.09895	23.2409	22.9593	23.6665	23.7647	23.1752	23.7654	10	10	9	348	348	23025	3.5001e-47	226710000	4	4	7	9	9	10	1	3	8	7	9	9
Q8BGR6	Q8BGR6	ADP-ribosylation factor-like protein 15	Arl15	0.823972	-0.279333	0.111235	0.903991	0.717321	0.862699	-0.14562	-0.47931	-0.21307	22.3135	21.838	21.8568	22.4591	22.3173	22.0699	4	4	4	152	152	22905	3.9932e-08	95283000	2	3	4	4	4	4	1	3	4	4	4	4
Q8CHW4;F6T9C3	Q8CHW4	Translation initiation factor eIF-2B subunit epsilon	Eif2b5	0.824187	-0.278957	0.109558	0.866121	0.900301	0.717977	-0.20736	-0.15152	-0.47799	22.4839	23.0735	22.5538	22.6913	23.225	23.0317	13	13	13	188	188	80085	4.7012e-199	219840000	5	12	12	12	9	11	9	11	11	11	9	11
Q8VE18;Q99LS6	Q8VE18	Protein SMG8	Smg8	0.824189	-0.278953	0.717594	0.363856	1.81693	0.846863	-1.45856	0.8615	-0.2398	21.0569	22.4248	21.9676	22.5155	21.5633	22.2074	4	4	4	47	47	10967	4.2604e-32	91445000	2	4	4	4	4	4	2	3	3	3	3	4
E9PXY1;A2A432;A2A432-2;J3QJX0	E9PXY1;A2A432;A2A432-2;J3QJX0	Cullin-4B	Cul4b	0.82448	-0.278443	0.299165	0.717082	1.08851	0.718027	-0.47979	0.12235	-0.47789	25.2674	25.8038	25.1575	25.7471	25.6814	25.6353	49	49	37	538	538	10241	0	1313900000	28	33	44	45	37	42	26	32	45	45	39	42
Q3U0M1-2;Q3U0M1;E9PZ41;E9Q3T8;Q3U0M1-3;Q3U0M1-4;Q3U0M1-5	Q3U0M1-2;Q3U0M1;E9PZ41;E9Q3T8;Q3U0M1-3;Q3U0M1-4	Trafficking protein particle complex subunit 9	Trappc9	0.824541	-0.278337	0.144399	0.965046	0.795807	0.72993	-0.05133	-0.32951	-0.45417	23.0963	22.8665	21.8486	23.1476	23.196	22.3028	21	21	21	201	201	12731	2.6141e-67	213030000	13	17	19	16	16	18	9	15	17	18	15	18
B1AXJ4;Q924X6;Q924X6-2;B1AXJ3	B1AXJ4;Q924X6;Q924X6-2;B1AXJ3	Low-density lipoprotein receptor-related protein 8	Lrp8	0.824804	-0.277877	0.0553834	0.786577	0.786795	0.90667	-0.34634	-0.34594	-0.14135	23.603	23.3727	23.8705	23.9494	23.7186	24.0119	22	22	5	203	203	10518	8.9422e-211	429950000	14	12	16	15	19	17	13	14	16	16	21	18
P59108;Q3UYN2;Q9Z140;Q0VE82	P59108	Copine-2	Cpne2	0.824819	-0.27785	0.454227	0.546302	1.07832	0.952572	-0.87223	0.10878	-0.0701	22.3647	23.6734	22.9911	23.2369	23.5647	23.0612	11	11	10	226	226	61035	1.3451e-124	216370000	5	8	8	8	9	9	7	9	9	8	8	11
Q3UHL1	Q3UHL1	CaM kinase-like vesicle-associated protein	Camkv	0.824838	-0.277817	0.211166	0.667607	0.930559	0.903321	-0.58293	-0.10383	-0.14669	24.6979	25.4647	25.3556	25.2809	25.5686	25.5023	18	18	18	383	383	54819	5.6675e-228	1075900000	8	13	15	15	16	16	10	12	16	15	18	15
Q99PU8-2;D3Z2J3;Q99PU8;Q99PU8-3;D3Z1G8;D3YXL7;D3Z7N8;D3YZM6	Q99PU8-2;D3Z2J3;Q99PU8;Q99PU8-3	Putative ATP-dependent RNA helicase DHX30	Dhx30	0.825269	-0.277063	0.143485	0.960002	0.807772	0.724813	-0.05889	-0.30798	-0.46432	23.313	23.1407	22.4771	23.3719	23.4487	22.9414	28	28	28	24	24	13406	1.4786e-82	246740000	22	21	22	21	22	20	18	18	22	23	23	25
Q8BGV0;D3YV21	Q8BGV0;D3YV21	Probable asparagine--tRNA ligase, mitochondrial	Nars2	0.825328	-0.27696	0.081047	0.734936	0.882917	0.866385	-0.44431	-0.17965	-0.20692	19.4227	19.5629	19.1055	19.867	19.7425	19.3124	4	4	4	99	99	53961	2.3009e-05	12879000	2	1	2	3	4	2	1	2	3	2	3	3
O54833	O54833	Casein kinase II subunit alpha	Csnk2a2	0.825424	-0.276793	0.722699	1.68316	0.983107	0.339864	0.75117	-0.02458	-1.55697	20.0035	19.9708	18.8281	19.2523	19.9953	20.3851	4	4	4	143	143	41215	3.9026e-12	18795000	1	1	3	2	2	2	1	1	2	3	4	3
Q8C190-2;Q8C190;Q3U280;D6RGB6	Q8C190-2;Q8C190;Q3U280;D6RGB6	VPS9 domain-containing protein 1	Vps9d1	0.825439	-0.276767	0.315396	0.863531	1.03324	0.630343	-0.21168	0.04717	-0.66579	21.5717	22.2425	21.1098	21.7834	22.1953	21.7756	8	8	8	157	157	60913	3.523e-31	107180000	5	6	7	8	7	7	3	7	8	7	8	7
Q8BHS6	Q8BHS6	Armadillo repeat-containing X-linked protein 3	Armcx3	0.825681	-0.276343	0.371637	1.14174	0.651668	0.756557	0.19124	-0.61779	-0.40248	22.9737	22.3289	22.3158	22.7825	22.9467	22.7183	10	10	10	259	259	42619	3.3379e-124	122780000	5	6	8	9	8	7	6	6	9	8	7	9
Q4VC33;Q4VC33-2	Q4VC33;Q4VC33-2	Macrophage erythroblast attacher	Maea	0.825691	-0.276327	0.303658	0.880369	0.631971	1.01179	-0.18382	-0.66207	0.01691	21.8775	21.3828	21.2208	22.0613	22.0449	21.2039	10	10	10	242	242	45336	7.0813e-89	70176000	7	7	9	10	8	8	5	6	8	7	8	7
Q3URE9	Q3URE9	Leucine-rich repeat and immunoglobulin-like domain-containing nogo receptor-interacting protein 2	Lingo2	0.825717	-0.27628	0.167421	0.966579	0.823254	0.707494	-0.04904	-0.28059	-0.49921	22.934	23.0708	23.3309	22.9831	23.3514	23.8301	14	12	12	239	203	68068	0	326310000	7	7	9	10	12	11	7	7	9	9	12	12
Q8K0T4;G5E8P9;D3YWJ8;D3YYB5	Q8K0T4;G5E8P9	Katanin p60 ATPase-containing subunit A-like 1	Katnal1	0.825862	-0.276027	0.28083	0.658858	1.03618	0.825077	-0.60196	0.05128	-0.2774	20.571	20.9536	20.8298	21.1729	20.9023	21.1072	7	7	7	17	17	55164	2.8215e-78	49344000	2	4	7	3	4	5	3	6	5	6	5	6
Q8R420;Q6AXE3;E9PX95	Q8R420;Q6AXE3	ATP-binding cassette sub-family A member 3	Abca3	0.826063	-0.275677	0.259033	0.839935	1.01227	0.662972	-0.25165	0.0176	-0.59298	22.9873	22.3246	21.6626	23.2389	22.307	22.2555	18	18	18	127	127	19197	5.2987e-77	191600000	9	11	17	16	15	14	11	11	15	17	16	14
P97300-3;H3BIX4	P97300-3;H3BIX4		Nptn	0.826172	-0.275487	0.581914	1.40056	0.792224	0.508232	0.486	-0.33602	-0.97644	21.602	22.0619	23.8106	21.1161	22.3979	24.787	11	2	2	365	47	30821	1.4439e-84	253260000	2	2	2	2	2	2	2	2	2	2	2	2
P26645	P26645	Myristoylated alanine-rich C-kinase substrate	Marcks	0.826618	-0.274707	0.31095	0.935617	0.968732	0.62318	-0.09601	-0.04583	-0.68228	24.3005	23.618	23.1324	24.3965	23.6638	23.8147	8	8	8	317	317	29661	9.863e-72	339700000	7	8	7	7	5	7	8	8	6	7	5	6
P61264;Q3TJ55;Q80W45;Q00262	P61264	Syntaxin-1B	Stx1b	0.826806	-0.27438	0.486344	0.817698	1.22668	0.563489	-0.29036	0.29476	-0.82754	25.1321	25.8657	24.9629	25.4225	25.5709	25.7905	14	14	12	476	476	33244	0	1068000000	8	9	11	11	13	12	9	12	13	12	14	14
Q8BIQ5-2;Q8BIQ5;A2AEK1;A2AEJ8	Q8BIQ5-2;Q8BIQ5;A2AEK1;A2AEJ8	Cleavage stimulation factor subunit 2	Cstf2	0.826926	-0.27417	0.46207	0.587952	0.791763	1.21468	-0.76623	-0.33686	0.28058	21.1825	21.3042	21.0939	21.9488	21.6411	20.8134	7	7	1	194	194	54068	3.2815e-23	66838000	2	6	5	6	2	3	4	6	6	6	3	3
Q91Y09	Q91Y09		Pcdhac2	0.827167	-0.27375	0.676061	0.378221	1.17844	1.26977	-1.4027	0.23688	0.34457	19.2773	19.574	20.3149	20.68	19.3371	19.9704	7	7	6	117	117	10949	5.8281e-48	28157000	1	3	3	3	6	6	1	4	4	4	4	6
Q9Z0L0	Q9Z0L0	Trophoblast glycoprotein	Tpbg	0.827396	-0.27335	0.229393	1.0155	0.694131	0.803561	0.02219	-0.52672	-0.31552	22.0073	22.0679	22.2229	21.9851	22.5947	22.5384	9	9	9	268	268	46451	6.8997e-84	114270000	3	6	8	8	9	8	7	8	8	8	7	7
Q99M80-4;Q99M80-3;Q99M80-5;Q99M80;B1AQN2;Q99M80-2	Q99M80-4;Q99M80-3;Q99M80-5;Q99M80;B1AQN2;Q99M80-2	Receptor-type tyrosine-protein phosphatase T	Ptprt	0.827652	-0.272903	0.520889	0.5457	0.814993	1.27478	-0.87382	-0.29514	0.35025	21.1059	21.0792	21.2382	21.9797	21.3744	20.888	6	6	6	59	59	16117	1.3087e-54	77555000	4	4	5	4	6	5	4	5	5	5	6	6
Q9CPW0;E9QNF7;F7D1I5;G3UXY6;Q78HU7;Q9CPW0-2	Q9CPW0;E9QNF7	Contactin-associated protein-like 2	Cntnap2	0.827694	-0.27283	0.334728	0.657152	1.09691	0.786637	-0.6057	0.13344	-0.34623	22.1128	22.147	22.7662	22.7185	22.0135	23.1125	19	19	19	172	172	1482	4.1662e-205	203710000	6	9	11	13	17	16	8	9	10	11	16	16
Q8BZM1;Q3T9A5;D6RGR3;D3Z0L3	Q8BZM1;Q3T9A5	Glomulin	Glmn	0.827853	-0.272553	0.458975	0.547458	0.98488	1.05227	-0.86918	-0.02198	0.0735	23.3225	23.9551	23.7038	24.1917	23.977	23.6303	13	13	13	196	196	67755	2.5283e-88	329370000	10	9	12	12	8	12	10	10	12	12	9	10
P61290;A2A4J3;A2A4J1	P61290;A2A4J3;A2A4J1	Proteasome activator complex subunit 3	Psme3	0.827922	-0.272433	0.273099	0.864184	0.653383	1.00507	-0.21059	-0.614	0.00729	21.2584	20.4159	21.0731	21.469	21.0299	21.0658	4	4	4	205	205	29506	2.1601e-46	56769000	3	3	4	3	4	4	4	4	4	3	3	2
Q80SW1;F7ATQ6;D3Z2Q0	Q80SW1	Putative adenosylhomocysteinase 2	Ahcyl1	0.828592	-0.271267	0.476133	0.554819	1.16457	0.880448	-0.84991	0.2198	-0.18369	24.3061	25.2998	24.8315	25.156	25.08	25.0151	18	18	11	323	323	58951	4.3663e-218	697810000	13	16	18	17	16	17	15	18	18	17	16	18
P57716	P57716	Nicastrin	Ncstn	0.82882	-0.27087	0.0998755	0.876606	0.729116	0.890798	-0.19	-0.45578	-0.16683	24.1964	23.2157	24.126	24.3864	23.6714	24.2928	9	9	9	129	129	78491	9.7988e-139	508330000	7	7	9	9	8	8	7	7	9	8	8	8
Q505D9	Q505D9	Tripartite motif-containing protein 67	Trim67	0.829628	-0.269463	0.241447	1.04094	0.740704	0.740592	0.05789	-0.43303	-0.43325	24.173	24.3296	24.4762	24.1151	24.7626	24.9095	22	22	22	427	427	82759	6.7377e-283	668340000	10	18	20	18	18	20	12	16	17	17	21	20
Q8R357;O88998;A3KGE4;O88998-3;G3X9Q7;O88998-2;O88998-4	Q8R357;O88998;A3KGE4;O88998-3;G3X9Q7;O88998-2	Noelin	Olfm1	0.829873	-0.269037	0.212438	0.955674	0.88101	0.678805	-0.06541	-0.18277	-0.55893	22.4795	21.9086	22.2878	22.5449	22.0913	22.8467	4	4	4	74	74	55427	8.5343e-10	123590000	4	4	3	4	4	4	4	4	3	4	4	4
D3Z0F5;O88545;F6QK86	D3Z0F5;O88545;F6QK86	COP9 signalosome complex subunit 6	Cops6	0.830201	-0.268467	0.521647	1.2154	0.887298	0.530594	0.28143	-0.17251	-0.91432	20.8665	20.1206	20.0392	20.5851	20.2932	20.9535	6	6	6	293	293	33591	4.4899e-101	37631000	2	2	4	4	6	6	2	2	4	6	5	6
O35593	O35593	26S proteasome non-ATPase regulatory subunit 14	Psmd14	0.830201	-0.268467	0.244012	0.998082	0.674098	0.850475	-0.00277	-0.56897	-0.23366	23.6116	24.0014	23.8205	23.6143	24.5703	24.0542	9	9	9	323	323	34577	2.9049e-59	411380000	4	6	9	8	9	9	3	5	7	7	7	7
Q8BGA3	Q8BGA3	Leucine-rich repeat transmembrane neuronal protein 2	Lrrtm2	0.830236	-0.268407	0.463344	0.840372	1.18058	0.576819	-0.2509	0.23949	-0.79381	20.5654	20.9097	21.0084	20.8163	20.6702	21.8022	7	7	7	138	138	58815	1.134e-33	60462000	1	4	6	6	6	6	2	3	6	7	6	7
Q8C078-2;Q8C078;Q8C078-5;Q8C078-3;Q8C078-4	Q8C078-2;Q8C078;Q8C078-5;Q8C078-3;Q8C078-4	Calcium/calmodulin-dependent protein kinase kinase 2	Camkk2	0.830393	-0.268133	0.141534	0.70994	0.905772	0.890452	-0.49423	-0.14278	-0.16739	22.5421	23.6966	23.4361	23.0363	23.8394	23.6035	14	14	14	299	299	59616	2.4043e-36	287860000	8	9	12	12	11	12	7	8	12	13	11	12
D3Z6S1;Q8BM55;Q8BM55-2;Q8BM55-3	D3Z6S1;Q8BM55;Q8BM55-2	Transmembrane protein 214	Tmem214	0.830503	-0.267943	0.0316749	0.776878	0.850192	0.867268	-0.36424	-0.23414	-0.20545	23.2562	23.02	21.7567	23.6204	23.2541	21.9622	15	15	15	217	217	71302	4.6402e-72	167330000	10	14	15	14	10	11	13	13	14	15	10	12
Q8VCH6	Q8VCH6	Delta(24)-sterol reductase	Dhcr24	0.830831	-0.267373	0.0653105	0.760226	0.835175	0.903271	-0.3955	-0.25985	-0.14677	21.7907	21.4403	21.8611	22.1862	21.7002	22.0079	5	5	5	6	6	60112	1.5035e-07	89999000	4	4	5	5	5	5	4	4	5	5	5	4
Q8CIV8;E0CZ81;E0CXJ6	Q8CIV8;E0CZ81	Tubulin-specific chaperone E	Tbce	0.831361	-0.266453	0.291446	1.05265	0.812241	0.672045	0.07403	-0.30002	-0.57337	24.5183	24.6242	23.452	24.4442	24.9242	24.0254	17	17	17	363	363	59085	5.5132e-118	405940000	11	12	16	15	14	11	12	10	16	15	15	12
Q8VHE0	Q8VHE0	Translocation protein SEC63 homolog	Sec63	0.831372	-0.266433	0.349994	0.612661	0.974133	0.962828	-0.70684	-0.03781	-0.05465	22.2299	22.5718	21.9748	22.9367	22.6096	22.0294	14	14	14	203	203	87869	1.9772e-57	141560000	11	12	12	10	11	11	13	13	13	13	10	10
Q9R0Q6;D3YVI5	Q9R0Q6;D3YVI5	Actin-related protein 2/3 complex subunit 1A	Arpc1a	0.831432	-0.26633	0.339753	1.11867	0.72413	0.709517	0.16178	-0.46568	-0.49509	24.4562	24.8884	25.5218	24.2944	25.354	26.0169	18	18	18	397	397	41626	7.1838e-113	814860000	7	9	15	12	15	15	9	12	14	14	16	16
P97300;P97300-1;P97300-4;H3BKA7	P97300;P97300-1	Neuroplastin	Nptn	0.831734	-0.265807	0.0293993	0.779694	0.859608	0.858476	-0.35902	-0.21825	-0.22015	27.6797	27.7807	29.0722	28.0387	27.9989	29.2923	18	18	9	426	426	44373	1.3399e-257	7804300000	16	16	16	16	16	16	18	16	16	16	16	16
Q99K23	Q99K23	Ufm1-specific protease 2	Ufsp2	0.83178	-0.265727	0.0736601	0.767692	0.815428	0.919289	-0.3814	-0.29437	-0.12141	22.0529	21.7836	21.578	22.4343	22.078	21.6994	9	9	9	228	228	52515	9.4818e-43	82392000	5	6	6	6	5	4	5	5	7	4	4	4
A2AWF8;Q64455;A2AWF9;E9Q4S7	A2AWF8;Q64455;A2AWF9;E9Q4S7	Receptor-type tyrosine-protein phosphatase eta	Ptprj	0.831822	-0.265653	0.368557	1.12838	0.776367	0.657007	0.17425	-0.36519	-0.60602	24.2344	22.99	23.4919	24.0602	23.3552	24.0979	20	20	20	166	166	12871	1.9198e-134	496860000	12	16	15	14	18	19	15	15	16	17	19	18
Q64442	Q64442	Sorbitol dehydrogenase	Sord	0.831839	-0.265623	0.258371	0.75831	1.05097	0.72224	-0.39914	0.07172	-0.46945	21.6934	21.4209	20.1409	22.0925	21.3492	20.6103	8	8	8	272	272	38249	7.7983e-22	51164000	3	4	7	7	7	6	3	4	7	7	5	6
Q9JKC6	Q9JKC6	Cell cycle exit and neuronal differentiation protein 1	Cend1	0.831985	-0.26537	0.248654	1.04455	0.729273	0.756011	0.06288	-0.45547	-0.40352	25.2128	24.4491	25.1999	25.1499	24.9046	25.6034	11	11	11	698	698	14987	2.641e-258	771420000	9	8	10	10	9	8	7	9	10	10	10	10
Q9JIF7	Q9JIF7	Coatomer subunit beta	Copb1	0.832041	-0.265273	0.0268298	0.857828	0.858202	0.782428	-0.22124	-0.22061	-0.35397	25.5903	26.0988	25.5218	25.8116	26.3195	25.8758	48	48	48	484	484	10706	0	2120300000	32	35	44	42	38	41	30	35	44	42	41	44
Q8VCW8	Q8VCW8	Acyl-CoA synthetase family member 2, mitochondrial	Acsf2	0.832087	-0.265193	0.501291	0.533807	1.11743	0.965829	-0.90561	0.16019	-0.05016	23.0965	24.1221	23.7686	24.0021	23.9619	23.8187	19	19	19	341	341	6795	2.4674e-201	330230000	9	13	19	18	12	14	16	16	18	18	14	14
O35621;Q91W01;D6RG76	O35621;Q91W01	Phosphomannomutase 1	Pmm1	0.832106	-0.26516	0.0278555	0.818288	0.884154	0.796347	-0.28932	-0.17763	-0.32853	19.9275	19.6922	19.769	20.2168	19.8698	20.0975	7	7	6	317	317	29774	2.0509e-30	27503000	2	2	5	5	7	6	2	2	7	6	5	5
D3Z131;Q5U4D9;D3Z132;F6S2T7;D3YUL7	D3Z131;Q5U4D9;D3Z132;F6S2T7	THO complex subunit 6 homolog	Thoc6	0.832176	-0.26504	0.564285	0.508366	1.27985	0.885749	-0.97606	0.35597	-0.17503	20.406	20.8547	20.2667	21.382	20.4987	20.4417	7	7	7	291	291	32714	1.5036e-76	41607000	2	2	6	6	4	6	2	2	7	7	4	4
D3Z783;P31750;D3YXX3;D3YYP9;D3Z5X2	D3Z783;P31750;D3YXX3	RAC-alpha serine/threonine-protein kinase	Akt1	0.832306	-0.264813	0.443053	0.565708	1.03397	0.985713	-0.82187	0.04819	-0.02076	22.6218	24.4004	23.701	23.4437	24.3522	23.7218	20	20	16	467	467	5098	6.1524e-198	356460000	8	13	17	19	17	17	10	14	18	18	19	17
E9Q5E1;Q80TF3;A2AGW4	E9Q5E1;Q80TF3	Protocadherin-19	Pcdh19	0.832339	-0.264757	0.203436	0.736394	1.01138	0.774239	-0.44145	0.01633	-0.36915	23.7143	23.5943	23.9093	24.1557	23.578	24.2785	19	19	19	203	203	12082	2.5516e-300	506530000	12	13	16	16	16	16	13	15	16	15	18	18
Q8K009;D3Z6B9	Q8K009;D3Z6B9	Mitochondrial 10-formyltetrahydrofolate dehydrogenase	Aldh1l2	0.832443	-0.264577	0.454044	0.562674	0.952367	1.07647	-0.82963	-0.07041	0.10631	23.0865	23.986	24.1729	23.9161	24.0564	24.0666	32	26	26	368	317	10159	0	440270000	12	17	20	22	20	22	15	19	20	21	23	20
Q9QYS9-6	Q9QYS9-6			0.832772	-0.264007	0.396352	0.93635	0.594723	1.03711	-0.09488	-0.74971	0.05257	26.0685	25.3842	24.8004	26.1633	26.1339	24.7478	14	14	1	358	358	36607	1.3844e-115	947060000	8	10	12	14	11	12	11	13	14	14	11	12
Q6PGN3-5;Q6PGN3-4;Q6PGN3-3;Q6PGN3-6;Q6PGN3-2;Q6PGN3	Q6PGN3-5;Q6PGN3-4;Q6PGN3-3;Q6PGN3-6;Q6PGN3-2;Q6PGN3	Serine/threonine-protein kinase DCLK2	Dclk2	0.833097	-0.263443	0.363498	0.701041	1.13854	0.724431	-0.51243	0.18718	-0.46508	24.4951	24.921	24.0115	25.0075	24.7338	24.4766	31	29	29	436	424	78375	0	713970000	18	21	28	29	23	25	19	21	27	28	25	24
P62141	P62141	Serine/threonine-protein phosphatase PP1-beta catalytic subunit	Ppp1cb	0.833122	-0.2634	0.578087	0.88156	1.30627	0.50216	-0.18187	0.38545	-0.99378	22.3241	22.6211	22.76	22.506	22.2356	23.7537	15	15	5	416	416	37186	4.4878e-104	152650000	2	4	8	6	11	11	4	4	12	13	10	11
Q6PAK3	Q6PAK3	Protein arginine N-methyltransferase 8	Prmt8	0.833176	-0.263307	0.35705	0.612962	0.95635	0.986643	-0.70613	-0.06439	-0.0194	19.7346	21.6079	22.1177	20.4407	21.6723	22.1371	7	5	5	193	162	45276	2.3283e-35	63026000	3	4	5	5	5	5	1	2	5	5	5	5
Q9CRY7	Q9CRY7	Glycerophosphodiester phosphodiesterase domain-containing protein 1	Gdpd1	0.833342	-0.26302	0.439382	0.569544	0.996713	1.01946	-0.81212	-0.00475	0.02781	29.1799	29.6309	29.5558	29.992	29.6356	29.528	26	26	26	596	596	35866	0	14173000000	21	21	24	23	24	24	24	23	25	24	25	22
P26231;Q65CL1	P26231	Catenin alpha-1	Ctnna1	0.833475	-0.26279	0.191811	0.729935	0.793856	0.999196	-0.45416	-0.33305	-0.00116	22.7058	23.1117	22.9361	23.1599	23.4447	22.9372	28	19	19	349	247	10011	0	337570000	8	11	14	16	12	15	10	12	15	13	14	13
Q91WN1	Q91WN1	DnaJ homolog subfamily C member 9	Dnajc9	0.833523	-0.262707	0.588812	1.1778	0.473127	1.03921	0.23609	-1.0797	0.05549	21.0457	20.5335	20.6081	20.8096	21.6132	20.5526	10	10	10	328	328	30059	1.0173e-104	55955000	3	4	7	5	6	8	3	2	10	9	7	6
G3UW40;E9PWI3	G3UW40;E9PWI3		Mcc	0.833919	-0.26202	0.184945	0.958413	0.702179	0.861731	-0.06128	-0.51009	-0.21469	19.5341	19.9591	19.0894	19.5954	20.4691	19.3041	4	4	4	92	92	92813	9.5421e-25	29485000	3	2	4	3	3	4	1	2	4	4	1	3
Q8VEH5	Q8VEH5	EPM2A-interacting protein 1	Epm2aip1	0.834137	-0.261643	0.373142	0.609421	1.02405	0.929979	-0.71449	0.03429	-0.10473	25.1175	25.8236	25.5652	25.832	25.7893	25.6699	23	23	23	459	459	70095	0	1152800000	16	18	21	21	19	20	18	17	20	20	20	21
O35598;E9PYF2;D3Z1E6	O35598;E9PYF2	Disintegrin and metalloproteinase domain-containing protein 10	Adam10	0.834384	-0.261217	0.218372	0.951688	0.894566	0.682325	-0.07144	-0.16074	-0.55147	19.4131	19.502	19.3869	19.4845	19.6627	19.9384	4	4	4	63	63	83967	2.5159e-08	17488000	0	3	3	4	4	3	2	3	4	4	4	4
Q8VC42;F6RDF1;F6X2I0	Q8VC42	Uncharacterized protein C18orf8 homolog	Mic1	0.834783	-0.260527	0.00763709	0.82233	0.820958	0.861695	-0.28221	-0.28462	-0.21475	22.3777	23.3343	22.307	22.66	23.6189	22.5218	15	15	15	245	245	74922	3.5566e-94	184490000	6	11	13	15	11	12	9	8	14	15	11	14
Q8BH70;V9GWT8;V9GXH8	Q8BH70;V9GWT8;V9GXH8	F-box/LRR-repeat protein 4	Fbxl4	0.83491	-0.260307	0.376619	0.610744	0.919958	1.03584	-0.71136	-0.12036	0.0508	18.4217	19.1144	18.4664	19.1331	19.2347	18.4156	2	2	2	35	35	70268	7.3559e-15	8970700	0	2	2	2	0	2	2	2	2	2	2	1
Q9EQF6;Q3SYJ1	Q9EQF6	Dihydropyrimidinase-related protein 5	Dpysl5	0.834995	-0.26016	0.505421	0.538837	1.12839	0.957497	-0.89208	0.17426	-0.06266	29.279	29.2569	29.5975	30.1711	29.0826	29.6602	41	41	41	715	715	61516	0	16108000000	38	39	41	40	39	37	39	40	39	40	38	38
A2A880;Q91WL6	A2A880;Q91WL6	Sorting nexin-11	Snx11	0.83514	-0.25991	0.695361	0.406771	0.889761	1.60936	-1.29771	-0.16851	0.68649	19.9696	21.1157	21.0423	21.2673	21.2842	20.3558	3	3	3	173	173	22392	2.7051e-25	35956000	1	2	3	3	3	3	3	3	3	3	3	3
Q8CBY8-2;Q8CBY8	Q8CBY8-2;Q8CBY8	Dynactin subunit 4	Dctn4	0.835159	-0.259877	0.294285	0.674149	1.04918	0.823574	-0.56886	0.06926	-0.28003	20.8434	20.955	21.8385	21.4123	20.8858	22.1185	9	9	9	246	246	52241	6.1685e-44	60061000	3	5	7	7	8	6	4	6	5	4	8	8
Q3KNM2;F6W8T3	Q3KNM2;F6W8T3	E3 ubiquitin-protein ligase MARCH5	March5	0.835202	-0.259803	0.16934	0.729525	0.816599	0.977969	-0.45497	-0.2923	-0.03214	22.1362	22.4145	23.0332	22.5912	22.7068	23.0654	6	6	6	237	237	31231	1.4175e-48	158120000	2	3	6	6	6	6	2	3	6	5	6	6
P70232-2	P70232-2			0.835582	-0.259147	0.561539	1.05238	1.11551	0.496959	0.07366	0.1577	-1.0088	19.1266	18.614	19.577	19.053	18.4563	20.5858	48	2	2	503	31	129	0	23081000	1	1	2	2	1	2	2	2	1	2	1	2
Q6PGF3;E9QP84;G3UW74;E9QAH8;E9PWX0;E9PZW4	Q6PGF3;E9QP84;G3UW74	Mediator of RNA polymerase II transcription subunit 16	Med16	0.835694	-0.258953	0.485061	0.548126	1.00868	1.05562	-0.86742	0.01247	0.07809	21.6295	22.6742	21.8663	22.4969	22.6617	21.7883	15	15	15	19	19	91785	4.7972e-72	163670000	8	10	13	11	12	11	9	11	13	12	10	11
D3YZC9;D3YZD0;Q64213;Q64213-2;E9Q4Q2;Q64213-3;D3YVH4;F8WHF9;D6RDB7;F6YR19	D3YZC9;D3YZD0;Q64213;Q64213-2;E9Q4Q2;Q64213-3;D3YVH4	Splicing factor 1	Sf1	0.835887	-0.25862	0.21073	0.798365	1.00986	0.724401	-0.32488	0.01416	-0.46514	23.3017	22.9247	22.8765	23.6265	22.9106	23.3416	10	10	9	189	189	61755	7.8109e-58	223570000	7	10	9	9	10	8	7	9	10	9	10	8
D3YYN7;Q6PIE5;D3YVX6	D3YYN7;Q6PIE5;D3YVX6	Sodium/potassium-transporting ATPase subunit alpha-2	Atp1a2	0.836169	-0.258133	0.0536745	0.851265	0.891681	0.770208	-0.23232	-0.1654	-0.37668	26.8885	26.5937	25.5067	27.1208	26.7591	25.8834	59	37	35	58	374	10358	0	2851900000	30	29	33	34	32	32	26	29	35	33	31	30
Q99JP7;H3BKA5;A2AQN2	Q99JP7	Gamma-glutamyltransferase 7;Gamma-glutamyltransferase 7 heavy chain;Gamma-glutamyltransferase 7 light chain	Ggt7	0.836299	-0.25791	0.292018	1.07617	0.738792	0.735665	0.10591	-0.43676	-0.44288	24.8941	24.3428	24.7219	24.7882	24.7796	25.1648	16	16	16	207	207	70251	2.8246e-253	870630000	11	11	16	14	14	12	10	10	16	13	12	12
Q7TSH2;E0CXM1;E0CZ55;E0CX43;F7DF70	Q7TSH2	Phosphorylase b kinase regulatory subunit beta	Phkb	0.837078	-0.256567	0.614692	1.0388	0.461736	1.22284	0.05492	-1.11486	0.29024	21.2617	19.231	19.4501	21.2067	20.3459	19.1598	9	9	9	89	89	12389	7.2779e-18	36266000	7	7	7	6	5	5	5	8	5	6	4	4
P70441	P70441	Na(+)/H(+) exchange regulatory cofactor NHE-RF1	Slc9a3r1	0.837294	-0.256193	0.330797	0.663648	1.07473	0.822992	-0.59151	0.10398	-0.28105	21.1041	21.4829	20.4962	21.6956	21.3789	20.7772	6	6	6	245	245	386	4.9158e-16	56012000	5	6	5	5	5	6	6	5	3	6	6	6
Q9QZ08;Q9D997;D3YXG2	Q9QZ08;Q9D997;D3YXG2	N-acetyl-D-glucosamine kinase	Nagk	0.83736	-0.25608	0.592669	1.13133	1.08759	0.477178	0.17802	0.12114	-1.0674	22.6196	22.621	21.9734	22.4416	22.4999	23.0408	12	12	12	382	382	37268	4.9876e-86	131270000	5	7	10	8	9	10	7	5	10	11	11	11
P60487	P60487	Pyridoxal phosphate phosphatase	Pdxp	0.837482	-0.25587	0.394632	0.969155	0.602637	1.00572	-0.0452	-0.73064	0.00823	24.2979	23.9036	23.9034	24.3431	24.6342	23.8952	12	12	12	356	356	31512	4.2222e-91	523760000	5	6	10	10	11	10	7	5	10	10	10	10
Q8C1A5	Q8C1A5	Thimet oligopeptidase	Thop1	0.838039	-0.25491	0.190917	0.981105	0.716451	0.837319	-0.02752	-0.48106	-0.25615	24.5789	24.8387	23.7602	24.6064	25.3198	24.0164	30	30	30	466	466	78025	0	736420000	20	24	29	30	27	26	18	22	30	29	25	26
Q80UP8	Q80UP8	Sodium-dependent phosphate transporter 2	Slc20a2	0.83826	-0.25453	0.109139	0.771319	0.949829	0.804001	-0.3746	-0.07426	-0.31473	21.243	20.9976	21.675	21.6176	21.0719	21.9897	5	5	5	142	142	70865	4.42e-17	70569000	3	5	5	5	5	5	4	3	5	5	5	5
Q8VE09;G3X8X1;E9PV21	Q8VE09;G3X8X1;E9PV21	Tetratricopeptide repeat protein 39C	Ttc39c	0.838394	-0.2543	0.214198	0.978287	0.862006	0.698823	-0.03167	-0.21423	-0.517	20.5333	20.5992	20.5874	20.5649	20.8134	21.1044	8	8	8	157	157	65444	1.3756e-42	39059000	1	4	7	8	6	5	3	6	8	8	4	5
Q9EPE9	Q9EPE9	Probable cation-transporting ATPase 13A1	Atp13a1	0.838564	-0.254007	0.293557	0.663128	0.876466	1.01456	-0.59264	-0.19023	0.02085	23.726	23.6741	23.3866	24.3187	23.8644	23.3658	27	27	27	239	239	13239	5.6782e-132	438600000	17	18	27	24	23	26	17	19	23	25	22	24
Q61753;F6ZSB7	Q61753	D-3-phosphoglycerate dehydrogenase	Phgdh	0.838737	-0.25371	0.267401	1.05468	0.728707	0.767719	0.07681	-0.45659	-0.38135	29.2771	28.2417	26.9753	29.2003	28.6983	27.3567	29	29	29	46	46	56585	0	8253400000	27	27	27	26	21	23	28	27	27	26	21	24
A2AR81;Q64336	A2AR81;Q64336	T-box brain protein 1	Tbr1	0.839495	-0.252407	0.243146	0.847191	1.00537	0.694622	-0.23924	0.00772	-0.5257	20.9555	20.4869	19.6319	21.1948	20.4792	20.1576	3	3	3	112	112	4485	1.0414e-12	38332000	2	3	3	3	3	3	3	3	3	3	3	3
P15920;P15920-2	P15920	V-type proton ATPase 116 kDa subunit a isoform 2	Atp6v0a2	0.839534	-0.25234	0.0653602	0.865719	0.765439	0.892949	-0.20803	-0.38564	-0.16335	20.7472	21.2209	20.8462	20.9552	21.6065	21.0096	9	7	7	118	98	98144	2.2467e-49	78630000	5	6	6	7	7	6	5	6	7	6	4	7
Q9CRT8	Q9CRT8	Exportin-T	Xpot	0.839768	-0.251937	0.167567	0.987094	0.794941	0.754718	-0.01874	-0.33108	-0.40599	23.2933	23.4196	22.6194	23.312	23.7507	23.0254	24	24	24	245	245	10973	1.683e-286	348110000	16	18	22	23	17	19	16	15	20	22	19	18
Q6PFE7-3;Q6PFE7;Q6PFE7-2;A2AML9	Q6PFE7-3;Q6PFE7;Q6PFE7-2;A2AML9	Tomoregulin-1	Tmeff1	0.840155	-0.251273	0.58797	1.1648	1.04073	0.489205	0.22008	0.05759	-1.03149	21.7115	20.9802	21.3495	21.4914	20.9226	22.381	9	9	9	199	199	39999	1.222e-18	104870000	6	7	6	6	8	8	5	7	8	6	9	8
G3UXI2;Q8BGP5	G3UXI2;Q8BGP5	Transmembrane protein 127	Tmem127	0.840217	-0.251167	0.603159	0.488832	1.28278	0.94594	-1.03259	0.35927	-0.08018	18.928	20.2155	19.1732	19.9606	19.8562	19.2534	2	2	2	152	152	15261	0.018787	18765000	2	2	2	2	2	2	0	2	2	2	2	2
O35454;A2A7F6;E9Q741	O35454;A2A7F6	Chloride transport protein 6	Clcn6	0.840522	-0.250643	0.157042	0.720805	0.932555	0.883395	-0.47232	-0.10074	-0.17887	23.4155	23.4164	23.3195	23.8878	23.5171	23.4984	15	15	14	203	203	96979	3.8425e-236	297270000	9	9	13	15	13	13	7	7	12	13	14	13
Q9JJL8	Q9JJL8	Serine--tRNA ligase, mitochondrial	Sars2	0.840646	-0.25043	0.118999	0.7369	0.893661	0.902107	-0.44046	-0.1622	-0.14863	22.0075	22.433	22.4416	22.4479	22.5952	22.5903	10	10	10	276	276	58316	1.8525e-149	135850000	7	6	8	8	8	9	7	6	9	9	10	9
Q99KJ8	Q99KJ8	Dynactin subunit 2	Dctn2	0.841081	-0.249683	0.409281	0.602666	0.971732	1.01599	-0.73057	-0.04137	0.02289	23.9963	25.7581	25.0549	24.7269	25.7995	25.0321	20	20	20	44	44	44116	0	946510000	16	16	19	19	20	17	16	17	19	20	19	17
P12849;D3Z0V6;D3Z068;D3YTM5;D3Z4L4;D3Z7E4;D3Z4A5;D3Z406	P12849;D3Z0V6	cAMP-dependent protein kinase type I-beta regulatory subunit	Prkar1b	0.84124	-0.24941	0.418298	0.82913	0.630383	1.13903	-0.27033	-0.6657	0.1878	20.0462	20.8436	21.9724	20.3165	21.5093	21.7846	8	5	5	194	121	43224	1.7084e-101	59944000	1	4	5	5	5	5	4	5	5	5	5	5
E9Q9J4;Q6ZQB6-2;Q6ZQB6-3;Q6ZQB6;A2ARP1-7;A2ARP1-3;A2ARP1-2;A2ARP1;A2ARP1-6	E9Q9J4;Q6ZQB6-2;Q6ZQB6-3;Q6ZQB6	Inositol hexakisphosphate and diphosphoinositol-pentakisphosphate kinase 2	Ppip5k2	0.841903	-0.248273	0.223211	0.702393	0.861415	0.986267	-0.50965	-0.21522	-0.01995	20.1354	20.1948	19.462	20.6451	20.41	19.482	6	6	6	49	49	14037	2.726e-08	32115000	4	5	4	6	4	5	1	5	6	5	5	4
Q7TPD0;Q7TPD0-2	Q7TPD0;Q7TPD0-2	Integrator complex subunit 3	Ints3	0.842382	-0.247453	0.414948	0.920283	0.608543	1.06737	-0.11985	-0.71657	0.09406	21.8736	20.806	21.5259	21.9934	21.5225	21.4318	8	8	8	11	11	11794	4.4862e-38	96461000	4	5	6	7	6	7	4	5	6	7	8	7
Q6PD03	Q6PD03	Serine/threonine-protein phosphatase 2A 56 kDa regulatory subunit alpha isoform	Ppp2r5a	0.842583	-0.24711	0.25353	0.738377	0.77627	1.04363	-0.43757	-0.36537	0.06161	22.9542	23.1955	22.7657	23.3918	23.5608	22.704	14	12	12	247	228	56346	2.4201e-221	208910000	8	9	10	11	10	9	8	8	10	10	7	8
E9PXF0	E9PXF0		Pcdh17	0.842744	-0.246833	0.38594	0.71287	1.14981	0.730218	-0.48829	0.20139	-0.4536	23.8728	24.1575	24.6104	24.361	23.9561	25.064	29	29	29	303	303	12615	7.5455e-224	721340000	19	21	22	24	27	28	18	22	23	22	29	28
O88444	O88444	Adenylate cyclase type 1	Adcy1	0.84288	-0.2466	0.23163	0.692632	0.966506	0.894523	-0.52984	-0.04915	-0.16081	21.441	21.9196	22.2765	21.9708	21.9687	22.4373	11	11	11	116	116	12337	2.5499e-44	139140000	8	8	11	8	9	9	5	7	9	9	9	10
Q9WUT3	Q9WUT3	Ribosomal protein S6 kinase alpha-2	Rps6ka2	0.842896	-0.246573	0.519193	0.581479	0.826095	1.24669	-0.7822	-0.27562	0.3181	20.0784	20.7198	21.0353	20.8606	20.9954	20.7172	12	7	6	199	13	83156	1.5191e-90	59733000	2	3	7	6	6	7	4	3	7	6	6	6
Q9WUC3;Q8K356	Q9WUC3;Q8K356	Lymphocyte antigen 6H	Ly6h	0.842943	-0.246493	0.639305	0.827866	1.46087	0.495247	-0.27253	0.54683	-1.01378	26.8505	26.2355	27.2282	27.1231	25.6886	28.242	8	8	8	338	338	14669	1.2888e-48	2450900000	5	5	5	6	6	6	4	4	5	6	5	6
Q8CBC8;P24288;E9Q4K3;B2KFA8;B2KFA9;B2KFA6;B2KFA7;F6YUH3	Q8CBC8;P24288;E9Q4K3;B2KFA8	Branched-chain-amino-acid aminotransferase;Branched-chain-amino-acid aminotransferase, cytosolic	Bcat1	0.843122	-0.246187	0.38268	0.653437	0.825077	1.11166	-0.61388	-0.2774	0.15272	23.3573	24.069	23.68	23.9712	24.3464	23.5272	11	11	11	232	232	499	3.8296e-45	345160000	5	7	10	10	8	10	5	5	11	10	7	8
A2AFS3-3;A2AFS3-2;A2AFS3;V9GWR8	A2AFS3-3;A2AFS3-2;A2AFS3;V9GWR8	UPF0577 protein KIAA1324	Kiaa1324	0.843646	-0.24529	0.209387	0.708274	0.871148	0.973167	-0.49762	-0.19901	-0.03924	19.4483	18.9812	18.3642	19.9459	19.1802	18.4034	3	3	3	53	53	8672	6.3485e-05	14418000	2	2	3	2	1	2	2	1	3	3	3	2
Q9ERK4;E9Q1T9;F6ZEW4;E9QAX7;F7D1H9	Q9ERK4;E9Q1T9;F6ZEW4	Exportin-2	Cse1l	0.844169	-0.244397	0.110364	0.853025	0.93379	0.755226	-0.22934	-0.09883	-0.40502	26.5365	26.2305	25.4129	26.7658	26.3293	25.8179	47	47	47	419	419	11045	0	2368600000	37	36	40	44	40	41	40	39	40	38	42	39
Q7TNY3;Q9JHG6;Q9JHG6-2	Q7TNY3;Q9JHG6	Calcipressin-1	Rcan1	0.844381	-0.244033	0.442214	0.729369	0.685976	1.20326	-0.45528	-0.54377	0.26695	20.001	20.7889	20.9785	20.4563	21.3327	20.7116	4	4	4	163	163	28136	2.4258e-21	40717000	1	3	3	4	2	3	2	3	4	4	3	3
G5E843;O89026	G5E843;O89026	Roundabout homolog 1	Robo1	0.844426	-0.243957	0.0506258	0.874991	0.88192	0.780283	-0.19266	-0.18128	-0.35793	25.0377	25.0655	25.3943	25.2304	25.2468	25.7523	48	48	45	324	324	17637	0	1407600000	27	28	38	36	46	44	25	27	40	39	45	43
P14211	P14211	Calreticulin	Calr	0.844446	-0.243923	0.644699	1.40603	0.900426	0.475633	0.49163	-0.15132	-1.07208	21.0968	20.6443	20.9382	20.6052	20.7957	22.0102	7	7	7	149	149	47994	9.1886e-92	46899000	3	4	4	5	6	5	1	5	6	6	7	6
P70288;Q8BQ10	P70288;Q8BQ10	Histone deacetylase 2	Hdac2	0.844596	-0.243667	0.529853	0.779586	1.28818	0.59994	-0.35922	0.36533	-0.73711	20.7115	21.4942	21.093	21.0707	21.1289	21.8301	8	8	5	211	211	55302	1.5936e-38	53103000	4	7	6	7	5	7	6	7	7	6	7	7
F8VPX2	F8VPX2		Fbxw9	0.844973	-0.243023	0.145722	0.93709	0.876102	0.734839	-0.09374	-0.19083	-0.4445	21.4853	21.5973	20.9169	21.579	21.7881	21.3615	6	6	6	124	124	50533	1.1249e-38	68511000	4	3	5	4	4	4	4	4	6	5	3	3
Q8BWY9;D3Z7B5;D6RGL3	Q8BWY9;D3Z7B5	Protein CIP2A	Kiaa1524;C330027C09Rik	0.845332	-0.24241	0.523436	1.20826	0.567409	0.881101	0.27293	-0.81754	-0.18262	21.6884	20.5682	20.8984	21.4154	21.3857	21.081	12	12	12	132	132	10204	1.3873e-26	65307000	6	11	9	9	6	7	7	9	11	10	5	7
E9PZJ8;E9PZJ8-2	E9PZJ8	Activating signal cointegrator 1 complex subunit 3	Ascc3	0.84534	-0.242397	0.422131	0.612011	1.07502	0.918155	-0.70837	0.10437	-0.12319	19.5231	20.1249	18.3652	20.2315	20.0206	18.4884	7	7	7	39	39	25055	1.2185e-11	25021000	5	5	6	6	3	5	5	4	5	6	2	3
Q9JLV5;E9Q4T8;F6ZZK0;F6UY44;F6R0N8	Q9JLV5;E9Q4T8	Cullin-3	Cul3	0.845672	-0.24183	0.620845	0.539932	1.4521	0.771383	-0.88915	0.53814	-0.37448	24.8012	25.8686	24.8909	25.6903	25.3305	25.2654	48	48	48	52	52	88947	0	1242200000	23	35	42	45	39	41	26	32	45	42	39	41
Q9JID9	Q9JID9	SH2B adapter protein 2	Sh2b2	0.845826	-0.241567	0.163798	0.849432	0.73785	0.965488	-0.23543	-0.4386	-0.05067	20.3636	19.965	20.322	20.599	20.4035	20.3727	5	5	5	105	105	66557	7.6009e-14	33193000	1	3	3	5	3	4	2	2	5	4	3	2
Q8CI71;Q8CI71-2;Q8CI71-3;V9GXD1;V9GXE1	Q8CI71;Q8CI71-2;Q8CI71-3;V9GXD1	Coiled-coil domain-containing protein 132	Ccdc132	0.846032	-0.241217	0.418585	0.956774	0.609742	1.03802	-0.06375	-0.71373	0.05383	23.2527	22.504	23.4092	23.3164	23.2177	23.3554	26	26	26	263	263	11117	1.6177e-288	308220000	15	17	20	20	20	22	14	17	18	21	23	21
Q9EP69	Q9EP69	Phosphatidylinositide phosphatase SAC1	Sacm1l	0.846116	-0.241073	0.468267	0.586649	1.09552	0.942517	-0.76943	0.13162	-0.08541	25.6826	25.9801	25.7664	26.452	25.8485	25.8519	32	32	32	516	516	66943	0	1358400000	30	31	31	31	30	31	30	32	31	31	31	31
F8WHY8;E9PX23;Q8K4B0;H3BLE1	F8WHY8;E9PX23;Q8K4B0	Metastasis-associated protein MTA1	Mta1	0.846311	-0.24074	0.435288	0.685814	1.19125	0.741958	-0.54411	0.25248	-0.43059	22.5705	22.5509	21.7915	23.1146	22.2984	22.2221	16	13	11	269	234	79189	3.3295e-78	146310000	6	8	10	8	6	7	8	8	8	9	8	10
D3Z0B9;Q571I9;F6RQF0	D3Z0B9;Q571I9	Aldehyde dehydrogenase family 16 member A1	Aldh16a1	0.846781	-0.23994	0.181053	0.90745	0.718595	0.931121	-0.14011	-0.47675	-0.10296	20.5733	20.8524	19.6981	20.7134	21.3291	19.8011	5	5	5	86	86	79488	4.344e-90	47867000	2	2	4	4	3	3	1	3	4	5	2	3
Q8VDS4	Q8VDS4	Regulation of nuclear pre-mRNA domain-containing protein 1A	Rprd1a	0.84734	-0.238987	0.429655	0.820446	1.1518	0.643794	-0.28552	0.20389	-0.63533	21.0554	21.1111	20.313	21.3409	20.9072	20.9484	7	7	7	272	272	357	3.5637e-73	48784000	3	3	5	5	3	5	2	2	7	7	5	6
Q9D1A2	Q9D1A2	Cytosolic non-specific dipeptidase	Cndp2	0.847562	-0.23861	0.162474	0.754018	0.825466	0.978213	-0.40733	-0.27672	-0.03178	24.2277	24.7267	24.2644	24.635	25.0035	24.2961	17	17	17	408	408	52767	1.454e-166	597740000	12	13	17	15	16	16	12	14	16	16	16	15
Q6PE13	Q6PE13	Proline-rich transmembrane protein 3	Prrt3	0.847581	-0.238577	0.499984	0.880814	1.17892	0.586373	-0.18309	0.23747	-0.77011	20.47	20.0291	19.9184	20.6531	19.7916	20.6885	5	5	5	85	85	10122	3.9865e-21	40517000	3	2	4	4	3	4	3	2	4	4	4	4
Q61070;V9GXH2;V9GXU0;C3VDI2	Q61070;V9GXH2	Etoposide-induced protein 2.4	Ei24	0.847963	-0.237927	0.1927	0.717385	0.948822	0.895764	-0.47918	-0.07579	-0.15881	21.6723	21.9846	21.3575	22.1515	22.0604	21.5163	7	7	7	153	153	38932	6.4654e-17	93682000	3	3	6	5	5	4	3	2	6	5	6	7
Q8CGZ0;G5E8I8	Q8CGZ0;G5E8I8	Calcium homeostasis endoplasmic reticulum protein	Cherp	0.847994	-0.237873	0.319488	0.685914	0.839336	1.05919	-0.5439	-0.25268	0.08296	20.9123	21.5066	21.2577	21.4562	21.7592	21.1747	5	5	5	51	51	10617	1.9632e-09	58799000	2	3	5	3	4	5	2	3	5	4	4	5
Q8BGR3;P08414;V9GXY4;P58801	Q8BGR3;P08414	Calcium/calmodulin-dependent protein kinase type IV	Camk4	0.848702	-0.23667	0.317873	0.662214	0.946773	0.975038	-0.59463	-0.07891	-0.03647	23.4586	24.6591	24.7023	24.0532	24.738	24.7388	19	19	19	38	38	52542	2.6795e-101	549230000	8	10	16	16	13	17	11	14	18	18	14	14
Q68ED2;G5E8D5;G3UZU3;G3UYV0;G3UY08	Q68ED2;G5E8D5	Metabotropic glutamate receptor 7	Grm7	0.849077	-0.236033	0.472788	1.19726	0.630746	0.810582	0.25974	-0.66487	-0.30297	22.4942	21.5238	22.3305	22.2344	22.1887	22.6334	14	14	13	196	196	10222	1.8776e-144	204150000	5	5	11	11	12	12	5	5	12	12	13	14
P58044;G3XA48;H3BLP1;H3BLF8;H3BKD7	P58044;G3XA48	Isopentenyl-diphosphate Delta-isomerase 1	Idi1	0.849077	-0.236033	0.161804	0.766565	0.983352	0.81205	-0.38352	-0.02422	-0.30036	20.9225	21.7766	20.676	21.306	21.8008	20.9763	5	5	5	198	198	26289	1.4413e-183	65179000	2	2	5	5	5	5	1	2	5	5	4	5
P10518	P10518	Delta-aminolevulinic acid dehydratase	Alad	0.849194	-0.235833	0.494207	1.20479	0.608986	0.834648	0.26878	-0.71552	-0.26076	20.575	19.5668	20.2644	20.3062	20.2824	20.5251	4	4	4	167	167	36023	6.3163e-51	23814000	1	2	4	4	3	4	3	3	3	4	4	3
Q8C031	Q8C031	Leucine-rich repeat-containing protein 4C	Lrrc4c	0.849379	-0.23552	0.230274	1.01976	0.814349	0.737896	0.02823	-0.29628	-0.43851	21.9485	22.3996	22.7152	21.9203	22.6959	23.1537	13	8	8	203	167	71991	1.0941e-165	212350000	6	6	8	8	8	8	6	6	8	7	8	8
A2ACG7;Q9DBG6	A2ACG7;Q9DBG6	Dolichyl-diphosphooligosaccharide--protein glycosyltransferase subunit 2	Rpn2	0.849387	-0.235507	0.443628	0.611189	1.09452	0.916045	-0.71031	0.1303	-0.12651	20.2481	20.3876	20.8059	20.9584	20.2573	20.9324	4	4	4	119	119	67501	2.2433e-57	32136000	1	4	3	4	3	3	1	3	4	4	3	3
P30875;P30875-2	P30875;P30875-2	Somatostatin receptor type 2	Sstr2	0.849457	-0.235387	0.0916965	0.866367	0.920736	0.7684	-0.20695	-0.11914	-0.38007	23.9399	23.7652	24.8783	24.1469	23.8843	25.2584	4	4	4	81	81	41221	5.8405e-63	492680000	3	3	3	4	4	4	3	3	4	4	3	4
G3X9K3;D3YYK9	G3X9K3	Brefeldin A-inhibited guanine nucleotide-exchange protein 1	Arfgef1	0.849577	-0.235183	0.168432	0.813244	0.986793	0.764119	-0.29824	-0.01918	-0.38813	20.5115	20.3059	18.9052	20.8097	20.3251	19.2934	19	11	11	116	77	2085	7.4667e-162	39929000	3	6	10	11	6	7	4	7	9	10	3	7
Q8BGH2	Q8BGH2	Sorting and assembly machinery component 50 homolog	Samm50	0.84986	-0.234703	0.181063	0.738628	0.850976	0.97656	-0.43708	-0.23281	-0.03422	20.6747	20.8538	20.8758	21.1118	21.0866	20.91	9	9	9	252	252	51863	1.1335e-26	46217000	5	4	3	5	7	5	4	3	6	6	6	6
P35235;P35235-2	P35235;P35235-2	Tyrosine-protein phosphatase non-receptor type 11	Ptpn11	0.850158	-0.234197	0.431386	0.628929	0.875956	1.11536	-0.66903	-0.19107	0.15751	24.4898	25.686	25.4085	25.1588	25.877	25.251	32	32	32	506	506	6846	1.0383e-255	1075100000	19	26	29	28	26	25	21	24	31	29	23	22
Q9CZC8;D3YXW0	Q9CZC8	Secernin-1	Scrn1	0.850174	-0.23417	0.106136	0.75841	0.888898	0.911522	-0.39895	-0.16991	-0.13365	25.1859	25.4893	25.8173	25.5848	25.6592	25.9509	16	16	16	379	379	46325	2.2043e-138	1189600000	12	12	15	14	15	14	14	12	15	15	15	15
Q9WU78;Q9WU78-3;Q9WU78-2	Q9WU78;Q9WU78-3	Programmed cell death 6-interacting protein	Pdcd6ip	0.850229	-0.234077	0.125706	0.75325	0.934748	0.872919	-0.4088	-0.09735	-0.19608	24.4524	24.8596	23.7035	24.8612	24.9569	23.8995	37	37	37	43	43	96023	0	686690000	24	28	30	34	31	28	23	27	33	34	25	31
Q6PAV2-2;Q6PAV2;Q6PAV2-3	Q6PAV2-2;Q6PAV2	Probable E3 ubiquitin-protein ligase HERC4	Herc4	0.850302	-0.233953	0.238179	0.894083	0.704367	0.976208	-0.16152	-0.5056	-0.03474	21.4766	21.6113	21.5051	21.6381	22.1169	21.5398	10	10	10	128	128	11759	9.4368e-24	118230000	5	6	8	8	7	9	5	7	10	8	8	7
Q9WTM5;D3YXQ8	Q9WTM5;D3YXQ8	RuvB-like 2	Ruvbl2	0.850657	-0.23335	0.340822	0.668547	1.04662	0.879716	-0.5809	0.06574	-0.18489	19.9605	19.3703	19.1321	20.5414	19.3046	19.317	7	7	7	171	171	51112	1.1106e-11	11096000	3	3	4	1	3	5	2	3	2	1	3	3
Q3TCJ1;D3Z4D8;D6RJ39	Q3TCJ1;D3Z4D8	BRISC complex subunit Abro1	Fam175b	0.850852	-0.23302	0.260318	0.708274	0.856895	1.01492	-0.49762	-0.22281	0.02137	20.3057	19.7045	20.2016	20.8033	19.9273	20.1802	4	4	4	99	99	46942	6.2121e-14	27527000	3	3	4	4	3	4	3	4	4	4	4	3
Q8BGT1;Q6RKD8	Q8BGT1		Flrt3	0.850938	-0.232873	0.130964	0.968773	0.791757	0.803305	-0.04577	-0.33687	-0.31598	21.9638	21.4651	22.8437	22.0096	21.8019	23.1597	16	16	16	254	254	72878	1.1839e-80	158990000	6	9	12	13	13	15	6	8	13	13	14	15
Q99K74-2;Q99K74;A6PW47;Q99K74-3	Q99K74-2;Q99K74;A6PW47;Q99K74-3	Mediator of RNA polymerase II transcription subunit 24	Med24	0.851172	-0.232477	0.226198	0.860961	0.994408	0.720285	-0.21598	-0.00809	-0.47336	20.9447	20.8498	20.0824	21.1607	20.8579	20.5557	8	8	8	123	123	10594	2.6897e-93	54372000	6	6	6	5	6	5	6	6	7	6	6	6
P46660	P46660	Alpha-internexin	Ina	0.851442	-0.23202	0.201013	0.812478	1.0052	0.755791	-0.2996	0.00748	-0.40394	23.9873	24.3178	24.2003	24.2869	24.3103	24.6043	24	24	22	469	469	55382	0	464550000	16	19	21	22	20	21	19	23	23	23	22	21
Q810U4-5	Q810U4-5			0.851723	-0.231543	0.493827	1.13889	0.918747	0.590496	0.18763	-0.12226	-0.76	21.6312	22.4071	22.3339	21.4436	22.5294	23.0939	8	2	2	277	92	28964	6.2784e-109	171960000	1	1	1	1	2	1	1	1	1	1	2	2
P68037;D3YZS3	P68037	Ubiquitin-conjugating enzyme E2 L3	Ube2l3	0.851759	-0.231483	0.192784	0.84691	0.98611	0.739925	-0.23972	-0.02018	-0.43455	22.3181	22.6264	22.7404	22.5578	22.6466	23.1749	6	6	6	279	279	17861	4.3203e-16	164250000	2	3	5	6	5	4	2	3	6	5	5	5
P23819-4;E9QKC0;P23819-3;P23819;P23819-2	P23819-4;E9QKC0;P23819-3;P23819;P23819-2	Glutamate receptor 2	Gria2	0.851763	-0.231477	0.0912816	0.944393	0.819025	0.798924	-0.08254	-0.28802	-0.32387	25.3398	25.0754	25.4349	25.4223	25.3634	25.7587	32	32	1	317	317	10285	0	1347600000	22	23	26	28	25	26	24	24	25	24	27	28
Q99PU5;D3Z1Z2;D3Z2G8	Q99PU5	Long-chain-fatty-acid--CoA ligase ACSBG1	Acsbg1	0.851855	-0.23132	0.645873	0.541514	1.49976	0.761143	-0.88493	0.58473	-0.39376	23.5878	24.3977	23.8609	24.4727	23.813	24.2547	25	25	25	424	424	80425	2.7514e-294	490080000	12	16	19	21	18	18	14	19	21	19	18	19
Q99KH8	Q99KH8	Serine/threonine-protein kinase 24;Serine/threonine-protein kinase 24 35 kDa subunit;Serine/threonine-protein kinase 24 12 kDa subunit	Stk24	0.851973	-0.23112	0.347794	0.682982	0.840692	1.07704	-0.55008	-0.25035	0.10707	22.7927	23.4069	23.1984	23.3428	23.6573	23.0913	11	11	5	299	299	47953	1.615e-187	235190000	7	8	10	8	10	9	9	6	10	9	10	10
Q6DFY8	Q6DFY8	Protein FAM5B	Fam5b	0.852026	-0.23103	0.627011	1.45085	0.766055	0.556514	0.5369	-0.38448	-0.84551	20.3121	20.9891	22.0011	19.7752	21.3735	22.8466	15	15	14	172	172	89227	2.2841e-187	115290000	0	2	13	9	9	11	3	2	13	12	11	13
Q3TPE9;Q3TPE9-2	Q3TPE9;Q3TPE9-2	Ankyrin repeat and MYND domain-containing protein 2	Ankmy2	0.852085	-0.23093	0.177431	0.809448	0.769178	0.99365	-0.30499	-0.37861	-0.00919	22.7279	23.0839	23.4145	23.0329	23.4625	23.4237	7	7	7	175	175	48774	1.36e-92	218670000	7	7	7	7	7	7	7	6	7	7	6	7
Q64378;B8JJC2	Q64378	Peptidyl-prolyl cis-trans isomerase FKBP5	Fkbp5	0.852284	-0.230593	0.382762	0.641339	0.943772	1.02282	-0.64084	-0.08349	0.03255	22.5579	23.4409	22.6891	23.1987	23.5244	22.6566	11	11	11	274	274	50966	3.9133e-123	224020000	5	5	9	9	7	6	6	5	10	10	7	7
Q6RI63;Q6RI63-2	Q6RI63;Q6RI63-2	Constitutive coactivator of peroxisome proliferator-activated receptor gamma	Fam120b	0.852464	-0.23029	0.219996	0.75315	1.01687	0.80887	-0.40899	0.02414	-0.30602	20.7853	20.8265	20.5682	21.1943	20.8023	20.8742	8	8	8	113	113	89312	1.1496e-25	62370000	4	4	7	5	5	6	4	4	5	5	7	5
Q6ZQA6;A8E0Y8	Q6ZQA6	Immunoglobulin superfamily member 3	Igsf3	0.853425	-0.228663	0.167609	0.761112	0.831795	0.98182	-0.39382	-0.2657	-0.02647	27.2293	26.4064	27.74	27.6231	26.6721	27.7665	60	60	60	508	508	13471	0	5403300000	35	38	47	44	57	52	37	42	48	44	58	52
Q9CPS5;Q9CX56	Q9CPS5;Q9CX56	26S proteasome non-ATPase regulatory subunit 8	Psmd8	0.853962	-0.227757	0.218731	1.01244	0.748913	0.821328	0.01783	-0.41713	-0.28397	21.9876	22.5393	22.9023	21.9697	22.9564	23.1863	10	10	10	273	273	32768	3.0842e-66	191770000	4	5	7	7	7	7	6	4	9	8	7	6
Q71M36;Q71M36-4	Q71M36;Q71M36-4	Chondroitin sulfate proteoglycan 5	Cspg5	0.854295	-0.227193	0.30353	0.747269	1.07342	0.777277	-0.4203	0.10222	-0.3635	25.3223	25.934	26.45	25.7426	25.8318	26.8135	12	12	5	254	254	60405	2.1584e-269	2445900000	7	9	10	11	12	11	7	9	11	11	12	12
A2AFQ9;Q8BX17;E9PUU4	A2AFQ9;Q8BX17;E9PUU4	Gem-associated protein 5	Gemin5	0.854769	-0.226393	0.51516	1.09454	0.992136	0.575098	0.13033	-0.01139	-0.79812	23.8775	23.5432	22.4747	23.7472	23.5546	23.2728	17	17	17	126	126	16652	3.9858e-35	480700000	6	9	11	10	11	12	5	7	13	12	13	12
B2RUJ5-3;B2RUJ5;B2RUJ5-2	B2RUJ5-3;B2RUJ5;B2RUJ5-2	Amyloid beta A4 precursor protein-binding family A member 1	Apba1	0.855117	-0.225807	0.400299	0.645894	0.908407	1.0657	-0.63063	-0.13859	0.0918	19.7278	20.0539	19.7574	20.3584	20.1925	19.6656	6	6	5	83	83	91667	3.3402e-11	28486000	2	3	3	2	3	2	3	3	2	3	3	5
Q80U56	Q80U56	Late secretory pathway protein AVL9 homolog	Avl9	0.855684	-0.22485	0.177201	0.745758	0.969962	0.866139	-0.42322	-0.044	-0.20733	20.4378	21.0221	20.7199	20.861	21.0661	20.9273	5	5	5	99	99	72185	2.8162e-65	50541000	3	5	5	5	5	4	3	5	4	5	5	5
Q9ESN6;Q3UHH4;E9QKC6;D3YY69;D3YTN5;D3YZJ0	Q9ESN6;Q3UHH4;E9QKC6	Tripartite motif-containing protein 2	Trim2	0.855712	-0.224803	0.0934876	0.805295	0.8211	0.947613	-0.31241	-0.28437	-0.07763	22.7265	22.5117	22.6951	23.0389	22.7961	22.7727	17	16	16	288	274	81444	5.1669e-191	183220000	7	9	15	13	14	13	8	10	15	12	14	13
P29758	P29758	Ornithine aminotransferase, mitochondrial	Oat	0.855773	-0.2247	0.5207	0.571958	1.06293	1.03088	-0.80602	0.08804	0.04388	22.0591	22.2111	22.888	22.8651	22.1231	22.8441	14	14	14	337	337	48354	7.4993e-73	104140000	4	5	7	8	10	10	4	4	6	9	12	8
Q8BKZ9;A2AWH7;A2AWH8	Q8BKZ9	Pyruvate dehydrogenase protein X component, mitochondrial	Pdhx	0.855888	-0.224507	0.190987	0.730284	0.942334	0.911074	-0.45347	-0.08569	-0.13436	23.2897	23.7877	23.6418	23.7431	23.8734	23.7762	12	12	12	283	283	53998	1.3981e-123	307410000	11	9	12	12	11	12	11	11	12	12	12	10
Q8BWW3;Q9CYR6	Q8BWW3;Q9CYR6	Phosphoacetylglucosamine mutase	Pgm3	0.855892	-0.2245	0.431977	0.62251	1.01882	0.98858	-0.68383	0.0269	-0.01657	26.041	26.9612	26.6529	26.7248	26.9343	26.6694	31	31	31	545	545	54989	0	2433800000	22	24	27	27	23	25	26	27	28	28	26	24
Q99JX7;V9GXW3;V9GXF3;V9GXM5	Q99JX7;V9GXW3;V9GXF3	Nuclear RNA export factor 1	Nxf1	0.855998	-0.22432	0.576638	0.547932	1.21796	0.939848	-0.86793	0.28447	-0.0895	19.636	20.2654	20.2767	20.5039	19.9809	20.3662	4	4	4	7	7	70299	1.665e-14	27359000	2	4	4	2	4	4	3	3	3	4	3	4
Q91W90;E9PXX7	Q91W90;E9PXX7	Thioredoxin domain-containing protein 5	Txndc5	0.856143	-0.224077	0.35104	0.671063	1.03962	0.899503	-0.57548	0.05605	-0.1528	21.1356	20.9815	21.4072	21.7111	20.9255	21.56	6	6	6	218	218	46415	8.5186e-27	38874000	5	3	4	2	3	3	6	4	5	2	3	3
P35979;F8VQK7	P35979;F8VQK7	60S ribosomal protein L12	Rpl12;Gm16519	0.856279	-0.223847	0.319866	0.701099	0.848243	1.05571	-0.51231	-0.23745	0.07822	22.7976	22.356	23.5687	23.3099	22.5935	23.4904	7	7	7	345	345	17804	2.6811e-89	187610000	4	3	5	5	4	6	6	5	4	6	5	6
E9Q6C7;Q8JZZ7;Q8JZZ7-2;Q3UQ39;Q0P6A0	E9Q6C7;Q8JZZ7;Q8JZZ7-2	Latrophilin-2	Lphn2	0.856339	-0.223747	0.502195	0.607228	1.17504	0.8801	-0.71969	0.23271	-0.18426	22.864	22.7478	23.9313	23.5837	22.5151	24.1155	20	19	19	155	147	16658	0	333510000	8	11	11	12	18	18	7	11	9	10	19	16
Q8BJY1;F7BA91	Q8BJY1	26S proteasome non-ATPase regulatory subunit 5	Psmd5	0.85655	-0.22339	0.272836	0.724195	0.839109	1.03415	-0.46555	-0.25307	0.04845	25.4194	25.7698	25.5031	25.8849	26.0228	25.4546	19	19	19	464	464	55971	0	1214200000	19	18	17	19	19	19	19	19	19	18	17	18
Q9D4V0	Q9D4V0	Ethanolamine kinase 1	Etnk1	0.85663	-0.223257	0.0787461	0.782585	0.881529	0.911194	-0.35368	-0.18192	-0.13417	20.8069	20.7287	20.896	21.1606	20.9107	21.0302	6	6	6	187	187	41983	2.4332e-126	41763000	1	3	5	6	6	4	2	3	6	6	5	4
Q0P5W1-3;F8WI64;Q0P5W1;D3YUP0;Q0P5W1-2;Q8CIG5;F6ZLN8;D3Z5P1;D3YU67	Q0P5W1-3;F8WI64;Q0P5W1;D3YUP0;Q0P5W1-2;Q8CIG5;F6ZLN8	Vacuolar protein sorting-associated protein 8 homolog	Vps8	0.856657	-0.22321	0.431257	0.641384	0.886191	1.10605	-0.64074	-0.17431	0.14542	22.0526	22.4562	22.6108	22.6933	22.6305	22.4654	25	25	25	203	203	15807	3.8788e-222	173970000	10	16	20	15	17	20	14	15	16	17	18	19
B7ZCP4;Q8C166;B7ZCP7;V9GXM6;F6R587;B7ZCP6;E9Q806;A3KGK7;V9GWY2;B7ZCP5	B7ZCP4;Q8C166;B7ZCP7;V9GXM6;F6R587;B7ZCP6;E9Q806;A3KGK7	Copine-1	Cpne1	0.857051	-0.222547	0.385316	0.66232	1.07166	0.886941	-0.5944	0.09985	-0.17309	20.5925	20.5393	20.7773	21.1869	20.4394	20.9504	4	4	4	10	10	52853	3.3354e-20	38244000	2	4	4	4	3	4	2	4	4	4	2	2
Q61553;F7BDR1	Q61553	Fascin	Fscn1	0.857323	-0.22209	0.303674	0.692915	0.896845	1.01399	-0.52925	-0.15707	0.02005	27.0202	27.8111	28.2908	27.5495	27.9681	28.2708	32	32	23	611	611	54507	0	5797900000	25	25	32	30	32	30	28	26	31	30	32	31
B1AWC8;Q8VBU5;B1AWC9;G3UZ46;Q80VK8;B1AWD1;Q3TTI9;Q6IQY6;B1AWD0;G3UWT3;Q3UEI1-2;Q3UEI1	B1AWC8;Q8VBU5;B1AWC9;G3UZ46;Q80VK8		Pde4b	0.857325	-0.222087	0.425272	1.06624	0.635234	0.930353	0.09253	-0.65464	-0.10415	21.8856	21.6492	22.1108	21.7931	22.3038	22.215	10	10	9	228	228	75011	2.0617e-59	119740000	1	3	7	7	8	6	1	3	7	7	6	7
O35316	O35316	Sodium- and chloride-dependent taurine transporter	Slc6a6	0.857477	-0.22183	0.45507	1.19818	0.722625	0.728171	0.26084	-0.46868	-0.45765	25.5628	25.6106	26.8332	25.302	26.0793	27.2908	8	7	7	132	121	69855	1.0753e-86	1845500000	6	6	7	7	7	7	6	6	6	7	7	7
Q9CZU3	Q9CZU3	Superkiller viralicidic activity 2-like 2	Skiv2l2	0.857572	-0.22167	0.0196254	0.832424	0.846646	0.894882	-0.26461	-0.24017	-0.16023	23.0181	22.4599	22.4017	23.2827	22.7001	22.5619	19	19	19	211	211	11764	3.3699e-93	231860000	9	13	16	13	15	14	10	14	17	12	14	13
Q9WTR5	Q9WTR5	Cadherin-13	Cdh13	0.857608	-0.22161	0.0428324	0.915842	0.828883	0.830908	-0.12683	-0.27076	-0.26724	26.4478	26.4487	26.6879	26.5746	26.7194	26.9551	19	19	19	303	303	78185	0	2986900000	15	13	17	16	17	17	13	13	17	17	18	17
Q8CDM8;Q8CDM8-2	Q8CDM8	Protein FAM160B1	Fam160b1	0.857844	-0.221213	0.148089	0.801292	0.980154	0.803784	-0.3196	-0.02892	-0.31512	20.7841	20.7109	20.6116	21.1037	20.7398	20.9267	5	5	5	76	76	86016	2.8939e-47	57312000	4	4	4	5	4	5	4	4	4	3	5	4
Q9CQ26	Q9CQ26	STAM-binding protein	Stambp	0.857848	-0.221207	0.214766	0.728176	0.971281	0.892584	-0.45764	-0.04204	-0.16394	22.1672	23.3209	22.3396	22.6248	23.3629	22.5036	11	11	11	309	309	48513	4.694e-178	182820000	8	9	8	8	8	8	7	9	9	10	9	10
D3Z396;Q99PJ0;Q8BG33;F6Z2M6;F6RQ26	D3Z396;Q99PJ0;Q8BG33	Neurotrimin	Ntm	0.857959	-0.22102	0.287606	0.947377	0.961667	0.693189	-0.07799	-0.05639	-0.52868	27.7481	27.2365	28.0752	27.8261	27.2929	28.6039	17	12	12	491	389	34954	5.5833e-296	5106700000	11	12	12	11	11	12	12	12	11	11	11	11
A2AF47;A2AF67	A2AF47;A2AF67	Dedicator of cytokinesis protein 11	Dock11	0.857971	-0.221	0.716548	0.416483	1.10804	1.36856	-1.26367	0.14801	0.45266	20.3696	21.5872	20.5458	21.6332	21.4392	20.0932	20	20	14	104	104	23777	7.7023e-72	75663000	5	12	20	15	9	14	11	14	15	13	9	10
Q8BNW9	Q8BNW9	Kelch repeat and BTB domain-containing protein 11	Kbtbd11	0.857992	-0.220963	0.371015	0.686704	1.09076	0.843243	-0.54224	0.12533	-0.24598	22.3007	22.6333	21.7743	22.843	22.508	22.0203	13	13	13	292	292	67945	1.37e-96	157690000	7	8	12	12	11	11	8	8	13	11	10	9
Q6PB44-2;Q6PB44	Q6PB44-2;Q6PB44	Tyrosine-protein phosphatase non-receptor type 23	Ptpn23	0.858308	-0.220433	0.639079	0.565708	1.45835	0.766432	-0.82187	0.54434	-0.38377	24.5066	24.9627	24.3853	25.3285	24.4184	24.769	29	29	28	179	179	18496	1.8139e-285	884660000	18	20	25	25	23	22	16	21	22	24	25	27
P53810;J3QQ30;J3QPW1;F8WGG5	P53810;J3QQ30;J3QPW1	Phosphatidylinositol transfer protein alpha isoform	Pitpna	0.858748	-0.219693	0.05313	0.878954	0.901363	0.799339	-0.18614	-0.14982	-0.32312	20.966	21.6016	21.5562	21.1522	21.7515	21.8793	9	7	7	236	173	31893	2.8801e-18	83276000	4	4	4	5	6	5	4	3	5	7	7	6
P27038;P27040-4;P27040-2;P27040-3;P27040	P27038	Activin receptor type-2A	Acvr2a	0.859169	-0.218987	0.609942	0.534177	0.935662	1.26891	-0.90461	-0.09594	0.34359	20.6253	20.1574	20.9967	21.5299	20.2534	20.6532	7	7	7	148	148	57889	1.213e-16	41976000	2	2	3	3	5	5	2	2	4	4	6	5
Q9JM62;Q9JM62-2;D3Z6V2	Q9JM62;Q9JM62-2	Receptor expression-enhancing protein 6	Reep6	0.85957	-0.218313	0.39577	0.686661	0.829429	1.11512	-0.54233	-0.26981	0.1572	19.9538	19.9342	19.0834	20.4961	20.204	18.9262	4	4	4	254	254	22204	2.4144e-45	20134000	2	2	4	4	4	3	1	2	4	4	3	2
Q3UH99	Q3UH99	Protein shisa-6 homolog	Shisa6	0.859959	-0.21766	0.320366	0.890119	1.02951	0.693992	-0.16793	0.04196	-0.52701	20.0317	20.0391	20.4849	20.1996	19.9972	21.0119	3	3	1	8	8	58425	8.1292e-32	28507000	2	2	2	1	3	3	1	2	2	3	3	3
Q9D394-4;Q9D394-3	Q9D394-4;Q9D394-3			0.859963	-0.217653	0.330736	1.04273	0.693155	0.879905	0.06037	-0.52875	-0.18458	23.7841	23.8211	24.0106	23.7237	24.3498	24.1952	29	1	0	53	21	57454	0	378360000	1	1	1	1	1	1	1	1	1	1	1	1
Q80XK6;Q80XK6-5;Q80XK6-4	Q80XK6	Autophagy-related protein 2 homolog B	Atg2b	0.860134	-0.217367	0.658023	0.87139	0.514734	1.41874	-0.19861	-0.9581	0.50461	21.0825	20.6812	20.8529	21.2811	21.6393	20.3483	14	14	14	85	85	2314	6.1311e-74	73935000	10	9	11	14	12	14	9	14	13	13	11	12
Q8CHT0	Q8CHT0	Delta-1-pyrroline-5-carboxylate dehydrogenase, mitochondrial	Aldh4a1	0.860186	-0.21728	0.304123	0.695084	0.913312	1.00258	-0.52474	-0.13082	0.00372	23.7193	23.7702	23.8305	24.244	23.901	23.8268	15	15	15	278	278	6184	8.4562e-143	325210000	11	11	12	11	12	10	15	11	13	12	12	11
Q9Z1W9	Q9Z1W9	STE20/SPS1-related proline-alanine-rich protein kinase	Stk39	0.860402	-0.216917	0.210527	0.763548	1.00839	0.827258	-0.38921	0.01205	-0.27359	22.0799	23.2009	22.9593	22.4691	23.1889	23.2328	10	9	9	212	189	60319	9.8089e-36	186300000	4	5	9	9	7	8	4	5	9	8	8	8
Q69Z98-4;Q69Z98-2;G3UWV4;Q69Z98-3;Q69Z98;G3UXM5;G3UZ19;G3UYN4;G3UZ00;G3UXY1;G3UZN4	Q69Z98-4;Q69Z98-2;G3UWV4;Q69Z98-3;Q69Z98;G3UXM5;G3UZ19;G3UYN4	Serine/threonine-protein kinase BRSK2	Brsk2	0.86048	-0.216787	0.363362	0.684494	0.871112	1.06851	-0.54689	-0.19907	0.0956	21.7625	22.0982	22.4218	22.3094	22.2973	22.3262	10	8	8	179	153	73149	1.0035e-135	100510000	3	7	8	8	8	8	3	5	8	8	8	7
Q6VNS1;Q6VNS1-3;Q6VNS1-2	Q6VNS1	NT-3 growth factor receptor	Ntrk3	0.860553	-0.216663	0.531893	1.17168	0.920494	0.590885	0.22858	-0.11952	-0.75905	24.5173	23.7672	24.0311	24.2887	23.8867	24.7902	22	15	15	278	205	92759	1.9814e-229	587300000	11	11	11	11	14	12	7	11	11	9	13	14
Q8BFY9-2;Q8BFY9;Q3TKD0;J3QMX2	Q8BFY9-2;Q8BFY9;Q3TKD0	Transportin-1	Tnpo1	0.860778	-0.216287	0.261135	1.0121	0.724416	0.869887	0.01735	-0.46511	-0.2011	26.7951	26.1377	25.9668	26.7778	26.6029	26.1679	23	23	16	256	256	10131	0	2127200000	18	21	21	20	20	18	19	19	21	20	22	20
S4R1X1;Q7TMQ7;D3Z101	S4R1X1;Q7TMQ7	WD repeat-containing protein 91	Wdr91	0.860854	-0.21616	0.444174	1.08772	0.636384	0.921617	0.12131	-0.65203	-0.11776	22.3944	22.1075	22.08	22.2731	22.7595	22.1978	10	10	10	219	219	67788	1.4043e-169	150900000	6	9	8	9	9	7	6	7	9	10	8	8
G5E8J9;Q8CFE4;Q8CFE4-2;Q80UY7	G5E8J9;Q8CFE4	SCY1-like protein 2	Scyl2	0.860953	-0.215993	0.169199	0.760927	0.862108	0.972824	-0.39417	-0.21406	-0.03975	23.0188	23.5802	22.7332	23.413	23.7943	22.773	21	21	21	269	269	10319	1.6322e-214	336840000	12	15	20	18	14	17	13	15	19	17	14	16
O35188	O35188	Fractalkine;Processed fractalkine	Cx3cl1	0.861051	-0.21583	0.244854	1.03383	0.797508	0.774287	0.048	-0.32643	-0.36906	20.8302	21.1277	20.7239	20.7822	21.4542	21.093	3	3	3	91	91	42098	2.5735e-09	58426000	3	3	2	3	3	3	3	3	3	3	3	3
Q8VDD5	Q8VDD5	Myosin-9	Myh9	0.861246	-0.215503	0.300185	0.806072	1.06337	0.745283	-0.31102	0.08865	-0.42414	20.9709	21.1709	20.2056	21.2819	21.0822	20.6297	24	16	15	153	114	22637	3.2747e-200	70950000	5	6	13	12	11	11	5	8	14	10	7	11
Q8BIJ6;E9PWN2;E9PWN3	Q8BIJ6;E9PWN2;E9PWN3	Isoleucine--tRNA ligase, mitochondrial	Iars2	0.861264	-0.215473	0.350837	0.680643	0.906689	1.03521	-0.55503	-0.14132	0.04993	21.6328	22.2753	21.7689	22.1878	22.4167	21.719	13	13	13	178	178	1128	1.8988e-212	149080000	8	10	12	13	11	12	10	11	12	11	10	12
P32921-2;P32921	P32921-2;P32921	Tryptophan--tRNA ligase, cytoplasmic;T1-TrpRS;T2-TrpRS	Wars	0.861445	-0.21517	0.404339	0.703694	0.80157	1.13333	-0.50698	-0.3191	0.18057	24.9385	25.4426	25.3166	25.4454	25.7617	25.136	22	22	22	522	522	5364	4.5007e-243	996670000	13	13	21	19	21	20	12	14	19	19	19	20
Q8CG48;B1AWH6	Q8CG48	Structural maintenance of chromosomes protein 2	Smc2	0.86159	-0.214927	0.728911	1.6703	0.457626	0.836751	0.74011	-1.12776	-0.25713	22.2183	21.456	20.8382	21.4782	22.5838	21.0954	12	12	12	128	128	13424	2.9706e-25	101780000	9	8	8	10	6	6	4	5	8	10	7	7
Q99LG2	Q99LG2	Transportin-2	Tnpo2	0.861634	-0.214853	0.134104	0.853611	0.961567	0.779343	-0.22835	-0.05654	-0.35967	24.6158	24.2872	24.1375	24.8442	24.3438	24.4972	23	16	0	293	222	10046	0	569980000	9	11	15	11	12	9	9	10	15	11	14	12
Q04447	Q04447	Creatine kinase B-type	Ckb	0.862002	-0.214237	0.443444	0.648334	0.887414	1.11327	-0.62519	-0.17232	0.1548	28.2045	29.4849	29.1155	28.8297	29.6572	28.9607	23	23	22	714	714	42713	0	13642000000	22	21	22	22	22	22	21	21	23	22	22	22
P35278;Q8C266	P35278;Q8C266	Ras-related protein Rab-5C	Rab5c	0.862034	-0.214183	0.460135	0.629431	1.09147	0.932425	-0.66788	0.12627	-0.10094	23.018	23.3949	23.7606	23.6859	23.2687	23.8615	9	9	7	417	417	23412	9.9315e-155	260900000	6	6	6	7	8	8	4	4	8	6	8	8
Q99LE6	Q99LE6	ATP-binding cassette sub-family F member 2	Abcf2	0.862233	-0.21385	0.327725	0.790808	1.08368	0.748	-0.3386	0.11594	-0.41889	19.4917	20.2749	19.4037	19.8303	20.159	19.8226	5	5	5	92	92	71781	4.7911e-08	26850000	1	4	3	4	3	3	3	3	5	5	3	3
Q8R570;B2FDF6;Q8R570-2;I7HPB1;I7HFU4;J3JS29;B2FDF7;I7HIK2	Q8R570;B2FDF6;Q8R570-2	Synaptosomal-associated protein 47	Snap47	0.862295	-0.213747	0.211202	0.73782	0.893853	0.97219	-0.43866	-0.16189	-0.04069	23.4205	23.6972	24.2266	23.8592	23.8591	24.2673	16	16	16	479	479	46524	0	286910000	9	12	13	15	14	16	9	10	14	15	14	14
P25444;J3QMG5;L7N240;D3YVC1;E9Q1N8;F6YTZ4;J3QM94;D3YWJ3;L7N453;D3Z536	P25444;J3QMG5;L7N240;D3YVC1;E9Q1N8;F6YTZ4;J3QM94;D3YWJ3;L7N453;D3Z536	40S ribosomal protein S2	Rps2;Gm5786;Gm6139;Gm18025;Gm6576;Gm5070;Gm8225	0.862608	-0.213223	0.339893	0.703592	0.858845	1.0622	-0.50719	-0.21953	0.08705	22.2345	23.421	23.3365	22.7416	23.6405	23.2495	8	8	8	263	263	31231	3.4075e-26	254180000	4	6	7	6	7	7	4	6	8	7	6	7
Q9EQQ9;Q9EQQ9-3;Q9EQQ9-2	Q9EQQ9;Q9EQQ9-3	Bifunctional protein NCOAT;Protein O-GlcNAcase;Histone acetyltransferase	Mgea5	0.862905	-0.212727	0.131888	0.954985	0.866049	0.776873	-0.06645	-0.20748	-0.36425	26.4955	26.4273	26.0619	26.5619	26.6348	26.4262	39	39	39	398	398	10316	3.1112e-226	2444000000	32	30	33	34	33	36	20	26	33	32	36	35
Q3TYE5;Q8BLK3;F6SB80	Q3TYE5;Q8BLK3	Limbic system-associated membrane protein	Lsamp	0.862933	-0.21268	0.0168869	0.874154	0.884982	0.830631	-0.19404	-0.17628	-0.26772	28.6204	27.958	28.8793	28.8144	28.1343	29.147	18	18	18	464	464	3731	1.0867e-141	8723600000	16	17	16	15	15	14	16	16	15	16	16	15
Q80ZJ6-2;Q80ZJ6;Q80ZJ6-3	Q80ZJ6-2;Q80ZJ6;Q80ZJ6-3	Protein zer-1 homolog	Zer1	0.862991	-0.212583	0.615841	0.571486	1.35679	0.828894	-0.80721	0.4402	-0.27074	20.2558	21.6588	21.0543	21.063	21.2186	21.325	12	12	12	151	151	87737	1.0819e-83	69850000	4	6	11	10	9	9	7	4	10	6	8	9
P70206	P70206	Plexin-A1	Plxna1	0.863234	-0.212177	0.539364	0.643651	1.26618	0.789297	-0.63565	0.34048	-0.34136	25.3113	25.9947	25.4931	25.947	25.6543	25.8344	68	68	54	376	376	2111	0	1956800000	38	44	55	55	62	58	41	50	55	56	59	59
D3YWK1;Q80W47	D3YWK1;Q80W47	WD repeat domain phosphoinositide-interacting protein 2	Wipi2	0.863246	-0.212157	0.0290138	0.821954	0.873349	0.896124	-0.28287	-0.19537	-0.15823	20.6037	21.3653	20.893	20.8865	21.5607	21.0512	3	3	3	99	99	46434	5.1172e-12	52868000	3	3	3	3	3	3	3	2	3	3	3	3
Q5RKR3;E9Q9N7	Q5RKR3;E9Q9N7	Immunoglobulin superfamily containing leucine-rich repeat protein 2	Islr2	0.863373	-0.211943	0.293716	0.706783	1.00303	0.907815	-0.50066	0.00436	-0.13953	25.8285	25.0916	25.6236	26.3291	25.0872	25.7631	18	18	18	281	281	79757	6.5338e-209	1409600000	17	16	17	17	18	18	13	16	17	16	18	18
Q62261;Q62261-2	Q62261;Q62261-2	Spectrin beta chain, non-erythrocytic 1	Sptbn1	0.863417	-0.21187	0.433001	0.929528	0.645899	1.0721	-0.10543	-0.63062	0.10044	26.3922	25.7177	26.1596	26.4977	26.3483	26.0592	119	105	104	539	482	27422	0	2716700000	51	66	73	75	89	94	60	66	79	81	94	94
Q8R0Y6	Q8R0Y6	Cytosolic 10-formyltetrahydrofolate dehydrogenase	Aldh1l1	0.863531	-0.21168	0.639624	0.537036	0.881248	1.36061	-0.89691	-0.18238	0.44425	25.3447	26.437	26.7411	26.2416	26.6194	26.2968	59	59	53	663	663	98708	0	2757700000	27	38	52	50	54	56	35	39	48	47	51	49
Q9WU60	Q9WU60	Attractin	Atrn	0.863637	-0.211503	0.538948	0.645375	1.26519	0.788909	-0.63179	0.33935	-0.34207	21.8346	22.0905	22.7211	22.4664	21.7512	23.0632	19	19	18	141	141	15806	4.6381e-269	180140000	6	13	15	16	18	18	11	11	13	13	17	18
Q8C1B7-3;Q8C1B7-2;Q8C1B7	Q8C1B7-3;Q8C1B7-2;Q8C1B7	Septin-11	2011-09-01	0.86379	-0.211247	0.445078	0.672935	0.834151	1.14817	-0.57146	-0.26162	0.19934	25.1499	25.4323	25.355	25.7213	25.6939	25.1557	23	12	12	494	299	48964	0	953820000	10	11	11	11	11	10	9	9	11	11	12	12
E9Q6B2	E9Q6B2	Coiled-coil domain-containing protein 85C	Ccdc85c	0.863826	-0.211187	0.169797	0.952083	0.755016	0.896702	-0.07084	-0.40542	-0.1573	19.5093	20.1427	19.7288	19.5801	20.5482	19.8861	4	4	4	195	195	45333	8.1617e-88	24594000	2	3	3	3	2	4	3	2	3	4	3	3
Q6NVG1	Q6NVG1	Lysophospholipid acyltransferase LPCAT4	Lpcat4	0.863858	-0.211133	0.155397	0.772555	0.860639	0.969565	-0.37229	-0.21652	-0.04459	21.4586	21.8168	21.3409	21.8309	22.0333	21.3855	7	7	7	214	214	57143	9.3878e-80	78039000	6	5	5	5	6	6	5	5	5	5	5	6
Q3UHD9-2;Q3UHD9	Q3UHD9-2;Q3UHD9	Arf-GAP with GTPase, ANK repeat and PH domain-containing protein 2	Agap2	0.863994	-0.210907	0.598208	0.617906	0.766948	1.36096	-0.69454	-0.3828	0.44462	20.5738	20.6512	20.5442	21.2683	21.034	20.0996	10	9	9	10	93	1221	6.962e-35	55307000	3	5	6	7	7	6	2	6	7	7	6	4
Q03146-2;Q03146;G3UXE5;Q62371	Q03146-2;Q03146	Epithelial discoidin domain-containing receptor 1	Ddr1	0.864084	-0.210757	0.255129	1.03064	0.7535	0.830764	0.04354	-0.40832	-0.26749	19.4968	18.5914	19.4749	19.4532	18.9997	19.7424	5	5	5	58	58	97206	4.6739e-07	21301000	2	3	3	5	3	5	2	4	4	4	3	4
Q14BI2;Q68EF4-2;Q68EF4;G3XA00	Q14BI2	Metabotropic glutamate receptor 2	Grm2	0.86411	-0.210713	0.511073	1.24523	0.750436	0.69047	0.31641	-0.4142	-0.53435	20.4002	19.8373	20.2365	20.0837	20.2515	20.7709	8	5	5	94	58	95886	8.8128e-40	48255000	3	3	5	4	5	5	4	3	5	5	5	5
P23818;F6YNQ1	P23818;F6YNQ1	Glutamate receptor 1	Gria1	0.864118	-0.2107	0.0894119	0.948757	0.83009	0.819292	-0.07589	-0.26866	-0.28755	23.115	22.567	22.8669	23.1909	22.8357	23.1545	22	16	1	226	186	10157	0	251400000	12	13	13	12	11	13	11	13	14	11	12	11
Q8C754;G3UY33;Q8C754-2	Q8C754;G3UY33;Q8C754-2	Vacuolar protein sorting-associated protein 52 homolog	Vps52	0.864126	-0.210687	0.629107	1.16314	0.516267	1.07454	0.21803	-0.95381	0.10372	22.7486	21.689	22.5761	22.5305	22.6428	22.4723	16	16	16	243	243	82043	0	161650000	8	11	13	11	13	13	9	12	14	12	11	15
Q91V55;P97461;D3YYM6	Q91V55;P97461;D3YYM6	40S ribosomal protein S5;40S ribosomal protein S5, N-terminally processed	Rps5	0.864152	-0.210643	0.100146	0.951826	0.842197	0.805005	-0.07123	-0.24777	-0.31293	24.6669	23.6429	23.5322	24.7381	23.8907	23.8451	13	13	13	436	436	22876	6.8168e-89	420410000	5	7	10	10	9	10	2	6	10	11	8	10
Q8BTH8;Q6P2B2	Q8BTH8;Q6P2B2	Casein kinase I isoform gamma-1	Csnk1g1	0.864298	-0.2104	0.278494	1.02909	0.858798	0.730542	0.04137	-0.21961	-0.45296	20.0993	20.2217	19.9397	20.0579	20.4413	20.3927	5	5	4	126	126	52743	4.834e-08	28027000	4	2	4	4	2	3	3	2	5	5	2	4
P23116	P23116	Eukaryotic translation initiation factor 3 subunit A	Eif3a	0.864341	-0.210327	0.264036	0.782553	1.04477	0.789806	-0.35374	0.06319	-0.34043	23.8925	23.7353	23.6886	24.2463	23.6721	24.029	47	47	47	312	312	16193	6.5306e-267	484210000	30	33	34	35	40	37	31	34	33	34	39	37
Q9WUK6;H7BX69	Q9WUK6;H7BX69	Zinc finger and BTB domain-containing protein 18	Zbtb18	0.864377	-0.210267	0.20439	1.01092	0.792191	0.806424	0.01567	-0.33608	-0.31039	19.8528	20.5878	20.4789	19.8371	20.9239	20.7893	2	2	2	61	61	58385	1.047e-19	36889000	1	2	2	2	1	2	1	2	2	2	1	2
E9PYN2;Q9R0B7;E9Q7N8	E9PYN2;Q9R0B7;E9Q7N8	Zinc finger protein 346	Zfp346;Znf346	0.865451	-0.208477	0.516326	1.24352	0.677536	0.769381	0.31443	-0.56163	-0.37823	19.7624	19.4237	19.1832	19.448	19.9853	19.5615	2	2	2	118	118	29021	2.2138e-155	16331000	2	2	2	2	2	2	1	2	2	2	2	2
Q91WQ3;A2A7S7;F6VXZ2	Q91WQ3;A2A7S7	Tyrosine--tRNA ligase, cytoplasmic	Yars	0.865527	-0.20835	0.064673	0.803043	0.913319	0.884056	-0.31645	-0.13081	-0.17779	22.029	22.2862	22.4419	22.3455	22.417	22.6197	14	14	14	269	269	59105	1.2249e-48	116030000	9	11	13	13	12	9	11	11	12	12	12	11
P58854;E9Q0R3;F6QMZ4	P58854	Gamma-tubulin complex component 3	Tubgcp3	0.865831	-0.207843	0.335632	0.717957	0.848008	1.06611	-0.47803	-0.23785	0.09235	22.0356	21.8304	21.6632	22.5136	22.0683	21.5708	19	19	19	246	246	10347	8.4488e-112	136840000	5	12	15	17	12	12	9	12	17	15	9	11
Q9JHU9	Q9JHU9	Inositol-3-phosphate synthase 1	Isyna1	0.866043	-0.20749	0.323278	0.71415	1.04769	0.868152	-0.4857	0.06721	-0.20398	21.4684	22.2071	22.4656	21.9541	22.1399	22.6696	11	11	11	197	197	60931	1.2969e-77	104750000	4	6	8	10	9	7	9	8	6	8	8	9
Q8R0H9;A2A9W5	Q8R0H9	ADP-ribosylation factor-binding protein GGA1	Gga1	0.866051	-0.207477	0.307333	0.913876	0.706039	1.00673	-0.12993	-0.50218	0.00968	21.7753	21.6745	21.2013	21.9052	22.1767	21.1916	7	7	6	91	91	69971	5.904e-54	95456000	4	7	7	7	6	6	6	7	7	7	6	7
Q8BHR8;A2AII6;Q8BHR8-2	Q8BHR8;A2AII6;Q8BHR8-2	UPF0705 protein C11orf49 homolog	1110051M20Rik	0.866253	-0.20714	0.340276	0.784193	1.0909	0.759847	-0.35072	0.12552	-0.39622	21.0869	21.027	20.8075	21.4376	20.9015	21.2038	7	7	7	251	251	37549	1.546e-108	48690000	3	2	4	4	7	5	2	3	7	6	7	7
Q9WTX2	Q9WTX2	Interferon-inducible double stranded RNA-dependent protein kinase activator A	Prkra	0.866469	-0.20678	0.377731	1.0262	0.674935	0.939217	0.03731	-0.56718	-0.09047	21.4137	22.4018	22.326	21.3764	22.9689	22.4165	9	9	9	304	304	34371	1.3893e-90	152970000	3	4	7	6	8	8	3	4	9	8	8	7
Q9JJG0-4;Q9JJG0-3;Q9JJG0-2;E9QL08;E9Q9Z4;Q9JJG0;E9Q8T1	Q9JJG0-4;Q9JJG0-3;Q9JJG0-2;E9QL08;E9Q9Z4;Q9JJG0;E9Q8T1	Transforming acidic coiled-coil-containing protein 2	Tacc2	0.866539	-0.206663	0.316968	0.932884	0.700103	0.996264	-0.10023	-0.51436	-0.0054	20.0847	20.6779	20.4888	20.185	21.1923	20.4942	3	3	3	92	92	67057	3.4176e-10	42641000	2	1	3	3	3	3	1	2	2	3	2	2
P40124;B1ARS0	P40124	Adenylyl cyclase-associated protein 1	Cap1	0.866669	-0.206447	0.211711	0.918792	0.741259	0.955813	-0.12219	-0.43195	-0.0652	23.6589	24.2285	24.0915	23.7811	24.6605	24.1567	13	13	12	369	369	51564	5.0156e-211	392740000	9	10	12	13	6	10	9	12	12	13	9	10
F8VQD7;Q05909;E9Q6E7;D3Z2S6;D6RD11	F8VQD7;Q05909;E9Q6E7	Receptor-type tyrosine-protein phosphatase gamma	Ptprg	0.866801	-0.206227	0.416582	0.902864	1.08093	0.667329	-0.14742	0.11227	-0.58353	23.4446	23.612	23.5592	23.592	23.4997	24.1427	22	22	22	184	184	16129	7.1811e-223	392560000	12	16	18	19	18	21	15	16	20	18	21	19
J3QNW0;P13864-2;P13864	J3QNW0;P13864-2;P13864	Cytosine-specific methyltransferase;DNA (cytosine-5)-methyltransferase 1	Dnmt1	0.866879	-0.206097	0.337431	0.94571	0.996492	0.691265	-0.08053	-0.00507	-0.53269	18.4922	19.1296	18.3171	18.5728	19.1347	18.8498	5	5	5	4	4	16995	8.6656e-07	12918000	2	4	4	4	1	2	4	4	5	3	1	4
Q6ZPQ6-2;E9PYJ7;Q6ZPQ6	Q6ZPQ6-2;E9PYJ7;Q6ZPQ6	Membrane-associated phosphatidylinositol transfer protein 2	Pitpnm2	0.866924	-0.206023	0.462879	0.70176	0.785128	1.18253	-0.51095	-0.349	0.24188	20.4186	20.9693	20.5783	20.9296	21.3183	20.3364	11	10	10	111	105	14229	1.5265e-90	54730000	4	6	7	8	9	9	5	5	9	7	6	9
Q91VN4;E9Q4M4	Q91VN4;E9Q4M4	Coiled-coil-helix-coiled-coil-helix domain-containing protein 6, mitochondrial	Chchd6	0.867196	-0.20557	0.215489	0.931263	0.946707	0.739714	-0.10274	-0.07901	-0.43496	21.738	23.404	23.3114	21.8408	23.483	23.7464	12	12	12	443	443	29852	6.0664e-147	254560000	4	3	6	8	9	10	5	5	10	9	10	10
Q8BXR9-2;Q8BXR9;F8WIZ7;V9GXX3;F8WH20;D3Z194;Q9DBS9;D3YTT6	Q8BXR9-2;Q8BXR9;F8WIZ7;V9GXX3	Oxysterol-binding protein-related protein 6;Oxysterol-binding protein	Osbpl6	0.867485	-0.20509	0.3671	0.682306	0.934127	1.02424	-0.55151	-0.09831	0.03455	20.4726	21.4704	21.5531	21.0241	21.5687	21.5185	9	9	8	136	136	10525	8.105e-155	87993000	5	5	7	8	8	8	2	6	6	8	6	7
P80316;E0CZA1	P80316	T-complex protein 1 subunit epsilon	Cct5	0.867487	-0.205087	0.611461	0.541754	1.17166	1.02845	-0.88429	0.22856	0.04047	25.9913	27.5043	26.6998	26.8756	27.2758	26.6594	38	38	38	617	617	59623	0	2911600000	25	28	35	36	33	34	30	31	37	34	33	32
Q91Z92	Q91Z92	Beta-1,3-galactosyltransferase 6	B3galt6	0.867499	-0.205067	0.279837	1.03669	0.847468	0.74308	0.05198	-0.23877	-0.42841	21.7417	20.9965	21.7156	21.6898	21.2353	22.144	10	10	10	274	274	37021	3.3833e-20	59334000	5	5	8	7	5	9	7	5	7	5	6	9
Q91V14;Q91V14-2;A2A5L1	Q91V14;Q91V14-2	Solute carrier family 12 member 5	Slc12a5	0.867549	-0.204983	0.308503	0.900938	1.01802	0.711921	-0.1505	0.02576	-0.49021	26.1788	26.0358	26.1685	26.3293	26.01	26.6587	38	38	30	298	298	12627	0	2553900000	24	26	30	31	34	33	23	25	28	30	35	34
Q9DB25;D6RCG2	Q9DB25	Dolichyl-phosphate beta-glucosyltransferase	Alg5	0.867619	-0.204867	0.645204	0.881945	1.36055	0.544291	-0.18124	0.44419	-0.87755	20.2175	21.7327	20.9929	20.3987	21.2885	21.8704	6	6	6	201	201	3679	2.417e-20	59650000	2	2	3	3	5	5	2	3	6	6	5	5
O35343;D3YTN1	O35343;D3YTN1	Importin subunit alpha-4	Kpna4	0.867823	-0.204527	0.443809	0.649779	1.07258	0.937773	-0.62198	0.10109	-0.09269	25.2485	25.8127	25.4911	25.8705	25.7116	25.5838	19	19	12	407	407	57922	1.6327e-192	1122700000	14	14	17	16	15	15	15	16	16	16	17	15
P35564	P35564	Calnexin	Canx	0.867986	-0.204257	0.192131	0.996513	0.84419	0.777347	-0.00504	-0.24436	-0.36337	23.7406	22.9925	23.8923	23.7457	23.2368	24.2556	16	16	16	279	279	67277	1.3497e-73	359690000	8	11	14	11	12	13	10	11	15	12	13	13
M0QWN7;M0QW96	M0QWN7	Ubiquitin carboxyl-terminal hydrolase	Usp35	0.867988	-0.204253	0.602594	0.965602	0.557402	1.21499	-0.0505	-0.84321	0.28095	20.6152	19.0903	19.5652	20.6657	19.9335	19.2842	7	7	7	8	8	11245	1.6256e-43	30453000	4	5	5	5	4	4	3	6	4	4	4	4
Q9Z1L5	Q9Z1L5	Voltage-dependent calcium channel subunit alpha-2/delta-3;Voltage-dependent calcium channel subunit alpha-2-3;Voltage-dependent calcium channel subunit delta-3	Cacna2d3	0.868166	-0.203957	0.689722	1.43226	0.917608	0.497887	0.51829	-0.12405	-1.00611	24.4462	24.4108	24.2619	23.9279	24.5349	25.268	34	34	34	256	256	12278	0	744310000	22	18	24	24	30	30	16	19	25	24	33	31
Q91XU0-2;Q91XU0	Q91XU0-2;Q91XU0	ATPase WRNIP1	Wrnip1	0.86818	-0.203933	0.692215	1.53537	0.802565	0.53105	0.61859	-0.31731	-0.91308	21.0678	20.2577	19.8271	20.4492	20.575	20.7402	5	5	5	95	95	61405	2.2229e-11	32092000	3	5	5	4	3	4	3	5	5	4	4	3
P70208;P70208-2	P70208;P70208-2	Plexin-A3	Plxna3	0.868269	-0.203787	0.41077	0.73954	1.14023	0.776259	-0.4353	0.18933	-0.36539	22.3659	22.9793	22.223	22.8012	22.79	22.5884	34	23	23	216	166	20796	1.0855e-214	239790000	13	15	19	19	20	22	14	17	17	19	21	21
E9Q440;E9Q7X6-2;E9Q7X6;J3QNP5	E9Q440;E9Q7X6-2;E9Q7X6;J3QNP5	Protein HEG homolog 1	Heg1	0.868323	-0.203697	0.606476	1.33672	0.816062	0.600177	0.4187	-0.29325	-0.73654	19.645	18.3271	18.6805	19.2263	18.6203	19.417	5	5	5	53	53	1152	4.6531e-47	18587000	4	4	2	4	5	4	1	4	3	3	4	5
Q9ER72;Q9ER72-2	Q9ER72;Q9ER72-2	Cysteine--tRNA ligase, cytoplasmic	Cars	0.868479	-0.203437	0.00797496	0.84698	0.876624	0.88225	-0.2396	-0.18997	-0.18074	23.3846	23.2586	23.4553	23.6242	23.4486	23.636	17	17	17	227	227	94859	5.2354e-99	340780000	13	14	17	16	13	15	11	14	17	15	14	16
Q9CZX9	Q9CZX9	ER membrane protein complex subunit 4	Emc4	0.868499	-0.203403	0.0937651	0.84166	0.817811	0.95174	-0.24869	-0.29016	-0.07136	20.8107	20.5888	20.6435	21.0594	20.8789	20.7148	3	3	3	208	208	20116	3.3739e-17	41173000	2	2	3	3	3	3	1	2	3	3	3	3
E9PWE8;Q3TT92;Q62188;D3YUS0;D3Z567	E9PWE8;Q3TT92;Q62188	Dihydropyrimidinase-related protein 3	Dpysl3	0.86856	-0.203303	0.435304	0.654656	1.06296	0.941602	-0.61119	0.08809	-0.08681	29.2395	29.9665	29.8339	29.8506	29.8784	29.9207	39	35	33	66	625	73884	0	20121000000	28	31	34	31	30	31	29	30	34	31	32	30
E9Q6Q8;E0CX53;Q8BYJ6;Q8BYJ6-4;Q8BYJ6-2;Q8BYJ6-3;H7BX82;F6SUV7;Q8BYJ6-5	E9Q6Q8;E0CX53;Q8BYJ6;Q8BYJ6-4;Q8BYJ6-2;Q8BYJ6-3;H7BX82;F6SUV7	TBC1 domain family member 4	Tbc1d4	0.868614	-0.203213	0.602792	0.665283	0.717226	1.37346	-0.58796	-0.4795	0.45782	18.289	18.3169	18.5713	18.877	18.7964	18.1135	5	5	5	59	59	14033	1.1452e-39	11891000	1	2	3	3	3	3	2	2	4	3	4	2
Q61140-2;Q61140	Q61140-2;Q61140	Breast cancer anti-estrogen resistance protein 1	Bcar1	0.868628	-0.20319	0.626284	0.537382	1.22256	0.997584	-0.89598	0.2899	-0.00349	19.6225	19.3085	19.1682	20.5185	19.0186	19.1716	5	5	5	93	93	94391	3.1209e-25	18062000	3	4	3	3	2	1	2	5	2	3	3	2
Q80TL4;S4R193;S4R202	Q80TL4	Protein KIAA1045	Kiaa1045	0.868855	-0.202813	0.291656	0.745598	0.84106	1.04595	-0.42353	-0.24972	0.06481	23.7253	23.1456	23.4946	24.1488	23.3953	23.4297	9	9	3	26	26	45222	5.2911e-112	240260000	8	8	7	8	9	8	9	9	9	9	9	9
P52800;F6RSU6	P52800;F6RSU6	Ephrin-B2	Efnb2	0.868857	-0.20281	0.538823	1.20819	0.871547	0.622899	0.27285	-0.19835	-0.68293	23.2134	23.5315	23.9915	22.9405	23.7299	24.6744	11	11	10	414	414	37202	3.8967e-147	265190000	7	6	10	8	9	8	7	7	10	9	9	10
Q3TML0;Q922R8	Q3TML0;Q922R8	Protein disulfide-isomerase A6	Pdia6	0.868973	-0.202617	0.0180136	0.840139	0.870134	0.897597	-0.2513	-0.20069	-0.15586	24.8132	24.4994	24.8546	25.0645	24.7001	25.0105	14	14	14	362	362	48689	1.3863e-225	642700000	11	10	14	13	13	13	10	12	12	13	13	12
Q8K2Q9	Q8K2Q9	Shootin-1	Kiaa1598	0.869079	-0.20244	0.66395	0.498502	1.12815	1.1672	-1.00433	0.17396	0.22305	23.6561	25.167	25.0654	24.6605	24.9931	24.8423	32	32	2	464	464	71342	1.1069e-291	659890000	14	22	29	29	24	27	26	25	30	27	28	27
Q80W82;Q3TQZ7;Q78GB8;Q8C9D4;Q80W80;E9QN59;Q61831-2;Q61831	Q80W82;Q3TQZ7;Q78GB8;Q8C9D4;Q80W80;E9QN59;Q61831-2;Q61831	Mitogen-activated protein kinase 10	Mapk10	0.869252	-0.202153	0.68173	0.486577	1.27601	1.05787	-1.03926	0.35164	0.08116	21.5817	21.9769	21.6352	22.621	21.6253	21.5541	12	5	3	273	116	48487	3.1424e-243	91506000	1	4	4	5	3	3	2	2	5	5	3	3
E9PUE7;Q5SSL4-4;Q5SSL4;Q5SSL4-2;Q5SSL4-3;H3BJY3;H3BKV6	E9PUE7;Q5SSL4-4;Q5SSL4;Q5SSL4-2;Q5SSL4-3	Active breakpoint cluster region-related protein	Abr	0.869308	-0.20206	0.363539	0.940891	0.686685	1.01677	-0.0879	-0.54228	0.024	23.0959	22.8121	23.3995	23.1838	23.3544	23.3755	17	16	16	25	237	92486	2.6623e-109	270910000	6	11	14	14	15	13	9	10	13	13	13	13
P57780;D3Z0L8;D3Z761	P57780	Alpha-actinin-4	Actn4	0.869328	-0.202027	0.0471182	0.853338	0.924433	0.832828	-0.22881	-0.11336	-0.26391	25.5096	25.9981	25.4981	25.7384	26.1115	25.762	52	52	19	575	575	10498	0	2035800000	27	31	49	46	42	43	28	35	43	41	41	43
Q9CZY3;Q9CZY3-2;D3YXL3;D3Z1I3;B7ZBY7;E9PY39;B7ZBY6;D3Z6R2	Q9CZY3;Q9CZY3-2;D3YXL3;D3Z1I3;B7ZBY7;E9PY39	Ubiquitin-conjugating enzyme E2 variant 1	Ube2v1;Gm5830;Gm8325;Gm20431	0.869716	-0.201383	0.585717	1.11889	1.04099	0.564807	0.16207	0.05795	-0.82417	23.1866	23.4674	23.6021	23.0246	23.4095	24.4262	8	8	4	422	422	16355	2.0183e-66	293600000	5	5	8	7	8	8	5	5	8	8	7	7
Q99LS3;D3Z4T3;D3Z666	Q99LS3;D3Z4T3	Phosphoserine phosphatase	Psph	0.869746	-0.201333	0.301073	0.933958	0.712608	0.988553	-0.09857	-0.48882	-0.01661	21.5505	22.1312	22.0555	21.649	22.62	22.0721	9	9	9	369	369	25096	2.3187e-19	113920000	3	3	7	8	7	8	3	3	7	8	7	7
Q99J09;F7D5L2;D6RIL4	Q99J09;F7D5L2	Methylosome protein 50	Wdr77	0.869781	-0.201277	0.518697	0.608471	1.07491	1.00605	-0.71674	0.10421	0.0087	22.8806	22.9156	23.1041	23.5973	22.8114	23.0954	10	10	10	327	327	36942	8.7208e-47	143520000	6	5	8	7	6	8	5	6	7	7	8	8
Q8VIM9	Q8VIM9	Immunity-related GTPase family Q protein	Irgq	0.870434	-0.200193	0.529282	1.03974	1.05259	0.602591	0.05622	0.07395	-0.73075	25.2245	25.4323	23.8391	25.1683	25.3584	24.5699	16	16	16	264	264	59323	9.5051e-133	716560000	12	13	14	15	11	13	13	13	16	15	13	12
Q61609	Q61609	Sodium-dependent phosphate transporter 1	Slc20a1	0.870534	-0.200027	0.175515	0.952466	0.90762	0.76314	-0.07026	-0.13984	-0.38998	19.6713	19.419	19.3433	19.7415	19.5589	19.7333	2	2	2	18	18	74152	0.48467	15060000	2	2	2	1	1	2	2	1	2	2	1	2
Q9D4H1	Q9D4H1	Exocyst complex component 2	Exoc2	0.870543	-0.200013	0.365562	1.06385	0.881175	0.703762	0.0893	-0.1825	-0.50684	24.0103	23.8544	22.8075	23.921	24.0369	23.3143	24	24	24	262	262	10396	1.5971e-275	449600000	15	17	23	23	20	20	15	17	23	21	21	22
Q8VHM5;A2AW41;F7B5B5;G3UXU5;S4R1E9;V9GWW3;A2AW40	Q8VHM5;A2AW41;F7B5B5		Hnrnpr	0.870553	-0.199997	0.285631	1.04556	0.83503	0.755671	0.06428	-0.2601	-0.40417	22.961	21.9872	23.2305	22.8967	22.2473	23.6347	18	13	13	288	229	70887	4.5746e-133	217330000	6	5	8	7	11	9	6	5	9	7	11	12
Q3URE1;Q3URE1-2	Q3URE1	Acyl-CoA synthetase family member 3, mitochondrial	Acsf3	0.870683	-0.19978	0.628461	0.780181	0.608593	1.39014	-0.35812	-0.71645	0.47523	22.3201	21.6777	21.7285	22.6782	22.3942	21.2533	7	7	7	12	12	65076	1.3221e-33	87667000	5	6	6	6	5	6	7	5	6	5	7	6
P68372	P68372	Tubulin beta-4B chain	Tubb4b	0.871128	-0.199043	0.166636	0.768651	0.901319	0.954198	-0.3796	-0.14989	-0.06764	28.8791	29.3063	29.0476	29.2587	29.4562	29.1153	37	14	1	769	348	4983	0	15198000000	12	12	14	12	13	11	13	11	14	12	13	11
Q9D071;Q9D071-3;F7C9N6;Q9D071-2;F7A0X7;E9PW47;F6RGK4;E9Q5T0;F6TJQ8	Q9D071;Q9D071-3;F7C9N6;Q9D071-2	MMS19 nucleotide excision repair protein homolog	Mms19	0.871362	-0.198657	0.178166	0.990192	0.84869	0.787275	-0.01422	-0.23669	-0.34506	24.7765	24.5675	24.2636	24.7908	24.8042	24.6087	27	27	27	32	32	11309	3.0724e-154	849230000	15	19	23	23	23	23	14	17	23	24	22	22
Q5KU39	Q5KU39	Vacuolar protein sorting-associated protein 41 homolog	Vps41	0.871964	-0.19766	0.160612	0.83865	0.801864	0.985857	-0.25386	-0.31857	-0.02055	21.036	20.6009	20.7013	21.2899	20.9195	20.7218	7	7	7	82	82	98601	1.9586e-19	63364000	5	6	7	7	6	7	3	6	4	7	5	7
P98192;Q05DV2	P98192;Q05DV2	Dihydroxyacetone phosphate acyltransferase	Gnpat	0.872026	-0.197557	0.600401	1.31606	0.82044	0.614136	0.39623	-0.28553	-0.70337	23.0207	22.7575	22.0023	22.6245	23.043	22.7057	14	14	14	23	23	76869	5.5221e-76	149440000	8	9	12	9	11	11	7	8	12	14	11	10
A2RTH5	A2RTH5		Lcmt1	0.872185	-0.197293	0.145596	0.896422	0.779181	0.949895	-0.15775	-0.35997	-0.07416	22.9799	23.1867	23.0597	23.1377	23.5466	23.1338	12	12	12	334	334	38192	1.028e-55	184930000	6	7	11	9	9	9	6	7	9	10	11	9
Q09143;E9Q3N1;D3Z161	Q09143;E9Q3N1	High affinity cationic amino acid transporter 1	Slc7a1	0.872405	-0.19693	0.499035	0.997826	1.06257	0.626241	-0.00314	0.08756	-0.67521	23.8215	23.8117	23.586	23.8246	23.7242	24.2612	4	4	3	101	101	67091	6.8805e-68	339590000	3	4	3	3	3	3	3	4	4	3	3	3
Q6IEE6	Q6IEE6	Transmembrane protein 132E	Tmem132e	0.872913	-0.19609	0.544391	0.623417	0.894194	1.19317	-0.68173	-0.16134	0.2548	23.3846	23.4874	24.1375	24.0663	23.6487	23.8827	21	21	21	251	251	10699	5.8642e-233	431630000	11	14	15	15	19	17	14	15	15	15	19	19
E9QB01;P13595-2;E9Q589;P13595-3;P13595-4	E9QB01;P13595-2;E9Q589;P13595-3;P13595-4		Ncam1	0.873155	-0.19569	0.643169	1.44075	0.702067	0.658123	0.52682	-0.51032	-0.60357	25.5873	25.9322	27.1983	25.0605	26.4426	27.8019	78	7	7	675	91	93491	0	4336800000	5	4	6	5	7	7	3	3	6	6	6	7
Q921L5;H3BJK5	Q921L5	Conserved oligomeric Golgi complex subunit 2	Cog2	0.873189	-0.195633	0.558611	0.607299	1.18391	0.925985	-0.71952	0.24356	-0.11094	19.3991	19.6278	19.1771	20.1186	19.3843	19.288	4	4	4	83	83	82039	1.0519e-38	19188000	2	3	3	4	0	2	3	3	2	4	2	3
Q8BGF0;D3Z518;D3Z5E6	Q8BGF0		AW551984	0.87326	-0.195517	0.465714	0.874773	0.671002	1.13452	-0.19302	-0.57561	0.18208	21.19	21.0041	20.6733	21.3831	21.5797	20.4912	12	12	11	158	158	89463	9.9039e-56	64883000	3	5	11	10	5	11	3	5	11	8	7	9
P62918	P62918	60S ribosomal protein L8	Rpl8	0.873524	-0.19508	0.61813	0.569971	1.26234	0.926395	-0.81104	0.3361	-0.1103	22.1959	24.5953	24.6381	23.007	24.2592	24.7484	10	10	10	249	249	28024	1.6807e-112	487650000	5	5	10	8	9	10	4	4	9	10	8	9
P63038;D3Z2F2;D3Z7J9	P63038	60 kDa heat shock protein, mitochondrial	Hspd1	0.873545	-0.195047	0.565108	0.59542	0.971079	1.15286	-0.74802	-0.04234	0.20522	27.1568	28.0443	27.5353	27.9048	28.0866	27.33	46	46	26	742	742	60955	0	4789200000	37	37	39	40	38	41	43	37	38	40	35	39
Q8BLV3;Q8BLV3-2	Q8BLV3;Q8BLV3-2	Sodium/hydrogen exchanger 7	Slc9a7	0.873712	-0.19477	0.408932	0.717614	1.11769	0.831559	-0.47872	0.16052	-0.26611	21.3135	21.1052	21.073	21.7922	20.9447	21.3391	4	3	3	58	44	80289	9.1147e-08	55806000	3	3	3	3	3	2	3	3	3	3	3	2
O08917;G3UYU4;G3UZZ5;G3UWW8;G3XA73	O08917;G3UYU4	Flotillin-1	Flot1	0.873746	-0.194713	0.391266	0.701823	1.07961	0.880363	-0.51082	0.11051	-0.18383	22.3101	22.5122	22.3236	22.8209	22.4017	22.5074	15	15	15	439	439	47513	7.5108e-165	99630000	9	10	12	10	13	12	7	7	10	10	13	12
B8JK56;Q8VHH7	B8JK56;Q8VHH7	Adenylate cyclase type 3	Adcy3	0.87412	-0.194097	0.441984	0.948434	1.06108	0.663676	-0.07638	0.08554	-0.59145	22.6399	22.7864	22.8249	22.7162	22.7009	23.4163	17	17	17	156	156	129	2.4251e-67	223390000	6	6	12	10	15	13	6	8	12	10	16	13
O54692	O54692	Centromere/kinetochore protein zw10 homolog	Zw10	0.87416	-0.19403	0.585304	1.26023	0.611761	0.866445	0.33369	-0.70896	-0.20682	23.8071	23.1394	23.2575	23.4734	23.8483	23.4644	29	29	29	435	435	88062	0	339660000	14	20	25	25	25	19	14	17	24	22	24	24
Q9WUM3;D3YUG6	Q9WUM3	Coronin-1B	Coro1b	0.874554	-0.19338	0.633828	1.39885	0.758668	0.630287	0.48424	-0.39846	-0.66592	22.9689	22.6885	22.5559	22.4846	23.087	23.2218	11	11	11	26	26	53912	3.6059e-89	172740000	6	9	11	11	9	9	6	7	9	10	10	9
Q5SVG5;Q5SVG4;O35643	Q5SVG5;Q5SVG4;O35643	AP-1 complex subunit beta-1	Ap1b1	0.874639	-0.19324	0.517212	1.16755	0.644343	0.889397	0.22348	-0.6341	-0.1691	24.0072	23.891	23.7143	23.7837	24.5251	23.8834	39	16	16	376	178	10119	0	513600000	10	10	14	13	12	12	6	11	15	12	11	9
P21107-2;D3Z2H9;Q8BP43;E9Q450;E9Q448;S4R2U0;A2AIM5	P21107-2;D3Z2H9		Tpm3-rs7	0.874647	-0.193227	0.319531	1.01371	0.719158	0.917831	0.01964	-0.47562	-0.1237	26.7947	27.2174	27.288	26.775	27.693	27.4117	38	38	0	899	899	2902	0	4261200000	22	24	33	31	35	36	25	26	35	35	36	37
Q9QUJ7-2;Q9QUJ7	Q9QUJ7-2;Q9QUJ7	Long-chain-fatty-acid--CoA ligase 4	Acsl4	0.874983	-0.192673	0.286262	1.00891	0.735298	0.902989	0.0128	-0.4436	-0.14722	24.3261	23.9819	24.0819	24.3133	24.4255	24.2291	25	25	24	407	407	74338	1.056e-249	549090000	14	22	22	23	23	24	12	20	22	21	22	21
Q8VC16;D6REG8;D3Z1R4	Q8VC16	Leucine-rich repeat-containing protein 14	Lrrc14	0.87509	-0.192497	0.181913	0.77684	0.976979	0.88296	-0.36431	-0.0336	-0.17958	20.0046	20.494	20.3223	20.3689	20.5276	20.5019	7	7	7	162	162	54968	5.1062e-22	31348000	2	3	7	6	4	5	3	6	6	5	2	6
P54823	P54823	Probable ATP-dependent RNA helicase DDX6	Ddx6	0.875151	-0.192397	0.176259	0.768661	0.93709	0.930534	-0.37958	-0.09374	-0.10387	23.615	23.9153	23.9036	23.9946	24.0091	24.0075	11	11	11	317	317	54191	6.188e-232	349060000	9	10	10	10	11	11	10	10	10	10	11	11
Q8K021;Q3TSA8;D3YTP4	Q8K021;Q3TSA8	Secretory carrier-associated membrane protein 1	Scamp1	0.87531	-0.192133	0.346425	0.95973	0.704377	0.992047	-0.0593	-0.50558	-0.01152	25.1824	23.6909	23.9897	25.2417	24.1964	24.0012	11	11	11	429	429	38028	4.8929e-238	495600000	8	9	7	10	8	10	8	10	11	11	9	10
Q6P8N8;Q9JHS4;F7BB92	Q6P8N8;Q9JHS4	ATP-dependent Clp protease ATP-binding subunit clpX-like, mitochondrial	Clpx	0.875341	-0.192083	0.239133	0.829481	1.0251	0.788783	-0.26972	0.03577	-0.3423	21.6864	22.0847	21.5013	21.9561	22.0489	21.8436	12	12	12	244	244	67335	7.2767e-104	89941000	4	9	11	12	9	10	9	8	12	12	8	6
Q7TME0	Q7TME0	Lipid phosphate phosphatase-related protein type 4	Lppr4	0.875418	-0.191957	0.166124	0.987594	0.802209	0.846798	-0.01801	-0.31795	-0.23991	25.8525	25.2295	25.6594	25.8705	25.5475	25.8993	26	26	26	409	409	83289	0	1276800000	15	21	23	23	23	23	16	20	24	22	23	25
Q9D1T0;A9DA50	Q9D1T0;A9DA50	Leucine-rich repeat and immunoglobulin-like domain-containing nogo receptor-interacting protein 1	Lingo1	0.875687	-0.191513	0.216524	0.817755	1.01613	0.808119	-0.29026	0.02308	-0.30736	25.797	26.0346	27.0204	26.0873	26.0115	27.3278	20	20	18	319	319	691	0	2737300000	10	16	19	17	20	19	13	13	17	17	20	18
Q9CR89;Q9CR89-2	Q9CR89;Q9CR89-2	Endoplasmic reticulum-Golgi intermediate compartment protein 2	Ergic2	0.875776	-0.191367	0.0522966	0.838028	0.931082	0.86086	-0.25493	-0.10302	-0.21615	22.3027	23.1794	23.1561	22.5577	23.2825	23.3722	7	7	7	257	257	42481	4.7909e-61	178960000	5	5	6	6	6	6	3	5	7	7	5	6
Q8CFR5;Q9D2N4-2;Q9D2N4;Q9D2N4-7;Q9D2N4-4;Q9D2N4-3;Q9D2N4-6;Q9D2N4-5	Q8CFR5;Q9D2N4-2;Q9D2N4;Q9D2N4-7;Q9D2N4-4;Q9D2N4-3	Dystrobrevin alpha	Dtna	0.875958	-0.191067	0.720702	0.487066	1.47754	0.933945	-1.03781	0.5632	-0.09859	22.4093	23.1225	22.6683	23.4471	22.5593	22.7669	8	8	6	129	129	76947	1.4629e-67	196010000	6	6	8	7	7	7	5	6	8	7	7	7
Q99MU3-5;Q99MU3;Q99MU3-4;Q99MU3-2;Q99MU3-3	Q99MU3-5;Q99MU3;Q99MU3-4;Q99MU3-2;Q99MU3-3	Double-stranded RNA-specific adenosine deaminase	Adar	0.876245	-0.190593	0.362776	1.00239	0.70005	0.958766	0.00344	-0.51447	-0.06075	21.4568	19.7129	20.3573	21.4534	20.2274	20.4181	6	6	6	88	88	10258	1.0086e-27	51220000	5	5	5	5	4	5	5	4	5	6	5	3
P80313	P80313	T-complex protein 1 subunit eta	Cct7	0.876484	-0.1902	0.435822	1.14445	0.729884	0.806083	0.19466	-0.45426	-0.311	28.5217	28.268	27.712	28.327	28.7223	28.023	42	42	42	695	695	59652	0	7403000000	39	37	40	40	42	39	38	37	38	38	42	39
P35700;B1AXW5;B1AXW6;B1AXW4	P35700;B1AXW5;B1AXW6;B1AXW4	Peroxiredoxin-1	Prdx1	0.876855	-0.18959	0.48666	1.04916	0.643526	0.998559	0.06924	-0.63593	-0.00208	27.2052	25.8896	25.7927	27.136	26.5255	25.7948	16	16	15	573	573	22176	4.1363e-57	1809900000	13	14	16	16	15	16	12	14	16	16	14	12
Q99K70;B1AWT2;Q7TT45;B1AWT3;Q99K70-2	Q99K70;B1AWT2;Q7TT45;B1AWT3	Ras-related GTP-binding protein C;Ras-related GTP-binding protein D	Rragc;Rragd	0.877053	-0.189263	0.143645	0.784231	0.92635	0.928665	-0.35065	-0.11037	-0.10677	23.6832	24.2347	24.1791	24.0339	24.3451	24.2858	11	11	6	274	274	4412	3.6226e-126	337810000	8	8	10	10	10	11	7	8	11	11	10	10
P47963	P47963	60S ribosomal protein L13	Rpl13	0.877226	-0.18898	0.549458	0.609746	1.09827	1.00804	-0.71372	0.13523	0.01155	22.0694	23.7625	23.937	22.7831	23.6272	23.9255	12	12	12	488	488	24305	5.621e-116	297120000	8	8	11	10	11	11	5	7	10	11	8	10
P48453-2;E0CZ78;P48453;G3X8U7;E9Q6P2	P48453-2;E0CZ78;P48453;G3X8U7;E9Q6P2	Serine/threonine-protein phosphatase;Serine/threonine-protein phosphatase 2B catalytic subunit beta isoform	Ppp3cb	0.877364	-0.188753	0.552723	0.606454	1.03476	1.07622	-0.72153	0.0493	0.10597	25.767	27.0692	26.8196	26.4886	27.0199	26.7137	26	26	16	466	466	58928	4.9896e-206	2456800000	18	23	23	24	20	21	24	23	24	23	22	21
A8Y5J3;Q9CWS4;D6RH69	A8Y5J3;Q9CWS4	Integrator complex subunit 11	Cpsf3l	0.877483	-0.188557	0.743257	0.46888	1.55957	0.923952	-1.09271	0.64115	-0.11411	19.2262	21.0642	20.2116	20.3189	20.4231	20.3257	4	4	4	93	93	6542	3.8264e-07	30293000	2	3	3	3	2	2	2	3	4	2	3	2
Q9WUN2	Q9WUN2	Serine/threonine-protein kinase TBK1	Tbk1	0.87753	-0.18848	0.375549	0.767293	1.10449	0.797375	-0.38215	0.14338	-0.32667	20.0841	20.1737	19.503	20.4662	20.0303	19.8297	7	7	7	128	128	83424	4.9038e-51	32538000	2	3	6	6	6	6	2	2	7	4	5	4
B2Z892;Q6GTL7;P70265;B2Z893;P70266-2;A7UAK4;P70266;V9GWY6;A2AUP3;A2AUP1;Q7TS91;A2AUP5;A2AUP4;A7UAK8;A7UAK5	B2Z892;Q6GTL7;P70265;B2Z893	6-phosphofructo-2-kinase/fructose-2,6-bisphosphatase 2;6-phosphofructo-2-kinase;Fructose-2,6-bisphosphatase	Pfkfb2	0.877739	-0.188137	0.151738	0.977108	0.802276	0.86264	-0.03341	-0.31783	-0.21317	21.8478	22.2875	21.6223	21.8812	22.6053	21.8355	12	12	11	249	249	57332	3.7072e-129	105280000	7	5	10	10	9	9	6	10	12	11	11	10
Q9D0L8;Q9D0L8-2;Q9D0L8-3;D3Z478;D3YYS7;D3Z4K1	Q9D0L8;Q9D0L8-2;Q9D0L8-3;D3Z478;D3YYS7	mRNA cap guanine-N7 methyltransferase	Rnmt	0.877832	-0.187983	0.539896	1.25158	0.751299	0.719387	0.32375	-0.41254	-0.47516	21.3415	21.488	20.5555	21.0178	21.9005	21.0307	5	5	5	129	129	53291	4.4391e-16	59029000	3	4	5	5	5	5	3	4	5	5	5	5
Q8BI72	Q8BI72	CDKN2A-interacting protein	Cdkn2aip	0.87785	-0.187953	0.189496	0.801159	0.999266	0.84501	-0.31984	-0.00106	-0.24296	22.6058	22.375	22.2703	22.9256	22.3761	22.5133	8	8	8	197	197	59744	1.011e-89	126630000	7	8	8	8	7	8	8	8	8	8	6	8
Q3U1F9	Q3U1F9	Phosphoprotein associated with glycosphingolipid-enriched microdomains 1	Pag1	0.877925	-0.18783	0.279849	1.04146	0.840145	0.773348	0.05861	-0.25129	-0.37081	22.9783	23.0404	21.8047	22.9197	23.2916	22.1755	6	6	6	196	196	46549	3.3664e-64	195130000	4	5	6	6	4	5	4	5	6	6	5	5
Q8R373	Q8R373	CXADR-like membrane protein	Clmp	0.878282	-0.187243	0.440704	1.10934	0.881841	0.692545	0.1497	-0.18141	-0.53002	21.9316	21.2435	21.9827	21.7819	21.4249	22.5127	6	6	6	204	204	41214	2.1363e-22	66031000	5	3	4	5	5	5	3	4	5	4	5	5
P17183;D3Z6E4;D3YVD3;D3Z2S4	P17183;D3Z6E4	Gamma-enolase;Enolase	Eno2	0.878477	-0.186923	0.519413	0.629832	1.00839	1.06742	-0.66696	0.01206	0.09413	22.6265	22.8315	22.9073	23.2934	22.8195	22.8131	17	13	12	523	366	47296	1.0039e-294	130440000	8	7	7	8	9	9	7	5	11	11	10	11
Q61699-2;Q61699;E9Q0U7;D3Z3I9;D3Z027	Q61699-2;Q61699;E9Q0U7	Heat shock protein 105 kDa	Hsph1	0.878493	-0.186897	0.232706	0.974578	0.756588	0.919474	-0.03715	-0.40242	-0.12112	26.8655	27.1819	27.1456	26.9027	27.5843	27.2667	52	52	49	586	586	91696	0	5104000000	32	34	49	45	47	49	28	36	48	48	47	48
Q80UG2	Q80UG2	Plexin-A4	Plxna4	0.878554	-0.186797	0.652014	0.536887	1.09655	1.15185	-0.89731	0.13297	0.20395	24.6162	26.125	25.9761	25.5135	25.992	25.7721	66	55	49	383	331	21256	0	2069400000	24	32	45	42	50	49	29	32	47	45	50	50
Q3UF95;Q9Z1R2;G3UYQ2;G3UZB4;G3UZT6;G3UXT8;G3UYZ0;G3V013	Q3UF95;Q9Z1R2;G3UYQ2;G3UZB4;G3UZT6;G3UXT8	Large proline-rich protein BAG6	Bag6	0.878581	-0.186753	0.348295	0.740627	1.06849	0.85699	-0.43318	0.09557	-0.22265	22.9564	22.5163	21.6952	23.3896	22.4207	21.9179	9	9	9	111	111	11914	4.8122e-66	169940000	6	7	9	9	8	8	8	7	8	8	9	9
Q61271	Q61271	Activin receptor type-1B	Acvr1b	0.87865	-0.18664	0.441239	0.873355	1.1149	0.696662	-0.19536	0.15691	-0.52147	20.2924	19.6137	19.6201	20.4877	19.4567	20.1416	2	2	2	5	5	567	0.011525	21751000	2	2	2	2	2	2	2	2	2	2	2	1
Q8K0P3	Q8K0P3	TLD domain-containing protein KIAA1609	Kiaa1609	0.878692	-0.18657	0.196688	0.773348	0.900395	0.974322	-0.37081	-0.15137	-0.03753	22.1789	22.4858	21.904	22.5497	22.6372	21.9415	6	6	6	156	156	50844	1.8635e-24	94991000	2	4	4	6	5	5	3	2	5	5	5	4
Q9D906;S4R2D5;S4R2T5;S4R2P7;S4R1T0;S4R1N8;S4R1K1;S4R1U3;S4R1W9	Q9D906;S4R2D5;S4R2T5	Ubiquitin-like modifier-activating enzyme ATG7	Atg7	0.878859	-0.186297	0.420584	0.70108	1.09376	0.885258	-0.51235	0.12929	-0.17583	21.7167	22.5991	22.1195	22.229	22.4698	22.2953	13	13	13	209	209	77519	1.0034e-41	129150000	6	11	12	11	13	12	7	7	12	13	10	10
Q6PHS9-4;Q6PHS9-2;Q6PHS9-5;Q6PHS9;Q6PHS9-3;Q6PHS9-6;E9Q683	Q6PHS9-4;Q6PHS9-2;Q6PHS9-5;Q6PHS9;Q6PHS9-3;Q6PHS9-6;E9Q683	Voltage-dependent calcium channel subunit alpha-2/delta-2;Voltage-dependent calcium channel subunit alpha-2-2;Voltage-dependent calcium channel subunit delta-2	Cacna2d2	0.878906	-0.18622	0.700034	0.500007	1.31239	1.03463	-0.99998	0.3922	0.04912	23.7578	24.5433	24.9699	24.7577	24.1511	24.9208	32	29	29	23	23	12965	0	788110000	17	18	22	19	26	22	17	19	24	21	27	24
Q60676;F7BX26	Q60676;F7BX26	Serine/threonine-protein phosphatase 5;Serine/threonine-protein phosphatase	Ppp5c	0.878922	-0.186193	0.574907	1.274	0.806491	0.660816	0.34937	-0.31027	-0.59768	25.4759	25.5249	25.0168	25.1265	25.8352	25.6145	26	26	26	495	495	56876	0	1035900000	23	21	24	24	24	24	19	22	23	23	24	24
Q9Z2I0	Q9Z2I0	LETM1 and EF-hand domain-containing protein 1, mitochondrial	Letm1	0.878952	-0.186143	0.237657	0.847556	0.785656	1.01975	-0.23862	-0.34803	0.02822	22.752	22.0949	22.8299	22.9906	22.4429	22.8017	15	15	15	263	263	82988	1.4267e-131	171890000	7	10	11	10	14	12	5	9	8	9	12	12
Q3UGY8	Q3UGY8	Brefeldin A-inhibited guanine nucleotide-exchange protein 3	Arfgef3	0.879017	-0.186037	0.517901	1.02797	0.631161	1.04682	0.0398	-0.66392	0.06601	23.6877	22.8023	23.4455	23.6479	23.4662	23.3795	37	37	37	223	223	24009	0	414900000	24	24	30	29	33	32	19	23	31	30	32	27
O09131;D3Z1Q9;Q8K2Q2	O09131	Glutathione S-transferase omega-1	Gsto1	0.879029	-0.186017	0.450251	0.833555	0.713285	1.14239	-0.26265	-0.48745	0.19205	24.0619	21.462	21.8096	24.3246	21.9494	21.6176	5	5	5	183	183	27497	1.4291e-10	108640000	1	2	3	3	4	4	2	1	5	4	4	5
Q01279;Q9WVF5	Q01279;Q9WVF5	Epidermal growth factor receptor	Egfr	0.879312	-0.185553	0.496709	0.680954	1.16713	0.855447	-0.55437	0.22296	-0.22525	23.5848	23.7966	24.0466	24.1392	23.5737	24.2719	28	28	27	257	257	13485	3.7393e-225	538980000	15	19	22	24	28	27	15	21	24	25	27	27
B1AUN2;B1AUN3;Q3UKV0	B1AUN2;B1AUN3;Q3UKV0		Eif2b3	0.879478	-0.18528	0.0169111	0.850392	0.897249	0.891545	-0.2338	-0.15642	-0.16562	23.2653	23.8612	23.7597	23.4991	24.0176	23.9253	15	15	15	378	378	50488	7.1398e-85	315940000	11	12	14	13	12	15	10	13	14	14	15	15
O08808;E9PXV7;E9PV41;Q6NS79;D3Z074	O08808;E9PXV7;E9PV41;Q6NS79;D3Z074	Protein diaphanous homolog 1	Diaph1;Diap1	0.879602	-0.185077	0.56239	0.627801	1.19468	0.907368	-0.67162	0.25663	-0.14024	21.541	21.4182	21.4394	22.2126	21.1615	21.5797	17	17	17	159	159	13934	3.8302e-62	96792000	4	7	13	11	13	13	7	10	14	13	15	13
Q8CDG3;Q8CDG3-2	Q8CDG3;Q8CDG3-2	Deubiquitinating protein VCIP135	Vcpip1	0.88006	-0.184327	0.00502889	0.865179	0.882746	0.892473	-0.20893	-0.17993	-0.16412	23.7212	23.5806	23.0716	23.9301	23.7606	23.2357	24	24	24	246	246	1345	0	368680000	20	21	22	22	22	21	13	19	23	20	21	21
O35864	O35864	COP9 signalosome complex subunit 5	Cops5	0.88008	-0.184293	0.76575	1.20676	1.3544	0.417061	0.27114	0.43765	-1.26167	20.9258	21.9665	21.5864	20.6547	21.5289	22.848	11	11	11	362	362	37548	3.0825e-76	82077000	3	4	5	6	7	8	3	4	6	6	8	10
P98200;D6RG72;E9Q8X4;D3Z2Z6	P98200	Probable phospholipid-transporting ATPase IB	Atp8a2	0.880202	-0.184093	0.450461	0.674444	0.949572	1.06481	-0.56823	-0.07465	0.0906	21.7487	21.5369	21.6862	22.3169	21.6116	21.5956	11	9	9	105	86	12942	0	112900000	7	8	7	9	9	8	4	6	7	7	8	9
P98203-4;P98203-5;P98203-2;P98203;P98203-3	P98203-4;P98203-5;P98203-2;P98203;P98203-3	Armadillo repeat protein deleted in velo-cardio-facial syndrome homolog	Arvcf	0.880525	-0.183563	0.637473	0.740869	0.661971	1.39202	-0.43271	-0.59516	0.47718	20.8526	21.1365	21.3936	21.2853	21.7316	20.9164	12	12	12	248	248	97164	7.1185e-112	88207000	6	6	9	11	8	9	3	4	11	9	7	10
Q9DBC7;A2AI69	Q9DBC7	cAMP-dependent protein kinase type I-alpha regulatory subunit;cAMP-dependent protein kinase type I-alpha regulatory subunit, N-terminally processed	Prkar1a	0.880525	-0.183563	0.245773	0.752853	0.951536	0.952995	-0.40956	-0.07167	-0.06946	23.3874	23.8321	23.287	23.7969	23.9038	23.3564	13	13	10	391	391	43185	3.7003e-144	245100000	9	11	12	11	12	11	11	11	12	11	11	11
B2RQ57;Q4JIM5;F8VQH0;G3UWQ2	B2RQ57;Q4JIM5;F8VQH0	Abelson tyrosine-protein kinase 2	Abl2	0.88057	-0.18349	0.0929168	0.946602	0.880534	0.819179	-0.07917	-0.18355	-0.28775	21.0006	21.3854	20.7551	21.0798	21.569	21.0429	5	5	4	74	74	11776	6.5161e-29	68818000	4	4	5	5	2	4	2	4	5	4	2	3
Q60790;D6RFE0	Q60790	Ras GTPase-activating protein 3	Rasa3	0.880631	-0.18339	0.371039	0.705301	0.976181	0.991923	-0.50369	-0.03478	-0.0117	22.8883	23.2469	22.8455	23.392	23.2817	22.8572	29	29	29	376	376	95986	1.1963e-89	296980000	9	15	22	24	20	25	12	18	22	23	22	21
Q8VHW2;F7CZ64	Q8VHW2;F7CZ64	Voltage-dependent calcium channel gamma-8 subunit	Cacng8	0.880823	-0.183077	0.209325	0.859465	1.00383	0.792092	-0.21849	0.00552	-0.33626	23.9357	23.9219	24.4835	24.1542	23.9164	24.8198	9	9	9	34	34	43452	0	437760000	7	8	8	9	8	9	7	8	8	9	9	9
E9PYI8;Q9JMA1	E9PYI8;Q9JMA1	Ubiquitin carboxyl-terminal hydrolase;Ubiquitin carboxyl-terminal hydrolase 14	Usp14	0.880875	-0.18299	0.515413	0.637223	1.03444	1.03692	-0.65013	0.04885	0.05231	24.5152	25.2563	24.6868	25.1653	25.2075	24.6345	24	24	24	465	465	52318	0	705820000	11	21	23	23	17	20	19	22	21	22	22	21
Q3TXX3-2;Q3TXX3;E9Q4U6	Q3TXX3-2;Q3TXX3	Protrudin	Zfyve27	0.881165	-0.182517	0.366274	0.72062	0.90517	1.0489	-0.47269	-0.14374	0.06888	21.2312	21.253	21.3131	21.7039	21.3967	21.2443	6	6	6	191	191	4541	4.1624e-15	62514000	3	4	3	3	5	5	3	4	4	3	5	5
Q9JL04	Q9JL04	Formin-2	Fmn2	0.881633	-0.18175	0.487307	0.807806	0.719437	1.17914	-0.30792	-0.47506	0.23773	19.1533	18.4678	19.1538	19.4612	18.9429	18.9161	6	6	6	61	61	16738	2.4444e-21	13190000	2	5	3	3	3	5	3	3	3	4	1	3
E9QNN1;O70133;O70133-2;O70133-3	E9QNN1;O70133;O70133-2;O70133-3	ATP-dependent RNA helicase A	Dhx9	0.88168	-0.181673	0.102633	0.854315	0.961361	0.834503	-0.22716	-0.05685	-0.26101	23.5342	23.0072	23.5898	23.7614	23.064	23.8508	29	29	29	241	241	14969	1.0767e-215	334330000	18	18	21	21	27	27	17	18	19	19	25	24
Q3UPN1;P29533;P29533-2	Q3UPN1;P29533	Vascular cell adhesion protein 1	Vcam1	0.881704	-0.181633	0.214366	0.844588	1.01124	0.802543	-0.24368	0.01613	-0.31735	24.732	24.5303	23.7708	24.9757	24.5142	24.0881	29	29	29	346	346	81316	4.1187e-285	708500000	18	18	25	23	23	23	19	18	25	22	23	22
Q9DBG7;F6VF36	Q9DBG7;F6VF36	Signal recognition particle receptor subunit alpha	Srpr	0.881757	-0.181547	0.676224	0.711847	1.4794	0.650991	-0.49036	0.56501	-0.61929	21.9462	22.4936	21.8978	22.4366	21.9286	22.5171	14	14	14	266	266	69622	1.7185e-79	121050000	10	10	13	12	9	9	11	8	12	13	10	9
Q6A051;Q6A051-3;Q6A051-2	Q6A051;Q6A051-3;Q6A051-2	Attractin-like protein 1	Atrnl1	0.881859	-0.18138	0.481388	0.89007	0.681072	1.13131	-0.16801	-0.55412	0.17799	20.2731	19.5336	19.9134	20.4411	20.0877	19.7354	7	6	6	54	49	15247	3.5905e-15	33894000	1	2	4	4	2	4	2	2	3	3	5	5
Q5Y5T2	Q5Y5T2	Palmitoyltransferase ZDHHC18	Zdhhc18	0.881979	-0.181183	0.515238	0.969216	0.645344	1.09689	-0.04511	-0.63186	0.13342	20.2988	20.0985	19.8033	20.3439	20.7304	19.6699	2	2	2	89	89	41147	1.5867e-28	21589000	1	2	2	2	2	2	2	2	2	2	2	2
Q9WV91	Q9WV91	Prostaglandin F2 receptor negative regulator	Ptgfrn	0.882002	-0.181147	0.432108	0.718326	1.11798	0.85438	-0.47729	0.1609	-0.22705	25.3393	24.9283	25.9142	25.8166	24.7675	26.1412	33	33	33	352	352	9872	8.5684e-251	1484100000	29	25	31	28	31	31	22	22	28	28	30	30
Q8VCS3	Q8VCS3	Glycosaminoglycan xylosylkinase	Fam20b	0.882034	-0.181093	0.335152	0.909705	1.03012	0.732266	-0.13653	0.04281	-0.44956	23.2457	21.9898	22.4795	23.3823	21.947	22.929	10	10	10	306	306	4658	2.2606e-36	124890000	8	8	5	8	6	9	6	7	7	8	9	9
P27773;F6Q404	P27773	Protein disulfide-isomerase A3	Pdia3	0.882405	-0.180487	0.600873	1.30959	0.787444	0.666266	0.38912	-0.34475	-0.58583	25.3554	24.4015	24.6863	24.9663	24.7462	25.2721	23	23	23	501	501	56678	5.0573e-231	661590000	21	22	22	23	23	22	22	20	22	23	23	21
P08249;J3QMC8	P08249	Malate dehydrogenase, mitochondrial	Mdh2	0.882475	-0.180373	0.347038	1.07608	0.836084	0.76386	0.10578	-0.25828	-0.38862	22.212	20.6726	20.7587	22.1062	20.9309	21.1473	12	12	12	432	432	35611	1.0745e-85	59904000	3	5	7	9	10	9	4	7	9	12	10	9
Q6P1H6-2;Q6P1H6;Q6P1H6-3;Q6P1H6-4	Q6P1H6-2;Q6P1H6;Q6P1H6-3	Ankyrin repeat and LEM domain-containing protein 2	Ankle2	0.882493	-0.180343	0.48592	1.02159	0.65707	1.02387	0.03082	-0.60588	0.03403	21.2981	21.0417	20.8451	21.2673	21.6476	20.811	9	9	9	104	104	10613	1.8901e-79	85758000	5	5	8	8	5	8	4	7	8	8	6	6
Q9Z1T6-1;D3Z5N5;Q9Z1T6;Q9Z1T6-3	Q9Z1T6-1;D3Z5N5;Q9Z1T6	1-phosphatidylinositol 3-phosphate 5-kinase	Pikfyve	0.882709	-0.17999	0.677	0.57834	0.842886	1.41091	-0.79001	-0.24659	0.49663	19.8144	20.5335	19.3118	20.6044	20.7801	18.8151	9	9	9	57	57	23208	4.3542e-21	37359000	5	6	7	7	6	4	6	7	7	5	5	6
P12970;L7N202;D3YXT4;F6ZVW4;V9GX35;F6VBB8;F6SSI5	P12970;L7N202;D3YXT4;F6ZVW4	60S ribosomal protein L7a	Rpl7a;Gm5619;Gm5459	0.882725	-0.179963	0.382929	0.722235	1.06574	0.893612	-0.46946	0.09185	-0.16228	21.7027	22.6957	22.591	22.1721	22.6038	22.7533	10	10	3	331	331	29976	8.3132e-155	182700000	4	8	8	9	10	10	3	5	10	10	10	10
Q9QXM0	Q9QXM0	Abhydrolase domain-containing protein 2	Abhd2	0.882872	-0.179723	0.170674	0.896957	0.791071	0.969854	-0.15689	-0.33812	-0.04416	21.3714	20.822	20.3031	21.5282	21.1601	20.3473	5	5	5	141	141	48377	2.3632e-65	37387000	3	3	4	3	2	2	2	2	4	2	2	2
Q6PB93-2;Q6PB93	Q6PB93-2;Q6PB93	Polypeptide N-acetylgalactosaminyltransferase 2;Polypeptide N-acetylgalactosaminyltransferase 2 soluble form	Galnt2	0.88297	-0.179563	0.283186	0.767081	0.870569	1.03085	-0.38255	-0.19997	0.04383	22.5762	22.358	22.9366	22.9588	22.558	22.8927	7	7	7	136	136	60985	3.9342e-11	195980000	5	5	7	7	5	6	7	5	7	5	7	6
Q9Z1S8;Q3ZB57	Q9Z1S8;Q3ZB57	GRB2-associated-binding protein 2	Gab2	0.883038	-0.179453	0.607123	1.24565	0.611214	0.904373	0.3169	-0.71025	-0.14501	20.4579	20.2954	20.0675	20.141	21.0057	20.2125	7	7	7	11	11	73207	8.5655e-16	38772000	4	6	5	5	5	6	1	6	6	6	5	3
P07901;B7ZC50;A2A6A2;B7ZC49	P07901	Heat shock protein HSP 90-alpha	Hsp90aa1	0.883217	-0.17916	0.35649	0.989238	0.716898	0.971503	-0.01561	-0.48016	-0.04171	27.0258	27.8182	27.9539	27.0414	28.2983	27.9956	60	39	39	52	362	84787	0	6958900000	23	27	37	38	38	36	23	25	36	35	36	34
Q8C1Y8	Q8C1Y8	Vacuolar fusion protein CCZ1 homolog	Ccz1	0.883389	-0.17888	0.26315	0.942504	0.752832	0.97157	-0.08543	-0.4096	-0.04161	23.4076	23.5645	23.501	23.4931	23.9741	23.5426	20	20	20	427	427	55504	1.571e-153	299980000	14	17	17	18	17	18	17	18	16	19	17	19
Q62421;J3QQ08;J3QK75;J3QMW2	Q62421;J3QQ08;J3QK75;J3QMW2	Endophilin-A3	Sh3gl3	0.883493	-0.17871	0.191021	0.869351	0.993568	0.798392	-0.20199	-0.00931	-0.32483	20.3751	18.6066	18.0966	20.5771	18.6159	18.4214	4	3	1	115	95	38934	1.0483e-08	9837800	2	2	3	3	3	1	3	3	2	3	1	2
Q6IR34;Q6IR34-3;Q6IR34-5;Q6IR34-2;F6SX81;A2AIV3;Q6IR34-4;A2AIV4;A2AEL5	Q6IR34;Q6IR34-3;Q6IR34-5;Q6IR34-2;F6SX81	G-protein-signaling modulator 1	Gpsm1	0.883611	-0.178517	0.507405	0.737523	1.20184	0.778328	-0.43924	0.26524	-0.36155	24.956	25.7914	24.902	25.3952	25.5262	25.2635	33	33	31	484	484	74361	0	1191200000	19	27	32	31	28	32	20	25	32	30	27	30
Q99LC9	Q99LC9	Peroxisome assembly factor 2	Pex6	0.883691	-0.178387	0.597815	0.937591	1.20642	0.610084	-0.09297	0.27073	-0.71292	20.3259	20.2934	19.159	20.4188	20.0227	19.8719	8	8	8	122	122	10455	6.2432e-25	36151000	5	5	6	6	3	5	5	5	6	5	2	5
Q3V0G7-2;A2AHW8;Q3V0G7;B1AW31;B1AW32	Q3V0G7-2;A2AHW8;Q3V0G7	GTPase-activating Rap/Ran-GAP domain-like protein 3	Garnl3	0.883778	-0.178243	0.135724	0.939425	0.798913	0.919748	-0.09015	-0.32389	-0.12069	21.2077	22.0249	21.0421	21.2978	22.3488	21.1628	10	10	10	16	16	11053	7.6584e-62	96749000	8	6	8	6	9	9	4	4	7	7	10	7
Q8BFT9;D3Z379	Q8BFT9	Synaptic vesicle 2-related protein	Svop	0.883964	-0.17794	0.0152744	0.861618	0.882122	0.908784	-0.21488	-0.18095	-0.13799	24.318	23.7439	23.9053	24.5329	23.9249	24.0433	10	10	10	19	19	60768	1.7143e-86	367420000	7	9	8	8	8	9	7	9	9	9	9	10
Q8BFQ4	Q8BFQ4	WD repeat-containing protein 82	Wdr82	0.883975	-0.177923	0.0423212	0.851749	0.929863	0.872145	-0.2315	-0.10491	-0.19736	22.0366	21.365	21.3256	22.2681	21.4699	21.523	9	9	9	268	268	35079	8.6151e-262	82064000	2	2	5	5	9	8	2	3	8	8	8	9
Q924Z6-2;Q924Z6;F6YJ47;F7B8F0;Q924Z6-3;F6Y2I6;F6XQN1;F6WSY2	Q924Z6-2;Q924Z6	Exportin-6	Xpo6	0.884073	-0.177763	0.332316	1.03265	0.739381	0.904988	0.04635	-0.43561	-0.14403	20.4208	19.7199	20.2023	20.3745	20.1555	20.3464	8	8	8	81	81	12853	1.6642e-26	39356000	5	5	5	5	5	7	3	6	4	5	5	6
E9QB02;Q68FL6;F6W0G8	E9QB02;Q68FL6	Methionine--tRNA ligase, cytoplasmic	Mars	0.884293	-0.177403	0.623327	0.596957	0.929882	1.24571	-0.7443	-0.10488	0.31697	25.5164	26.2939	25.7952	26.2607	26.3988	25.4783	39	39	39	413	413	10237	0	2145700000	23	26	36	36	36	33	22	27	35	34	34	33
Q8BH66	Q8BH66	Atlastin-1	Atl1	0.884373	-0.177273	0.0804793	0.835279	0.873325	0.948198	-0.25967	-0.19541	-0.07674	26.486	26.4705	26.321	26.7456	26.6659	26.3977	34	34	32	536	536	63377	0	2178800000	28	29	29	31	32	29	29	29	33	32	31	27
Q80X80	Q80X80	C2 domain-containing protein 2-like	C2cd2l	0.884502	-0.177063	0.110122	0.896074	0.81427	0.948382	-0.15831	-0.29642	-0.07646	21.4901	21.71	21.6033	21.6484	22.0064	21.6798	11	11	11	242	242	76328	4.0538e-66	109790000	7	6	10	9	8	8	7	7	10	10	8	8
Q9R1P0;E9Q0X0;E9PW69	Q9R1P0;E9Q0X0;E9PW69	Proteasome subunit alpha type-4;Proteasome subunit alpha type	Psma4	0.884641	-0.176837	0.327319	0.781685	1.06709	0.829981	-0.35534	0.09368	-0.26885	20.3932	20.1282	20.181	20.7486	20.0345	20.4498	4	4	4	165	165	2947	1.31e-28	32528000	2	2	3	4	3	3	2	2	4	4	3	3
Q8R0J2;E9PVP3;Q5F2B1;Q9R0Q9;F6XX36	Q8R0J2;E9PVP3;Q5F2B1;Q9R0Q9	Mannose-P-dolichol utilization defect 1 protein	Mpdu1	0.884684	-0.176767	0.0608322	0.835418	0.931986	0.889305	-0.25943	-0.10162	-0.16925	20.447	20.4636	20.2899	20.7064	20.5652	20.4591	3	3	3	117	117	26438	7.7985e-05	30596000	3	3	3	3	2	3	2	3	3	3	3	3
D3YZ98;Q6PF93-2;E9QLS6;Q6PF93;E9Q824	D3YZ98;Q6PF93-2;E9QLS6;Q6PF93	Phosphatidylinositol 3-kinase catalytic subunit type 3	Pik3c3	0.884976	-0.17629	0.476074	0.682537	1.10561	0.918473	-0.55102	0.14484	-0.12269	19.8058	20.6715	20.227	20.3568	20.5267	20.3497	5	5	5	81	81	86202	2.7022e-58	47669000	3	4	5	4	3	3	4	5	4	4	3	2
Q6P5F9;F6YA11;A2AKT6	Q6P5F9	Exportin-1	Xpo1	0.885	-0.17625	0.118864	0.951899	0.812005	0.89677	-0.07112	-0.30044	-0.15719	25.9117	26.0505	25.5459	25.9828	26.3509	25.7031	44	44	44	387	387	12309	0	2130900000	29	32	41	42	40	39	31	31	43	40	37	40
Q99LJ0	Q99LJ0	CTTNBP2 N-terminal-like protein	Cttnbp2nl	0.885047	-0.176173	0.335268	0.774899	1.06912	0.836815	-0.36792	0.09642	-0.25702	22.2849	22.8552	22.0541	22.6528	22.7588	22.3111	14	14	14	246	246	6984	1.96e-138	169760000	8	8	11	12	12	11	8	11	12	13	10	13
Q9EQ20	Q9EQ20	Methylmalonate-semialdehyde dehydrogenase [acylating], mitochondrial	Aldh6a1	0.88517	-0.175973	0.0577721	0.833555	0.902501	0.921931	-0.26265	-0.148	-0.11727	22.8892	22.8021	21.0251	23.1518	22.9501	21.1423	9	9	9	191	191	57915	8.9682e-90	147870000	4	3	7	7	4	5	5	6	6	9	5	7
Q6P9R2;F7AVI9	Q6P9R2	Serine/threonine-protein kinase OSR1	Oxsr1	0.885205	-0.175917	0.551296	0.634688	1.12559	0.970937	-0.65588	0.17068	-0.04255	21.5238	22.6343	22.2825	22.1797	22.4636	22.325	10	10	9	201	201	58213	1.3086e-137	116840000	6	6	9	10	8	10	5	8	9	10	8	9
Q64511;F6U5K2;F6XX57;F6V2E8	Q64511	DNA topoisomerase 2-beta	Top2b	0.885371	-0.175647	0.309445	0.75981	1.03819	0.87982	-0.39629	0.05407	-0.18472	24.2328	24.5711	24.1379	24.6291	24.5171	24.3226	36	36	26	25	25	18191	0	712660000	27	28	31	28	30	29	25	28	31	31	30	31
Q8R2R9	Q8R2R9	AP-3 complex subunit mu-2	Ap3m2	0.885393	-0.17561	0.19746	0.946077	0.779062	0.941694	-0.07997	-0.36019	-0.08667	22.4577	22.7827	22.4992	22.5377	23.1429	22.5859	12	10	10	368	321	46916	8.3073e-43	140760000	5	7	9	10	9	10	3	6	9	9	10	10
Q8BIK4;E9QMR2;F8VPN7;Q8BIK4-2;Q8BIK4-3	Q8BIK4;E9QMR2;F8VPN7;Q8BIK4-2	Dedicator of cytokinesis protein 9	Dock9	0.885768	-0.175	0.7646	0.43642	1.28856	1.2358	-1.19621	0.36576	0.30545	18.6051	19.8513	19.6742	19.8013	19.4856	19.3687	8	8	8	6	6	23531	8.802e-46	24563000	3	4	5	3	5	5	5	4	6	5	4	4
O88507;Q9D586;A2AMR7	O88507	Ciliary neurotrophic factor receptor subunit alpha	Cntfr	0.885839	-0.174883	0.232946	0.912616	0.772919	0.985467	-0.13192	-0.37161	-0.02112	23.5565	23.3482	25.0714	23.6884	23.7198	25.0925	7	7	7	272	272	40801	1.0191e-71	453410000	3	5	6	6	6	5	4	5	7	5	4	4
Q6P6I8;E0CYM8;P97797-2;P97797;E9QPT7;E0CX65;P97797-3;A2ANC1	Q6P6I8;E0CYM8;P97797-2;P97797	Tyrosine-protein phosphatase non-receptor type substrate 1	Sirpa	0.886308	-0.17412	0.00652875	0.875015	0.880631	0.903534	-0.19262	-0.18339	-0.14635	21.6789	22.2153	23.2101	21.8715	22.3987	23.3565	10	10	9	281	281	55986	2.1718e-56	195190000	3	5	7	7	9	9	5	5	9	8	8	10
Q9QZN1;G3X9V9;Q9QZN1-2	Q9QZN1	F-box/LRR-repeat protein 17	Fbxl17	0.886421	-0.173937	0.51136	0.708574	1.18532	0.829274	-0.49701	0.24528	-0.27008	20.4271	20.9607	20.5424	20.9241	20.7154	20.8125	8	8	7	148	148	75683	4.3433e-74	41415000	2	5	7	3	3	5	3	4	6	5	5	5
Q8BGD5	Q8BGD5	Carnitine O-palmitoyltransferase 1, brain isoform	Cpt1c	0.886449	-0.17389	0.106547	0.825958	0.880601	0.95769	-0.27586	-0.18344	-0.06237	23.7814	23.6511	23.3847	24.0573	23.8345	23.4471	9	9	9	11	11	90029	2.5412e-21	363910000	8	9	8	8	7	8	7	8	9	8	7	7
Q05BC3-2;D3Z4J9;Q05BC3;D6RII3;Q05BC3-3	Q05BC3-2;D3Z4J9;Q05BC3;D6RII3;Q05BC3-3	Echinoderm microtubule-associated protein-like 1	Eml1	0.88666	-0.173547	0.530193	0.700215	1.20249	0.827866	-0.51413	0.26602	-0.27253	23.1515	24.0126	23.4982	23.6656	23.7466	23.7708	20	20	20	261	261	8641	2.0859e-246	365160000	12	16	19	20	18	18	12	17	20	19	18	18
Q3UA06;Q3UA06-2	Q3UA06;Q3UA06-2	Pachytene checkpoint protein 2 homolog	Trip13	0.886742	-0.173413	0.280238	0.934606	0.98808	0.755043	-0.09757	-0.0173	-0.40537	20.5887	20.114	19.7836	20.6863	20.1313	20.1889	4	4	4	109	109	48376	1.2056e-08	21946000	2	2	4	4	3	4	2	2	3	3	2	3
Q8C079;Q8C079-3;Q8C079-4;Q8C079-2;Q8C9H6;F6RUA3;Q8C9H6-3;Q8C9H6-4;E9QN41	Q8C079;Q8C079-3;Q8C079-4	Striatin-interacting protein 1	Strip1	0.886816	-0.173293	0.115157	0.953755	0.817471	0.894523	-0.06831	-0.29076	-0.16081	24.1569	24.2969	23.9668	24.2252	24.5876	24.1276	23	23	23	342	342	95584	9.088e-146	619280000	9	12	21	20	19	22	10	12	19	18	21	19
Q64737;Q64737-2;D6RCG1	Q64737	Trifunctional purine biosynthetic protein adenosine-3;Phosphoribosylamine--glycine ligase;Phosphoribosylformylglycinamidine cyclo-ligase;Phosphoribosylglycinamide formyltransferase	Gart	0.887035	-0.172937	0.443863	0.966465	0.691293	1.04466	-0.04921	-0.53263	0.06303	24.4063	24.421	24.6286	24.4555	24.9536	24.5656	36	36	36	418	418	1075	2.109e-265	788590000	18	17	32	29	33	26	19	21	31	31	34	32
Q80UK0	Q80UK0	SEC14 domain and spectrin repeat-containing protein 1	Sestd1	0.887078	-0.172867	0.61475	0.920507	0.613621	1.23583	-0.1195	-0.70458	0.30548	25.1471	24.853	24.7412	25.2666	25.5576	24.4357	30	30	29	341	341	79375	0	925880000	21	24	28	27	27	23	20	23	28	25	26	25
Q8R464	Q8R464	Cell adhesion molecule 4	Cadm4	0.887132	-0.17278	0.477963	0.685201	1.1001	0.926222	-0.5454	0.13763	-0.11057	25.7853	25.3962	26.5946	26.3307	25.2585	26.7052	15	15	15	425	425	42723	0	1513200000	12	14	15	14	14	14	13	14	12	14	13	13
Q9R1S3-2;Q9R1S3-3;Q9R1S3;G3X9F1	Q9R1S3-2;Q9R1S3-3;Q9R1S3;G3X9F1	GPI ethanolamine phosphate transferase 1	Pign	0.887209	-0.172653	0.508486	1.19697	0.774142	0.753657	0.25939	-0.36933	-0.40802	22.8069	23.12	23.3702	22.5475	23.4894	23.7782	3	3	3	48	48	90436	2.5679e-30	240420000	2	3	2	2	3	2	2	2	3	3	2	2
Q91V12-2;Q91V12-4;Q91V12;E9PYH2;Q91V12-3	Q91V12-2;Q91V12-4;Q91V12;E9PYH2;Q91V12-3	Cytosolic acyl coenzyme A thioester hydrolase	Acot7	0.887322	-0.17247	0.244139	0.769845	0.982562	0.923594	-0.37736	-0.02538	-0.11467	26.2527	26.8478	27.1965	26.6301	26.8732	27.3112	21	21	21	592	592	37555	5.9984e-193	2318300000	14	14	18	18	19	19	16	15	19	19	18	17
Q02248;E9Q6A9;F7BAC9;D3YUH4;F6QZ47;F7CRC6;D3Z5Q1;E9PW26;D3Z7S6	Q02248;E9Q6A9	Catenin beta-1	Ctnnb1	0.887373	-0.172387	0.503366	0.663947	0.977711	1.0764	-0.59086	-0.03252	0.10622	23.764	23.9881	24.2829	24.3549	24.0206	24.1767	27	23	23	476	428	8547	1.4106e-266	541160000	12	15	19	19	17	17	15	15	20	17	18	21
P12023-2;P12023-3;P12023	P12023-2;P12023-3;P12023	Amyloid beta A4 protein;N-APP;Soluble APP-alpha;Soluble APP-beta;C99;Beta-amyloid protein 42;Beta-amyloid protein 40;C83;P3(42);P3(40);C80;Gamma-secretase C-terminal fragment 59;Gamma-secretase C-terminal fragment 57;Gamma-secretase C-terminal fragment 50;C31	App	0.887439	-0.17228	0.493576	1.107	0.677602	0.931734	0.14666	-0.56149	-0.10201	21.2187	20.6588	20.6389	21.0721	21.2203	20.7409	8	8	7	128	128	78442	1.1858e-27	65903000	4	4	8	6	6	5	4	6	7	6	6	6
E0CXZ1;Q8BYN5-2;J3QM95;F8WGT4;Q8BYN5;Q8BYN5-3	E0CXZ1;Q8BYN5-2;J3QM95;F8WGT4;Q8BYN5	FSD1-like protein	Fsd1l	0.887562	-0.17208	0.608769	0.629182	1.25098	0.888319	-0.66845	0.32306	-0.17085	21.8226	23.1039	22.4527	22.4911	22.7809	22.6236	10	10	10	233	233	55339	6.8769e-67	139960000	5	6	7	9	9	7	8	6	8	9	9	8
Q9Z1B3-2;Q9Z1B3-3;Q9Z1B3;F6X322;A3KGF7-4;A3KGF7-2;A3KGF7-3;E9PYI3;A3KGF7	Q9Z1B3-2;Q9Z1B3-3;Q9Z1B3	1-phosphatidylinositol 4,5-bisphosphate phosphodiesterase beta-1	Plcb1	0.887962	-0.17143	0.234617	0.979217	0.923638	0.77411	-0.0303	-0.1146	-0.36939	21.0148	20.9166	21.1243	21.0451	21.0312	21.4937	20	20	20	163	163	13333	2.8584e-74	68691000	6	8	10	9	16	12	5	9	9	11	18	16
Q99LI7	Q99LI7	Cleavage stimulation factor subunit 3	Cstf3	0.88797	-0.171417	0.712952	0.813142	1.499	0.574417	-0.29842	0.584	-0.79983	21.2582	21.2127	20.6913	21.5566	20.6288	21.4911	8	8	8	137	137	82876	1.8138e-74	75893000	5	6	6	7	3	7	3	6	7	7	5	6
Q91VZ6;D3YVX4	Q91VZ6;D3YVX4	Stromal membrane-associated protein 1	Smap1	0.888336	-0.170823	0.123613	0.849938	0.846863	0.973937	-0.23457	-0.2398	-0.0381	22.0889	22.7859	22.5967	22.3235	23.0257	22.6348	6	6	5	127	127	4766	1.6977e-72	151260000	5	5	6	6	6	6	4	5	5	6	4	6
Q99P65;D6RI95;D3YWS9	Q99P65;D6RI95;D3YWS9	Equilibrative nucleoside transporter 3	Slc29a3	0.888481	-0.170587	0.596761	1.23035	0.893928	0.637696	0.29907	-0.16177	-0.64906	20.7945	20.4095	21.0814	20.4954	20.5713	21.7304	3	3	3	118	118	51719	3.3803e-49	42500000	2	3	3	3	3	3	2	2	3	3	3	3
Q3UHN9;Q3UHN9-2	Q3UHN9	Bifunctional heparan sulfate N-deacetylase/N-sulfotransferase 1;Heparan sulfate N-deacetylase 1;Heparan sulfate N-sulfotransferase 1	Ndst1	0.888709	-0.170217	0.507177	1.19305	0.761956	0.772127	0.25466	-0.39222	-0.37309	21.5834	20.6951	21.3934	21.3288	21.0873	21.7665	11	11	11	143	143	10072	2.8813e-91	80281000	6	10	10	10	10	11	6	9	8	7	11	11
Q5XJF6;P53026;D6RE43	Q5XJF6;P53026	Ribosomal protein;60S ribosomal protein L10a	Rpl10a	0.888816	-0.170043	0.811494	1.13229	0.382452	1.62144	0.17924	-1.38665	0.69728	22.6414	22.367	23.2691	22.4622	23.7536	22.5718	9	9	9	29	29	24831	3.1855e-28	211410000	2	1	8	7	9	7	2	2	8	7	8	8
Q69ZF3;B1AWI3	Q69ZF3	Non-lysosomal glucosylceramidase	Gba2	0.88882	-0.170037	0.340216	0.743235	0.919926	1.02698	-0.42811	-0.12041	0.03841	21.1695	21.4757	21.8761	21.5976	21.5961	21.8377	14	14	14	196	196	10329	1.6762e-86	110860000	5	7	11	9	12	10	1	8	10	8	11	9
Q99JY0;D3YXU1	Q99JY0;D3YXU1	Trifunctional enzyme subunit beta, mitochondrial;3-ketoacyl-CoA thiolase	Hadhb	0.888999	-0.169747	0.540064	0.653197	1.12173	0.958898	-0.61441	0.16572	-0.06055	22.7987	22.4674	22.5639	23.4131	22.3017	22.6245	11	11	11	225	225	51386	1.7712e-27	109820000	5	7	8	8	9	8	7	7	7	7	10	8
P61082;F7CDT0;F6WMC0;G5E919;F6YXS3	P61082;F7CDT0;F6WMC0;G5E919	NEDD8-conjugating enzyme Ubc12	Ube2m	0.889062	-0.169643	0.305826	0.846217	1.05146	0.789806	-0.2409	0.0724	-0.34043	21.1407	22.662	22.7789	21.3816	22.5896	23.1194	9	9	9	328	328	209	3.8515e-34	142370000	2	4	7	9	8	9	4	5	7	9	4	6
Q921K2;P11103-2	Q921K2;P11103-2		Parp1	0.889233	-0.169367	0.516414	1.08635	0.662609	0.97683	0.11949	-0.59377	-0.03382	20.7408	20.1716	20.3945	20.6213	20.7654	20.4283	6	6	1	76	76	11272	2.0765e-26	43857000	5	4	3	3	2	3	4	5	6	4	3	5
Q6NXK8	Q6NXK8	Acid-sensing ion channel 1	Asic1	0.889354	-0.16917	0.0883433	0.851106	0.862741	0.957988	-0.23259	-0.213	-0.06192	22.0452	20.9419	21.709	22.2778	21.1549	21.7709	5	5	2	8	8	59667	1.027e-13	71440000	3	3	4	5	4	5	3	3	5	5	4	4
A2AVJ7;Q99PL5;Q99PL5-4;Q99PL5-3;Q99PL5-2;Q99PL5-6;Q99PL5-8;Q99PL5-7;Q99PL5-11;Q99PL5-10;Q99PL5-9;Q99PL5-5;Q99PL5-12	A2AVJ7;Q99PL5	Ribosome-binding protein 1	Rrbp1	0.889636	-0.168713	0.605569	0.610744	0.998774	1.15428	-0.71136	-0.00177	0.20699	24.3991	25.5803	25.5753	25.1104	25.5821	25.3683	56	56	56	413	413	15839	0	1421900000	21	29	49	40	35	40	29	33	42	41	41	40
Q3TDQ1	Q3TDQ1	Dolichyl-diphosphooligosaccharide--protein glycosyltransferase subunit STT3B	Stt3b	0.889691	-0.168623	0.446307	0.706034	1.08092	0.922781	-0.50219	0.11226	-0.11594	23.8354	23.9523	23.3651	24.3376	23.8401	23.481	9	9	9	119	119	93245	4.0604e-60	360170000	7	8	8	9	9	8	6	7	9	9	8	8
Q9QYR6;Q9QYR6-2;A2ARP8	Q9QYR6;Q9QYR6-2;A2ARP8	Microtubule-associated protein 1A;MAP1A heavy chain;MAP1 light chain LC2	Map1a	0.8898	-0.168447	0.110755	0.828308	0.886468	0.95945	-0.27176	-0.17386	-0.05972	24.3718	24.726	24.3734	24.6436	24.8999	24.4332	36	34	34	168	16	30014	4.4808e-239	787470000	22	25	30	30	32	29	24	23	31	27	30	30
P97333	P97333	Neuropilin-1	Nrp1	0.889944	-0.168213	0.539927	1.22292	0.748986	0.769514	0.29033	-0.41699	-0.37798	25.0085	24.0778	24.7345	24.7182	24.4948	25.1125	17	17	17	271	271	103	0	837390000	10	12	10	11	14	12	7	10	12	11	17	15
Q8R191	Q8R191	Synaptogyrin-3	Syngr3	0.890016	-0.168097	0.483922	0.681441	1.07053	0.966425	-0.55334	0.09832	-0.04927	24.9079	25.4149	25.0941	25.4613	25.3166	25.1433	7	7	7	227	227	24561	6.278e-17	895550000	5	5	7	7	6	7	4	4	7	7	6	6
Q9QUR8	Q9QUR8	Semaphorin-7A	Sema7a	0.890045	-0.16805	0.589079	1.1512	0.979868	0.625053	0.20314	-0.02934	-0.67795	20.8962	20.8467	20.7375	20.6931	20.8761	21.4155	3	3	3	71	71	74993	1.4956e-42	52851000	1	3	3	2	3	3	1	3	3	2	3	3
Q9D8W5;B1AT36;Q3TRH2	Q9D8W5;B1AT36;Q3TRH2	26S proteasome non-ATPase regulatory subunit 12	Psmd12	0.890057	-0.16803	0.330963	0.854943	0.77808	1.05997	-0.2261	-0.36201	0.08402	25.0919	26.0659	26.1251	25.318	26.4279	26.041	28	28	28	531	531	52895	0	1493600000	16	20	27	24	22	23	18	17	25	26	22	24
Q01341;F8VQ52	Q01341;F8VQ52	Adenylate cyclase type 6	Adcy6	0.890349	-0.167557	0.0190607	0.894101	0.913654	0.863998	-0.16149	-0.13028	-0.2109	23.1524	23.6381	24.0333	23.3139	23.7684	24.2442	29	29	19	264	264	13032	2.8482e-186	508250000	9	13	22	22	25	28	14	15	19	20	26	27
P10637-4;P10637-3;B1AQW5;B1AQW4	P10637-4;P10637-3			0.890368	-0.167527	0.53403	1.08102	0.654071	0.998276	0.11239	-0.61248	-0.00249	25.2334	24.7804	25.9903	25.121	25.3929	25.9928	28	1	1	718	35	35713	3.3025e-269	1022300000	1	1	1	1	1	1	1	1	1	1	1	1
A2ACJ2	A2ACJ2	Fanconi anemia-associated protein of 100 kDa	Faap100	0.890438	-0.167413	0.163554	0.95749	0.801692	0.919748	-0.06267	-0.31888	-0.12069	21.45	21.5809	21.5044	21.5127	21.8998	21.6251	13	13	13	191	191	9428	2.5679e-83	112980000	4	5	10	9	12	11	3	6	11	9	11	11
D3YXK2;S4R1M2;S4R2Q5	D3YXK2;S4R1M2	Scaffold attachment factor B1	Safb	0.890493	-0.167323	0.635381	1.34897	0.690207	0.758421	0.43186	-0.5349	-0.39893	22.2019	22.6752	21.6626	21.77	23.2101	22.0615	9	9	5	125	125	1051	3.5941e-73	178540000	2	5	7	7	7	8	4	5	8	7	8	6
Q9WV69-4;Q9WV69-3;Q9WV69-2;Q9WV69	Q9WV69-4;Q9WV69-3;Q9WV69-2;Q9WV69	Dematin	Epb49	0.890625	-0.16711	0.341967	0.744591	1.02189	0.928459	-0.42548	0.03124	-0.10709	21.3065	21.6615	21.2128	21.732	21.6303	21.3199	4	4	4	117	117	40644	1.3611e-13	55041000	4	3	3	3	3	3	4	3	4	3	3	2
Q9EPL8	Q9EPL8	Importin-7	Ipo7	0.890693	-0.167	0.378347	0.962528	0.726105	1.01105	-0.0551	-0.46175	0.01585	26.3867	25.5887	25.9869	26.4418	26.0505	25.9711	36	36	35	302	302	11949	0	2204500000	25	23	36	35	34	34	19	27	35	34	34	35
A2AEW9;A2AEW8;Q8VD04;A2AEW6;A2AEW5	A2AEW9;A2AEW8;Q8VD04;A2AEW6;A2AEW5	GRIP1-associated protein 1	Gripap1	0.890909	-0.16665	0.501989	0.676232	0.962441	1.0865	-0.56441	-0.05523	0.11969	22.6753	22.953	22.4132	23.2397	23.0083	22.2935	25	25	25	419	419	90764	0	236390000	12	16	16	17	18	18	13	16	21	21	17	20
Q9R0P5	Q9R0P5	Destrin	Dstn	0.890977	-0.16654	0.668479	1.15415	1.09341	0.560474	0.20683	0.12883	-0.83528	24.0193	23.1677	23.6761	23.8125	23.0388	24.5114	10	7	7	473	394	18521	1.1823e-104	301780000	5	6	5	5	6	5	5	5	5	5	4	4
P67778;Q5SQG5	P67778;Q5SQG5	Prohibitin	Phb	0.891275	-0.166057	0.250123	0.81165	0.849891	1.02637	-0.30107	-0.23465	0.03755	23.1112	23.1029	23.7276	23.4123	23.3376	23.69	14	14	14	515	515	2982	4.9784e-205	237980000	9	7	11	11	11	13	9	8	11	10	11	12
Q921Q3;Q921Q3-2	Q921Q3;Q921Q3-2	Chitobiosyldiphosphodolichol beta-mannosyltransferase	Alg1	0.891391	-0.16587	0.644462	0.593669	1.22484	0.974052	-0.75227	0.29259	-0.03793	20.8773	21.7286	22.0685	21.6296	21.436	22.1065	9	9	9	18	18	54417	9.5605e-26	64155000	5	5	6	8	5	6	4	3	8	6	5	7
Q14CH0-2;Q14CH0	Q14CH0-2;Q14CH0	Protein FAM171B	Fam171b	0.891438	-0.165793	0.110973	0.967444	0.84274	0.868869	-0.04775	-0.24684	-0.20279	21.1149	21.0223	21.511	21.1626	21.2692	21.7138	13	13	13	207	207	91531	2.8195e-88	83354000	8	9	8	9	7	10	5	8	8	7	10	7
Q7TQI3;D3YWF6;D3Z7K0	Q7TQI3;D3YWF6;D3Z7K0	Ubiquitin thioesterase OTUB1	Otub1	0.891572	-0.165577	0.168675	0.916261	0.803021	0.963215	-0.12617	-0.31649	-0.05407	22.3904	24.2334	23.828	22.5165	24.5499	23.882	10	10	10	351	351	3127	2.0495e-215	416750000	5	5	8	7	10	8	5	5	10	9	8	8
Q8BWH0	Q8BWH0	Putative sodium-coupled neutral amino acid transporter 7	Slc38a7	0.891733	-0.165317	0.727198	1.35806	1.01018	0.516876	0.44155	0.01461	-0.95211	19.4488	18.7209	18.4727	19.0072	18.7063	19.4248	3	3	3	73	73	49912	3.9216e-06	9476600	1	2	2	2	2	2	1	2	2	2	2	3
E9Q5B5;O08528;E9Q9M6	E9Q5B5;O08528	Hexokinase-2	Hk2	0.892011	-0.164867	0.204007	0.95975	0.789488	0.936714	-0.05927	-0.34101	-0.09432	22.2577	21.4544	20.8423	22.3169	21.7954	20.9366	16	12	12	201	159	99213	1.8246e-77	105470000	9	9	11	10	7	8	9	10	11	11	10	8
Q8K1H1	Q8K1H1	Tudor domain-containing protein 7	Tdrd7	0.892069	-0.164773	0.169845	0.986841	0.819514	0.877791	-0.01911	-0.28716	-0.18805	21.9077	22.1337	20.62	21.9268	22.4209	20.8081	15	15	15	177	177	12217	1.3902e-118	105180000	12	10	14	12	11	10	7	13	15	13	11	11
P17918	P17918	Proliferating cell nuclear antigen	Pcna	0.89211	-0.164707	0.201661	0.948625	0.94762	0.789817	-0.07609	-0.07762	-0.34041	21.8726	21.723	21.4164	21.9487	21.8006	21.7568	11	11	11	521	521	28785	3.4999e-193	94424000	4	6	8	10	6	8	4	6	9	9	9	9
Q9Z2D3;D3YYP5;E9Q5V3;E9Q308	Q9Z2D3;D3YYP5;E9Q5V3	Non-syndromic hearing impairment protein 5 homolog	Dfna5	0.892112	-0.164703	0.401242	1.1047	0.780505	0.823448	0.14366	-0.35752	-0.28025	24.7699	25.2325	24.6303	24.6262	25.5901	24.9106	18	18	18	365	365	5663	0	848700000	17	15	17	17	15	16	13	17	18	17	15	15
Q8K310	Q8K310	Matrin-3	Matr3	0.892269	-0.16445	0.655006	0.63237	1.34104	0.837674	-0.66116	0.42335	-0.25554	24.2	23.5472	24.1666	24.8612	23.1239	24.4221	27	27	27	414	414	94629	4.0645e-228	509460000	19	21	20	20	21	23	13	20	20	19	24	22
D3YVU0;P62069	D3YVU0;P62069	Ubiquitin carboxyl-terminal hydrolase 46	Usp46	0.892316	-0.164373	0.575339	1.15093	0.959464	0.643397	0.2028	-0.0597	-0.63622	19.9635	21.7877	21.553	19.7607	21.8474	22.1893	4	4	3	127	127	39499	8.7868e-42	63083000	2	2	3	3	3	3	2	2	3	3	4	3
E9PYX5;E9Q2A4;Q9CTG6	E9PYX5;E9Q2A4;Q9CTG6	Probable cation-transporting ATPase 13A2	Atp13a2	0.892419	-0.164207	0.61449	0.655824	0.851991	1.27199	-0.60862	-0.23109	0.34709	19.1931	19.1818	19.289	19.8017	19.4129	18.9419	6	6	6	82	82	10496	3.7109e-12	19633000	4	2	5	5	4	6	3	4	4	3	6	5
Q91VJ4;Q7TSE6;Q7TSE6-2	Q91VJ4	Serine/threonine-protein kinase 38	Stk38	0.892533	-0.164023	0.320078	0.772528	1.04254	0.882807	-0.37234	0.0601	-0.17983	22.1973	22.5408	21.8461	22.5697	22.4807	22.026	7	7	7	178	178	54174	4.7955e-28	111970000	6	7	7	7	6	7	7	7	7	7	6	7
Q922B2;Q8BJY7	Q922B2	Aspartate--tRNA ligase, cytoplasmic	Dars	0.892797	-0.163597	0.239491	0.785978	0.911137	0.993719	-0.34744	-0.13426	-0.00909	26.1919	26.2712	26.2248	26.5393	26.4055	26.2339	31	31	31	631	631	57147	0	1928200000	27	28	26	26	27	25	25	28	28	27	27	27
Q60930;G3UX26;D3YZT5;D3YUN8	Q60930;G3UX26;D3YZT5	Voltage-dependent anion-selective channel protein 2	Vdac2	0.892819	-0.16356	0.469912	1.02776	0.691135	1.00193	0.0395	-0.53296	0.00278	27.7063	27.1845	27.8802	27.6668	27.7175	27.8774	17	17	17	515	515	31732	2.8096e-233	5006700000	11	12	12	12	14	13	12	12	13	13	13	14
Q8BTI9;S4R1S1	Q8BTI9;S4R1S1	Phosphatidylinositol 4,5-bisphosphate 3-kinase catalytic subunit beta isoform	Pik3cb	0.892842	-0.163523	0.332589	0.938579	0.750472	1.01046	-0.09145	-0.41413	0.01501	20.0794	19.5597	19.3952	20.1709	19.9738	19.3802	4	4	4	47	47	12171	2.0233e-53	27191000	2	2	3	3	2	3	2	2	3	3	3	3
Q3U2I3;Q3U2I3-3;Q3U2I3-2;F8WHJ1;J3QP99;D6RCH8	Q3U2I3;Q3U2I3-3;Q3U2I3-2;F8WHJ1;J3QP99	FTS and Hook-interacting protein	Fam160a2	0.892966	-0.163323	0.247626	0.93105	0.778824	0.981956	-0.10307	-0.36063	-0.02627	21.0021	20.8729	20.4157	21.1052	21.2335	20.442	10	10	10	152	152	10654	2.7655e-82	59994000	7	6	7	7	7	7	7	9	7	10	6	6
Q3UJB0	Q3UJB0		Sf3b2	0.893032	-0.163217	0.370349	1.03834	0.92483	0.74165	0.05428	-0.11274	-0.43119	22.5699	22.0055	21.0726	22.5156	22.1182	21.5038	13	13	13	145	145	98197	2.3857e-42	113940000	11	9	12	11	10	9	7	8	11	11	10	7
Q8R0A7;Q3TA40;Q8BQB5;D3YUS2	Q8R0A7;Q3TA40;Q8BQB5	Uncharacterized protein KIAA0513	Kiaa0513;6430548M08Rik	0.893071	-0.163153	0.355994	1.02564	0.744529	0.932787	0.03652	-0.4256	-0.10038	23.0488	22.8541	23.3136	23.0123	23.2797	23.414	13	13	13	297	297	46318	2.5508e-212	206880000	9	9	11	10	11	10	7	10	9	10	10	11
P70295;Q3U3K9	P70295;Q3U3K9	Ancient ubiquitous protein 1	Aup1	0.893133	-0.163053	0.534791	0.659187	1.05384	1.02557	-0.60124	0.07566	0.03642	20.9597	21.4293	21.3227	21.5609	21.3537	21.2863	8	8	8	283	283	46121	9.0815e-65	53141000	1	4	6	6	6	5	2	3	6	7	6	7
D6RH37;P70268;P70268-2	D6RH37;P70268;P70268-2	Serine/threonine-protein kinase N1	Pkn1	0.893153	-0.16302	0.687108	0.58889	1.36421	0.886873	-0.76393	0.44807	-0.1732	19.6153	20.2325	19.0175	20.3792	19.7845	19.1907	5	5	5	77	77	87194	9.8938e-09	26532000	4	5	5	4	3	4	4	4	5	5	3	3
Q60I23;P48432;Q62247;S4R1I8;P43267;Q04892;Q811W0;P53784;P53783;A2AM37	Q60I23;P48432;Q62247;S4R1I8;P43267;Q04892;Q811W0;P53784;P53783;A2AM37	Transcription factor SOX-2;Protein SOX-16;Protein SOX-15;Transcription factor SOX-14;Transcription factor SOX-21;Transcription factor SOX-3;Transcription factor SOX-1	Sox2;Sox16;Sox15;Sox14;Sox21;Sox3;Sox1	0.893174	-0.162987	0.735394	1.38497	0.514827	0.999328	0.46985	-0.95784	-0.00097	20.1387	19.3277	19.0603	19.6688	20.2855	19.0613	2	2	2	78	78	34406	6.212e-10	12163000	1	1	2	1	1	1	1	1	1	1	1	1
Q8CD92-2;Q8CD92	Q8CD92-2;Q8CD92	Tetratricopeptide repeat protein 27	Ttc27	0.893306	-0.162773	0.442833	1.02086	0.70468	0.990927	0.02979	-0.50496	-0.01315	22.3972	22.1718	22.6561	22.3674	22.6768	22.6693	14	14	14	175	175	96301	3.849e-96	183370000	6	10	13	12	13	13	6	7	12	14	10	11
Q8K0D5;E0CXN8	Q8K0D5;E0CXN8	Elongation factor G, mitochondrial	Gfm1	0.893428	-0.162577	0.0893045	0.870388	0.959583	0.853853	-0.20027	-0.05952	-0.22794	20.8462	21.5373	21.115	21.0465	21.5968	21.3429	14	14	14	194	194	83549	1.6311e-29	70840000	5	10	12	8	10	7	6	7	12	9	9	8
A2ALN0;P48410	A2ALN0;P48410	ATP-binding cassette sub-family D member 1	Abcd1	0.893515	-0.162437	0.439873	0.774163	1.12849	0.816531	-0.36929	0.1744	-0.29242	19.0045	19.0898	18.5741	19.3738	18.9154	18.8665	2	2	2	63	63	55805	2.2993e-15	13195000	2	2	2	2	2	2	2	2	1	2	2	2
Q8BM13	Q8BM13	Noelin-2	Olfm2	0.89357	-0.162347	0.299357	0.760078	0.976614	0.961181	-0.39578	-0.03414	-0.05712	20.5424	20.2853	20.3455	20.9382	20.3195	20.4026	2	2	2	47	47	5072	0.080499	26679000	2	2	2	1	2	2	2	2	2	1	2	2
E9PXB0;Q8K1N1;E9QAC9;F7B2N8	E9PXB0;Q8K1N1;E9QAC9	Calcium-independent phospholipase A2-gamma	Pnpla8	0.893715	-0.162113	0.691838	0.56345	1.30064	0.974058	-0.82764	0.37922	-0.03792	20.4937	20.841	21.0796	21.3213	20.4618	21.1175	4	4	4	93	93	62351	1.0447e-07	44461000	3	2	4	3	4	4	3	2	4	3	4	4
D3YXA8;Q8R3L5-2;Q8R3L5;D3YUC4;F7B851	D3YXA8;Q8R3L5-2;Q8R3L5	Solute carrier organic anion transporter family member 3A1	Slco3a1	0.893804	-0.16197	0.369846	1.07983	0.849361	0.778538	0.1108	-0.23555	-0.36116	23.8766	24.178	25.3021	23.7658	24.4135	25.6632	6	6	6	108	108	64369	4.225e-73	837020000	3	5	5	6	6	6	3	4	6	6	6	6
J3QM78;Q9JIT0-3;Q9JIT0;Q9JIT0-2	J3QM78;Q9JIT0-3;Q9JIT0	Limb region 1 protein	Lmbr1	0.894021	-0.16162	0.512729	0.910146	1.13251	0.693251	-0.13583	0.17952	-0.52855	22.0078	21.6282	21.042	22.1436	21.4487	21.5705	6	6	6	106	106	51838	5.2063e-51	57373000	3	4	5	5	3	3	3	5	4	4	4	5
Q80U87;A2AI52	Q80U87;A2AI52	Ubiquitin carboxyl-terminal hydrolase 8	Usp8	0.894112	-0.161473	0.479869	1.14662	0.842805	0.739653	0.19739	-0.24673	-0.43508	20.3642	20.9977	19.6979	20.1668	21.2445	20.133	4	4	4	56	56	12261	5.4137e-37	44843000	4	4	4	4	4	4	2	4	4	4	4	4
E9QK48;Q7TNG5;Q7TNG5-2;D3YWS2;D6RGM3	E9QK48;Q7TNG5;Q7TNG5-2;D3YWS2	Echinoderm microtubule-associated protein-like 2	Eml2	0.894163	-0.16139	0.0558132	0.936266	0.851058	0.897205	-0.09501	-0.23267	-0.15649	21.7266	22.782	22.4299	21.8217	23.0147	22.5864	16	16	16	22	22	90791	7.8902e-72	162150000	5	10	13	13	13	13	4	7	15	14	13	13
P50396;B7FAU8;D6RI86	P50396	Rab GDP dissociation inhibitor alpha	Gdi1	0.894279	-0.161203	0.342606	0.770347	1.05319	0.881505	-0.37642	0.07477	-0.18196	27.7836	27.852	27.6165	28.16	27.7772	27.7985	42	42	34	803	803	50521	0	4864400000	37	38	34	37	35	35	39	35	33	32	33	34
Q91ZJ5-2;Q91ZJ5	Q91ZJ5-2;Q91ZJ5	UTP--glucose-1-phosphate uridylyltransferase	Ugp2	0.894357	-0.161077	0.529304	0.740787	0.806429	1.1975	-0.43287	-0.31038	0.26002	20.6788	21.5847	21.2111	21.1117	21.8951	20.9511	8	8	8	201	201	55715	6.1522e-26	60949000	8	8	7	8	5	6	6	6	8	7	5	4
Q9D5V5;E9PV12;G3X914;E9Q6Z0;F8VQI6	Q9D5V5;E9PV12;G3X914;E9Q6Z0	Cullin-5	Cul5	0.894508	-0.160833	0.257804	0.786997	1.00644	0.903634	-0.34557	0.00926	-0.14619	24.6404	25.151	24.3684	24.9859	25.1417	24.5145	35	35	35	404	404	90973	8.5267e-299	823360000	21	22	30	27	32	27	22	23	30	27	27	25
P59325	P59325	Eukaryotic translation initiation factor 5	Eif5	0.894514	-0.160823	0.15571	0.903947	0.969922	0.816361	-0.14569	-0.04406	-0.29272	22.32	21.881	21.3246	22.4657	21.9251	21.6173	11	11	11	261	261	48968	1.3426e-57	87010000	10	10	7	9	8	9	8	9	10	10	7	8
O35344	O35344	Importin subunit alpha-3	Kpna3	0.894961	-0.160103	0.378171	0.821886	1.0899	0.800232	-0.28299	0.12419	-0.32151	24.3699	24.6114	24.404	24.6529	24.4872	24.7255	18	11	11	386	284	57772	1.3893e-285	515600000	9	9	9	9	9	9	11	8	8	8	9	9
P55302;F6WMD1	P55302;F6WMD1	Alpha-2-macroglobulin receptor-associated protein	Lrpap1	0.895242	-0.15965	0.489265	0.846593	1.15054	0.736624	-0.24026	0.20231	-0.441	21.2014	20.7895	21.1002	21.4417	20.5872	21.5412	10	10	10	244	244	42215	2.4849e-19	45964000	3	5	7	10	7	7	3	3	7	7	5	6
S4R1W5;Q3ULB0	S4R1W5;Q3ULB0		Rbm6	0.895447	-0.15932	0.705238	0.54	1.17664	1.13001	-0.88897	0.23467	0.17634	18.9953	18.8168	18.8498	19.8842	18.5821	18.6735	6	6	6	63	63	12837	4.7695e-10	13832000	4	4	4	4	3	4	4	5	5	4	1	2
Q8BNE1-2;Q8BNE1;Q8BNE1-4;Q8BNE1-3	Q8BNE1-2;Q8BNE1	Protein FAM115A	Fam115a	0.895495	-0.159243	0.222289	0.944321	0.962908	0.78974	-0.08265	-0.05453	-0.34055	20.8725	20.8207	20.0824	20.9551	20.8753	20.4229	7	7	7	92	92	1025	6.0032e-27	54883000	5	6	6	6	5	5	7	7	7	6	6	6
P30548	P30548	Substance-P receptor	Tacr1	0.895513	-0.159213	0.491791	1.13008	0.888941	0.714883	0.17642	-0.16984	-0.48422	21.4291	20.6303	21.2818	21.2527	20.8002	21.766	2	2	2	76	76	46321	8.414e-17	52968000	2	2	2	1	2	2	2	2	2	2	2	2
Q01853	Q01853	Transitional endoplasmic reticulum ATPase	Vcp	0.895534	-0.15918	0.543613	0.66385	0.992514	1.09003	-0.59107	-0.01084	0.12437	27.5056	28.075	27.9892	28.0967	28.0858	27.8648	65	65	65	62	62	89321	0	7899800000	40	50	62	60	57	56	43	49	58	58	53	51
P59017	P59017	Bcl-2-like protein 13	Bcl2l13	0.895542	-0.159167	0.47872	0.735537	0.85822	1.13777	-0.44313	-0.22058	0.18621	22.9571	23.4831	23.2933	23.4002	23.7037	23.1071	7	7	7	235	235	46719	2.4245e-261	256680000	5	5	7	5	5	7	5	5	5	6	6	7
Q91VR5	Q91VR5	ATP-dependent RNA helicase DDX1	Ddx1	0.89565	-0.158993	0.245317	1.01537	0.879302	0.804732	0.02201	-0.18557	-0.31342	24.003	24.3783	23.9328	23.981	24.5638	24.2462	30	30	30	447	447	82499	1.4088e-283	563780000	12	17	25	23	26	21	13	17	25	22	26	20
Q91W86	Q91W86	Vacuolar protein sorting-associated protein 11 homolog	Vps11	0.895776	-0.15879	0.360182	0.863986	1.06915	0.778128	-0.21092	0.09647	-0.36192	24.5877	24.927	23.9329	24.7987	24.8305	24.2948	31	31	31	38	38	10772	2.6598e-263	859510000	18	22	29	27	26	27	20	24	24	26	25	26
Q8JZN5;F6W0S5;F6TBZ5	Q8JZN5	Acyl-CoA dehydrogenase family member 9, mitochondrial	Acad9	0.8959	-0.15859	0.577027	0.642545	1.07713	1.03898	-0.63813	0.10719	0.05517	25.4487	25.3763	25.3608	26.0869	25.2692	25.3056	33	33	33	531	531	68721	0	979900000	22	25	30	29	27	25	30	29	30	26	29	28
Q9D6Z1;F7CHQ7;F6U250;F7CHP9;F6V095;E0CXZ0;A2APD7	Q9D6Z1;F7CHQ7	Nucleolar protein 56	Nop56	0.895944	-0.15852	0.24539	0.793075	0.905496	1.00148	-0.33447	-0.14322	0.00213	19.7243	19.9779	20.3207	20.0588	20.1211	20.3186	3	3	3	64	64	64464	1.0016e-57	25157000	1	2	3	3	3	3	1	2	3	3	3	3
Q8K2Q7;J3KMJ4;Q8K2Q7-2	Q8K2Q7	BRO1 domain-containing protein BROX	Brox	0.896027	-0.158387	0.311089	0.802037	0.853575	1.05082	-0.31826	-0.22841	0.07151	24.0405	23.5901	24.3333	24.3588	23.8185	24.2618	10	10	10	268	268	46201	6.6864e-115	302200000	5	6	6	9	8	10	6	6	9	7	9	10
Q9Z2D0	Q9Z2D0	Myotubularin-related protein 9	Mtmr9	0.896076	-0.158307	0.478761	1.15206	0.816435	0.764962	0.20421	-0.29259	-0.38654	22.7727	21.9262	21.4561	22.5685	22.2188	21.8426	10	10	10	187	187	62907	3.2167e-29	104880000	7	6	7	8	7	5	7	6	7	7	8	7
Q9JJK2;F6RJV6	Q9JJK2;F6RJV6	LanC-like protein 2	Lancl2	0.896207	-0.158097	0.438649	0.730188	1.08376	0.90961	-0.45366	0.11605	-0.13668	24.0897	24.33	24.622	24.5433	24.214	24.7587	16	16	16	384	384	50777	9.4544e-252	395180000	11	12	15	14	14	14	10	12	15	13	14	15
Q9QXY6	Q9QXY6	EH domain-containing protein 3	Ehd3	0.896246	-0.158033	0.508563	0.68222	1.00069	1.05452	-0.55169	0.001	0.07659	19.9495	19.689	19.9247	20.5012	19.688	19.8481	13	5	5	213	108	6082	2.2094e-86	23211000	2	4	2	4	2	3	2	3	2	3	4	3
Q6P1J1	Q6P1J1		Crmp1	0.896252	-0.158023	0.524624	0.674182	1.00385	1.06376	-0.56879	0.00555	0.08917	29.5854	29.5999	30.1247	30.1542	29.5943	30.0356	42	42	5	655	655	7422	0	22326000000	30	31	37	37	34	35	31	34	34	37	34	35
O35874;Q5SSP3	O35874;Q5SSP3	Neutral amino acid transporter A	Slc1a4	0.896258	-0.158013	0.619293	1.29805	0.703387	0.78852	0.37635	-0.50761	-0.34278	25.8833	26.0258	26.453	25.507	26.5334	26.7958	15	15	15	288	288	56061	0	1761100000	11	13	14	14	13	13	12	13	13	14	13	14
P09103;E9Q8G8	P09103	Protein disulfide-isomerase	P4hb	0.89688	-0.157013	0.675055	1.36184	0.837401	0.63262	0.44556	-0.25601	-0.66059	25.4858	24.0962	24.2018	25.0402	24.3522	24.8624	27	27	27	458	458	57058	0	545210000	26	23	25	24	24	23	26	27	24	22	25	24
G3UX33;G3UXB6;Q8BHY8;G3UWA3;G3UX13	G3UX33;G3UXB6;Q8BHY8;G3UWA3;G3UX13	Sorting nexin-14	Snx14	0.896888	-0.157	0.612929	0.627166	1.00054	1.14973	-0.67308	0.00078	0.2013	20.2232	20.2652	19.6095	20.8963	20.2644	19.4082	5	5	5	58	58	11286	1.9673e-27	33663000	4	4	4	4	4	3	4	5	4	4	4	3
Q8CI51;Q8CI51-2;Q9CRA2;Q8CI51-3;F8WJI6;E9Q8P5	Q8CI51	PDZ and LIM domain protein 5	Pdlim5	0.896911	-0.156963	0.561557	0.657804	0.996112	1.10114	-0.60427	-0.00562	0.139	22.6898	22.8531	22.4574	23.294	22.8588	22.3184	9	9	9	276	276	63299	5.1092e-95	175000000	7	8	9	9	8	9	9	9	9	9	7	7
A2A9W7;Q8BMI3;S4R2D2	A2A9W7;Q8BMI3;S4R2D2	ADP-ribosylation factor-binding protein GGA3	Gga3	0.896938	-0.15692	0.81352	0.457489	0.849732	1.8562	-1.12819	-0.23492	0.89235	19.5117	20.4018	20.418	20.6398	20.6367	19.5256	5	4	4	81	7	70192	5.1462e-94	38507000	1	2	4	4	3	4	3	3	4	4	3	4
Q6PAH4;Q61124;D3YVA8;D3Z6L5;D3YZN0;S4R2L1;D3Z448;D3YUU4	Q6PAH4;Q61124;D3YVA8;D3Z6L5;D3YZN0;S4R2L1;D3Z448;D3YUU4	Battenin	Cln3	0.897127	-0.156617	0.435027	1.09596	0.743709	0.88586	0.13219	-0.42719	-0.17485	20.6706	20.2743	20.0301	20.5384	20.7015	20.205	3	3	3	7	7	45173	1.4247e-27	32194000	2	2	3	3	3	1	3	3	3	3	3	3
O70503;O70503-2	O70503	Estradiol 17-beta-dehydrogenase 12	Hsd17b12	0.897133	-0.156607	0.194132	0.828624	0.870943	1.00051	-0.27121	-0.19935	0.00074	24.1913	24.2426	24.1293	24.4625	24.442	24.1285	13	13	13	385	385	34741	1.4091e-133	545420000	6	5	11	12	12	12	3	6	13	12	11	10
Q99L45;E0CXJ3	Q99L45	Eukaryotic translation initiation factor 2 subunit 2	Eif2s2	0.897313	-0.156317	0.508638	0.719447	1.14906	0.873961	-0.47504	0.20045	-0.19436	23.3227	22.7067	23.243	23.7978	22.5062	23.4373	16	16	16	489	489	38092	1.2079e-118	176380000	9	10	11	14	12	13	8	8	12	12	12	13
Q62433;E9Q514;E9Q5I8;E9Q3F9;E9PVF3;F6VLR8;E9Q0J8;E9PZC7;E9Q7G8;E9Q147;E9Q7V2	Q62433	Protein NDRG1	Ndrg1	0.897597	-0.15586	0.503842	0.689633	0.984989	1.06462	-0.5361	-0.02182	0.09034	25.0585	25.5485	25.0439	25.5946	25.5703	24.9536	10	10	10	343	343	43008	5.6972e-126	803070000	7	7	9	9	9	8	5	7	9	8	7	7
B2RXS4	B2RXS4	Plexin-B2	Plxnb2	0.897655	-0.155767	0.648115	0.602774	1.17388	1.02223	-0.73031	0.23129	0.03172	23.7804	23.6127	24.0136	24.5107	23.3814	23.9818	32	31	31	205	201	20623	0	470020000	15	24	23	26	26	26	19	24	23	23	27	26
Q69Z26;Q69Z26-2;F8WH58;Q69Z26-3	Q69Z26;Q69Z26-2;F8WH58;Q69Z26-3	Contactin-4	Cntn4	0.897695	-0.155703	0.729584	0.530734	1.03594	1.31575	-0.91394	0.05094	0.39589	21.151	21.0578	21.6738	22.065	21.0069	21.2779	10	8	8	117	96	11349	3.7981e-83	63528000	3	3	4	3	6	5	3	4	3	3	6	5
Q9R1T4-2;Q9R1T4-3;Q9R1T4;A2A3W1	Q9R1T4-2;Q9R1T4-3;Q9R1T4	Septin-6	2006-09-01	0.897844	-0.155463	0.361556	0.770053	0.888375	1.058	-0.37697	-0.17076	0.08134	24.822	25.6739	25.4497	25.199	25.8446	25.3684	27	27	16	642	642	48763	0	1102900000	19	21	21	25	24	21	17	17	21	22	23	23
Q8CF89	Q8CF89	TGF-beta-activated kinase 1 and MAP3K7-binding protein 1	Tab1	0.898004	-0.155207	0.414738	0.734788	1.05	0.938605	-0.4446	0.07039	-0.09141	19.9766	20.8415	20.3201	20.4212	20.7711	20.4115	6	6	6	135	135	54616	1.8222e-18	34251000	2	3	6	5	4	5	2	4	5	5	4	5
Q9JKV1;D3YUD8	Q9JKV1;D3YUD8	Proteasomal ubiquitin receptor ADRM1	Adrm1;Gm9774	0.898083	-0.15508	0.498547	0.708255	1.11371	0.918302	-0.49766	0.15538	-0.12296	23.9254	23.3314	22.988	24.4231	23.176	23.1109	3	3	3	96	96	4206	4.5017e-24	216820000	3	3	3	3	3	3	3	3	3	3	3	3
Q9CZ30;Q9CZ30-2;B1AYJ9	Q9CZ30	Obg-like ATPase 1	Ola1	0.898423	-0.154533	0.656244	1.23321	0.608893	0.965749	0.30242	-0.71574	-0.05028	23.0856	22.883	22.2908	22.7831	23.5987	22.3411	10	10	10	263	263	44729	1.1275e-39	145690000	7	7	8	9	7	8	6	7	9	9	9	8
Q921H8;H3BKL5;H3BJZ9;Q8VCH0;H3BKA1;H3BJG8;H3BJC1	Q921H8;H3BKL5;H3BJZ9;Q8VCH0	3-ketoacyl-CoA thiolase A, peroxisomal;3-ketoacyl-CoA thiolase B, peroxisomal	Acaa1a;Acaa1b	0.898479	-0.154443	0.601647	0.6401	0.992459	1.14173	-0.64363	-0.01092	0.19122	23.4115	24.6523	24.3216	24.0551	24.6632	24.1304	15	15	15	509	509	43953	6.6884e-256	414430000	3	6	15	14	11	13	11	10	14	14	14	13
O35709	O35709	Ectoderm-neural cortex protein 1	Enc1	0.898521	-0.154377	0.649907	0.919333	0.625911	1.26066	-0.12134	-0.67597	0.33418	19.7715	20.3079	20.568	19.8929	20.9839	20.2339	7	7	7	92	92	66112	3.1379e-12	28251000	1	4	5	4	6	4	0	3	5	5	3	3
Q80XL6;D3YTQ5;F6U473	Q80XL6	Acyl-CoA dehydrogenase family member 11	Acad11	0.898589	-0.154267	0.294054	0.809639	0.860466	1.0415	-0.30465	-0.21681	0.05866	20.0425	20.2531	19.4542	20.3472	20.4699	19.3956	5	5	5	74	74	87365	6.4924e-25	30426000	4	4	5	5	3	4	4	4	5	5	2	3
F8WIE1;Q91W89;E9PZ88;E9PYM7;E0CYW2;E0CZB0;E0CXM6;E0CYR8;E0CXI0;F6U7S0;F6TFL1	F8WIE1;Q91W89;E9PZ88;E9PYM7	Alpha-mannosidase 2C1	Man2c1	0.898593	-0.15426	0.352028	0.905942	0.767384	1.0437	-0.14251	-0.38198	0.06171	21.8519	22.6362	21.5375	21.9944	23.0181	21.4758	16	16	16	23	23	11545	1.7203e-156	187230000	6	8	13	14	10	12	7	8	14	12	10	13
B1ATP7;Q80Y81-2;Q80Y81;B1ATP9	B1ATP7;Q80Y81-2;Q80Y81	Zinc phosphodiesterase ELAC protein 2	Elac2	0.898753	-0.154003	0.474796	0.704509	0.995001	1.03565	-0.50531	-0.00723	0.05053	19.5989	19.3327	19.175	20.1042	19.34	19.1245	8	8	8	114	114	91946	1.2592e-23	23185000	3	4	5	5	2	7	6	5	5	4	5	6
Q9D2C2;Q9D2C2-2	Q9D2C2;Q9D2C2-2	Protein SAAL1	Saal1	0.898948	-0.15369	0.508362	1.07159	0.979794	0.691897	0.09975	-0.02945	-0.53137	20.9005	22.1383	20.5919	20.8008	22.1678	21.1232	9	9	9	27	27	52768	2.1844e-147	69392000	1	3	7	6	6	5	6	4	7	8	5	5
O35604	O35604	Niemann-Pick C1 protein	Npc1	0.898973	-0.15365	0.363166	0.76657	0.901544	1.05124	-0.38351	-0.14953	0.07209	25.3883	25.5715	24.0948	25.7718	25.721	24.0227	14	14	14	118	118	14288	4.2529e-119	1320000000	10	12	12	12	12	11	12	11	14	13	12	12
Q6P5E4;G3UYG7;G3UY73;G3UZC1;G3UZU8	Q6P5E4	UDP-glucose:glycoprotein glucosyltransferase 1	Uggt1	0.899102	-0.153443	0.539551	0.757737	1.19956	0.799628	-0.40023	0.2625	-0.3226	19.8763	20.3591	20.332	20.2765	20.0966	20.6546	14	14	14	118	118	17643	3.6819e-72	44100000	2	4	6	6	10	9	4	5	6	6	13	10
Q99MR0;F8WI57;D3Z4L2;D3Z5W4;D3YVN1	Q99MR0;F8WI57	Actin-like protein 6B	Actl6b	0.899146	-0.153373	0.141892	0.952645	0.927276	0.822906	-0.06999	-0.10893	-0.2812	23.5464	23.4213	22.9064	23.6164	23.5303	23.1876	12	12	10	359	359	46891	1.4732e-66	253020000	8	9	8	9	11	11	8	9	8	12	11	11
O88746;Q3UDC3;O88746-2	O88746;Q3UDC3	Target of Myb protein 1	Tom1	0.899262	-0.153187	0.179677	0.945874	0.949283	0.809897	-0.08028	-0.07509	-0.30419	21.2448	20.5327	20.3197	21.3251	20.6078	20.6239	4	4	4	124	124	54325	3.132e-41	40703000	4	3	4	4	3	4	4	4	4	4	2	2
Q8BND3-2;Q8BND3	Q8BND3-2;Q8BND3	WD repeat-containing protein 35	Wdr35	0.899308	-0.153113	0.624937	0.969545	0.632343	1.18633	-0.04462	-0.66122	0.2465	19.2981	19.3061	20.4904	19.3427	19.9673	20.2439	6	6	6	64	64	13275	8.5295e-56	31681000	0	2	4	6	6	6	0	3	4	5	5	4
Q9JLM8	Q9JLM8	Serine/threonine-protein kinase DCLK1	Dclk1	0.899326	-0.153083	0.400551	0.736037	0.995022	0.993161	-0.44215	-0.0072	-0.0099	27.922	28.6739	28.381	28.3641	28.6811	28.3909	48	48	6	569	569	84152	0	9383100000	37	41	43	43	44	42	38	41	45	44	41	43
D3Z2Q2;D3Z079;Q8K400;Q8K400-2	D3Z2Q2;D3Z079;Q8K400;Q8K400-2	Syntaxin-binding protein 5	Stxbp5	0.899339	-0.153063	0.400272	1.07419	0.759694	0.891354	0.10325	-0.39651	-0.16593	22.3362	22.4064	21.9927	22.233	22.803	22.1586	14	14	12	177	177	12171	1.0128e-67	156800000	7	8	11	12	11	11	4	7	13	13	12	14
Q9ERZ3	Q9ERZ3	Muscarinic acetylcholine receptor M3	Chrm3	0.899376	-0.153003	0.455219	0.717157	1.04735	0.968544	-0.47964	0.06674	-0.04611	21.9658	22.4419	22.1174	22.4455	22.3752	22.1635	9	9	9	17	17	66211	8.2912e-57	158700000	5	9	8	8	9	9	4	6	9	8	9	9
Q9CT10	Q9CT10	Ran-binding protein 3	Ranbp3	0.899455	-0.152877	0.367516	0.838156	0.80462	1.079	-0.25471	-0.31362	0.1097	22.5983	22.4315	22.3417	22.853	22.7451	22.232	9	9	9	248	248	52572	7.5081e-73	159370000	4	7	9	9	7	7	5	6	9	9	7	9
Q61879;Q3UH59;Q5SV64;Q8BXF2	Q61879;Q3UH59;Q5SV64	Myosin-10	Myh10	0.899482	-0.152833	0.400245	0.753892	1.06554	0.905942	-0.40757	0.09158	-0.14251	24.7054	23.856	23.5749	25.1129	23.7645	23.7174	54	54	42	316	316	22899	0	621240000	35	37	45	43	48	49	36	36	45	46	44	46
Q8C817	Q8C817	Transmembrane protein 200A	Tmem200a	0.899688	-0.152503	0.391006	1.08224	0.777767	0.865173	0.11402	-0.36259	-0.20894	21.7606	21.3452	21.5863	21.6466	21.7078	21.7952	6	6	6	157	157	54007	3.1554e-62	73539000	3	5	5	5	6	5	2	2	6	5	6	5
P61963	P61963	DDB1- and CUL4-associated factor 7	Dcaf7	0.899719	-0.152453	0.727613	1.51596	0.743199	0.646441	0.60023	-0.42818	-0.62941	20.8926	20.4456	20.8165	20.2923	20.8737	21.4459	7	7	7	275	275	38926	8.198e-55	38105000	2	3	5	5	5	7	1	2	5	6	5	6
Q02819;D3Z7D7;H3BK79;D3Z1N1	Q02819;D3Z7D7;H3BK79	Nucleobindin-1	Nucb1	0.899746	-0.15241	0.631283	0.638567	1.22234	0.933169	-0.64709	0.28965	-0.09979	25.3662	25.9093	26.6522	26.0133	25.6196	26.752	31	31	31	597	597	53408	0	1539100000	22	24	24	24	28	28	23	24	27	25	27	29
Q9D074;Q9D074-2;Q9D074-4;Q9D074-3;Q9D074-5;F7D0T8;A2AAP0;Q3TEL6-2;A2AAN9;Q3TEL6	Q9D074;Q9D074-2;Q9D074-4;Q9D074-3;Q9D074-5	E3 ubiquitin-protein ligase MGRN1	Mgrn1	0.899965	-0.15206	0.421441	0.864465	1.09783	0.768054	-0.21012	0.13466	-0.38072	19.9056	20.0785	20.5756	20.1157	19.9439	20.9563	4	4	4	107	107	58477	1.8452e-19	30181000	4	4	4	3	4	4	3	4	4	4	4	4
Q99JB2;A2AG39;F6WI02;A2AG41	Q99JB2;A2AG39;F6WI02	Stomatin-like protein 2, mitochondrial	Stoml2	0.900019	-0.151973	0.602887	1.24938	0.697672	0.836391	0.32121	-0.51938	-0.25775	23.1953	23.3398	23.314	22.8741	23.8592	23.5717	13	13	13	292	292	38384	3.7104e-299	225300000	7	5	11	12	13	12	5	7	10	12	11	12
G3X928;Q6NZC7	G3X928;Q6NZC7	SEC23-interacting protein	Sec23ip	0.900179	-0.151717	0.60531	0.686461	1.24223	0.855399	-0.54275	0.31293	-0.22533	19.3745	20.0615	19.9359	19.9172	19.7486	20.1613	7	7	7	89	89	11076	2.2046e-29	30887000	3	3	6	6	3	5	1	3	6	6	6	6
Q3TJZ6	Q3TJZ6	Protein FAM98A	Fam98a	0.900476	-0.15124	0.515995	1.17687	0.778355	0.797099	0.23495	-0.3615	-0.32717	22.4121	22.2699	21.9728	22.1771	22.6314	22.3	6	5	5	136	99	55055	3.2338e-46	115310000	4	4	3	4	4	5	4	4	4	4	4	5
Q9QYY8	Q9QYY8	Spastin	Spast	0.900657	-0.15095	0.203885	0.957504	0.804966	0.947896	-0.06265	-0.313	-0.0772	19.2102	19.496	19.2341	19.2728	19.809	19.3113	9	9	9	199	199	66455	1.69e-16	17250000	1	2	3	2	4	4	2	2	6	5	3	2
Q7TMB8	Q7TMB8	Cytoplasmic FMR1-interacting protein 1	Cyfip1	0.900693	-0.150893	0.606112	1.23921	0.860627	0.685125	0.30942	-0.21654	-0.54556	24.5486	24.7968	23.4953	24.2392	25.0133	24.0408	51	24	1	408	21	14524	0	653360000	19	21	20	21	18	21	14	15	20	21	22	22
G3UXB4;Q3U308;D3Z2M0;D3Z7U9	G3UXB4;Q3U308;D3Z2M0	Cytoplasmic tRNA 2-thiolation protein 2	Ctu2	0.900911	-0.150543	0.0615996	0.853267	0.926428	0.925016	-0.22893	-0.11025	-0.11245	20.9785	22.3065	22.036	21.2074	22.4167	22.1485	8	8	8	254	254	44918	1.2998e-162	93818000	3	5	8	7	8	6	3	7	8	7	6	7
E9QP46;Q6ZWQ0;Q6DFZ2;Q6ZWQ0-3;F7BX34;F6W8R9	E9QP46;Q6ZWQ0	Nesprin-2	Syne2	0.900994	-0.15041	0.741846	0.530469	1.3422	1.02728	-0.91466	0.4246	0.03883	23.5908	23.8603	23.2504	24.5055	23.4357	23.2116	16	16	16	3	3	78213	7.4307e-89	398710000	3	8	9	11	4	7	3	4	9	11	3	4
Q80Y84-2;Q80Y84;Q62240-4;Q62240;Q62240-3;E9Q7L9;Q62240-2	Q80Y84-2;Q80Y84	Lysine-specific demethylase 5B	Kdm5b	0.901076	-0.15028	0.601028	0.907752	1.20356	0.66965	-0.13963	0.26731	-0.57852	19.9275	18.8714	18.5587	20.0671	18.6041	19.1372	8	8	6	61	61	17241	2.2349e-18	18662000	3	3	2	4	5	5	3	3	4	5	5	4
Q9D7H3;D3Z263;D6RD00;D6REI7	Q9D7H3;D3Z263	RNA 3-terminal phosphate cyclase	RtcA;Rtca	0.901209	-0.150067	0.61368	0.634332	1.08007	1.06834	-0.65669	0.11112	0.09537	22.2414	23.6238	23.3816	22.8981	23.5127	23.2863	13	13	13	27	27	39254	1.9854e-53	212490000	4	6	11	11	12	12	3	3	12	12	9	8
P28660;A2AS98;P28660-2;Q8K1X4	P28660;A2AS98;P28660-2	Nck-associated protein 1	Nckap1	0.901221	-0.150047	0.396062	0.934677	0.750253	1.04382	-0.09746	-0.41455	0.06187	26.5967	26.4755	26.8403	26.6942	26.8901	26.7784	54	54	54	391	391	12878	0	3404100000	40	38	45	43	46	46	32	40	46	44	44	46
Q3UUG6-2;Q3UUG6	Q3UUG6-2;Q3UUG6	TBC1 domain family member 24	Tbc1d24	0.9013	-0.14992	0.474691	0.711404	0.991682	1.03782	-0.49126	-0.01205	0.05355	23.8765	24.365	24.2561	24.3677	24.3771	24.2025	14	14	14	265	265	62633	1.6633e-238	461440000	8	10	14	13	12	12	8	12	12	13	11	13
Q8BYA0;B1ATU0;F6UI15	Q8BYA0	Tubulin-specific chaperone D	Tbcd	0.901319	-0.14989	0.121024	0.836815	0.912224	0.959191	-0.25702	-0.13254	-0.06011	25.8151	25.6024	25.7607	26.0721	25.735	25.8208	47	47	47	395	395	13332	0	1849300000	30	32	42	40	43	45	28	35	41	38	40	40
Q4VBD2	Q4VBD2	Transmembrane anterior posterior transformation protein 1	Tapt1	0.901346	-0.149847	0.274409	0.785531	0.947153	0.984218	-0.34826	-0.07833	-0.02295	24.6409	24.3014	24.5925	24.9892	24.3797	24.6154	17	17	17	362	362	63893	6.8613e-97	534110000	10	10	15	15	15	15	10	13	15	15	15	15
B2RSI6;Q5DU41	B2RSI6;Q5DU41	Leucine-rich repeat-containing protein 8B	Lrrc8b	0.901346	-0.149847	0.419978	1.06397	0.922576	0.746006	0.08946	-0.11626	-0.42274	21.7682	21.4662	21.8232	21.6787	21.5824	22.246	9	9	9	154	154	92185	4.5313e-76	97026000	6	7	6	7	6	6	6	6	6	6	6	7
P05132;P05132-2	P05132;P05132-2	cAMP-dependent protein kinase catalytic subunit alpha	Prkaca	0.901657	-0.14935	0.734407	0.644392	0.746638	1.52357	-0.63399	-0.42152	0.60746	22.5482	23.5143	23.3396	23.1822	23.9358	22.7321	18	7	7	33	194	4057	1.272e-135	189420000	4	1	6	7	6	5	5	5	6	6	5	6
Q8CBF3;Q8CBF3-2;P54754;E9PWK7;P54761;Q8C8K1	Q8CBF3;Q8CBF3-2	Ephrin type-B receptor 1	Ephb1	0.901707	-0.14927	0.610313	0.728747	1.26993	0.792207	-0.45651	0.34475	-0.33605	21.1501	20.7242	21.1698	21.6066	20.3794	21.5058	14	9	9	176	12	10988	0	65435000	3	4	4	5	8	5	4	5	5	5	8	7
Q9Z1G3;D3Z5W3;Q99L60-3;Q99L60;Q99L60-2	Q9Z1G3	V-type proton ATPase subunit C 1	Atp6v1c1	0.90175	-0.1492	0.641899	1.26021	0.651145	0.893593	0.33366	-0.61895	-0.16231	25.6079	25.014	25.1877	25.2742	25.633	25.35	27	27	27	505	505	43887	7.6812e-131	882360000	14	16	25	26	24	25	12	9	25	26	26	23
P33175	P33175	Kinesin heavy chain isoform 5A	Kif5a	0.901948	-0.148883	0.446612	0.757149	1.10438	0.877493	-0.40135	0.14324	-0.18854	21.1939	21.6975	21.1705	21.5952	21.5543	21.3591	26	12	12	268	149	11702	0	89984000	9	7	9	8	12	10	6	6	10	8	11	8
O35239	O35239	Tyrosine-protein phosphatase non-receptor type 9	Ptpn9	0.902724	-0.147643	0.543471	0.687985	0.968262	1.10431	-0.53955	-0.04653	0.14315	23.0633	22.502	22.9693	23.6028	22.5485	22.8261	11	11	11	209	209	67969	1.2214e-102	170680000	6	10	11	9	10	9	10	10	10	9	7	10
Q4FE56;P70398;E9PWA9;G3UZS3	Q4FE56;P70398	Ubiquitin carboxyl-terminal hydrolase;Probable ubiquitin carboxyl-terminal hydrolase FAF-X	Usp9x	0.902749	-0.147603	0.386976	0.993733	0.749193	0.988183	-0.00907	-0.41659	-0.01715	26.2096	25.7172	25.8007	26.2186	26.1338	25.8179	89	89	72	335	335	29021	0	2382100000	55	62	71	83	83	78	57	61	75	75	80	77
Q8BVI5;F7CJY7;F6X4N5;B7ZCB8	Q8BVI5;F7CJY7;F6X4N5	Syntaxin-16	Stx16	0.90283	-0.147473	0.433924	1.06981	0.74456	0.923875	0.09735	-0.42554	-0.11423	21.4701	20.3055	19.9554	21.3728	20.7311	20.0696	6	6	6	196	196	3708	1.7958e-19	32967000	1	2	6	6	4	3	3	2	4	5	4	4
Q8BK03-2;Q8BK03	Q8BK03-2;Q8BK03	Protein FAM73B	Fam73b	0.903018	-0.147173	0.72178	0.578192	1.36778	0.931108	-0.79038	0.45184	-0.10298	19.1202	19.4875	19.0596	19.9106	19.0356	19.1625	3	3	3	74	74	4867	9.0265e-05	14758000	2	1	3	3	3	2	3	3	3	3	2	3
Q8VCV1	Q8VCV1	Alpha/beta hydrolase domain-containing protein 17C	Abhd17c	0.903306	-0.146713	0.408577	0.93923	1.04627	0.750051	-0.09045	0.06525	-0.41494	20.0218	19.1653	19.9413	20.1123	19.1	20.3562	6	6	6	178	178	35098	1.0195e-12	17246000	2	2	5	5	5	3	4	4	5	3	5	4
Q9EP82;E9Q156;F6VLT8;E9Q1H7;F6YNC4;F7CM37	Q9EP82;E9Q156;F6VLT8;E9Q1H7	tRNA (guanine-N(7)-)-methyltransferase subunit WDR4	Wdr4	0.903331	-0.146673	0.658264	0.993829	0.617735	1.20068	-0.00893	-0.69494	0.26385	19.7674	19.9486	19.6703	19.7764	20.6435	19.4065	4	4	4	167	167	45755	7.1569e-14	19195000	2	2	3	4	3	3	0	2	4	4	3	3
Q8K135;Q8K135-2	Q8K135;Q8K135-2	Dyslexia-associated protein KIAA0319-like protein	Kiaa0319l	0.903492	-0.146417	0.478399	1.14133	0.819741	0.788291	0.19071	-0.28676	-0.3432	22.1082	21.4846	21.2177	21.9175	21.7714	21.5609	13	13	13	132	132	11531	6.5919e-66	100710000	8	9	8	11	9	9	9	8	7	10	10	11
Q68FE6	Q68FE6	Protein FAM65A	Fam65a	0.903594	-0.146253	0.508341	1.16433	0.786283	0.805871	0.2195	-0.34688	-0.31138	22.9158	22.8336	22.692	22.6963	23.1805	23.0034	14	14	14	144	144	13235	3.4655e-83	182400000	7	6	13	12	11	12	9	6	12	11	8	10
Q80YV4-2;Q80YV4;F7B6K4;Q80YV4-3	Q80YV4-2;Q80YV4;F7B6K4;Q80YV4-3	Pantothenate kinase 4	Pank4	0.903707	-0.146073	0.310412	0.977027	0.777562	0.971496	-0.03353	-0.36297	-0.04172	20.0579	20.6144	19.9433	20.0915	20.9774	19.9851	8	8	8	119	119	86365	1.4154e-160	39562000	2	6	7	5	3	5	2	6	6	8	4	6
Q8BG51-3;Q8BG51-4;Q8BG51;Q8BG51-2;F7ASU3	Q8BG51-3;Q8BG51-4;Q8BG51;Q8BG51-2	Mitochondrial Rho GTPase 1	Rhot1	0.904183	-0.145313	0.69548	0.961021	1.28534	0.598436	-0.05736	0.36215	-0.74073	24.0121	23.7516	22.8767	24.0694	23.3895	23.6174	16	16	15	254	254	77003	2.3605e-166	409910000	10	14	16	14	13	14	8	14	16	15	12	14
O35083	O35083	1-acyl-sn-glycerol-3-phosphate acyltransferase alpha	Agpat1	0.90431	-0.14511	0.638438	0.644772	1.21092	0.94718	-0.63314	0.2761	-0.07829	22.8037	22.6267	21.8814	23.4368	22.3506	21.9597	3	3	2	182	182	31709	4.4481e-40	119910000	2	2	3	3	3	3	0	2	2	2	3	3
P28271	P28271	Cytoplasmic aconitate hydratase	Aco1	0.904313	-0.145107	0.692532	0.58351	1.08467	1.16845	-0.77717	0.11725	0.2246	27.5359	28.6447	28.1957	28.3131	28.5275	27.9711	63	63	62	657	657	98124	0	10078000000	42	46	57	59	54	51	45	44	56	53	52	49
A2AWA9;A2AWA9-2;A2AWA7;A2AWA9-3;A2AWB0	A2AWA9;A2AWA9-2	Rab GTPase-activating protein 1	Rabgap1	0.904315	-0.145103	0.343479	0.89389	0.789817	1.04749	-0.16183	-0.34041	0.06693	24.5363	24.6287	24.7033	24.6981	24.9691	24.6364	36	36	33	363	363	1208	0	807340000	20	23	33	33	31	30	14	24	32	33	29	31
Q9CZN4-3;Q9CZN4	Q9CZN4-3;Q9CZN4	Protein shisa-9	Shisa9	0.904388	-0.144987	0.33377	0.83429	1.06033	0.836188	-0.26138	0.08452	-0.2581	22.2169	21.933	22.1496	22.4782	21.8484	22.4077	5	5	2	151	151	46704	1.7822e-28	108530000	2	3	4	5	4	5	3	3	5	5	4	5
Q8BG05;A2AL12;A2AL13;V9GX38	Q8BG05;A2AL12	Heterogeneous nuclear ribonucleoprotein A3	Hnrnpa3	0.904392	-0.14498	0.716249	0.86855	0.609742	1.39679	-0.20332	-0.71373	0.48211	22.0058	21.727	21.5586	22.2091	22.4407	21.0765	15	3	3	393	42	39652	8.5227e-122	74519000	2	2	3	3	3	3	3	3	3	3	3	3
P97427	P97427	Dihydropyrimidinase-related protein 1	Crmp1	0.904768	-0.14438	0.670919	0.603029	1.12586	1.09091	-0.7297	0.17103	0.12553	25.0798	24.7076	25.3031	25.8095	24.5365	25.1776	39	2	2	736	17	62167	0	767370000	2	2	2	2	2	2	2	2	2	2	2	2
Q3V1L4;G3X9J6;E9Q9M1	Q3V1L4;G3X9J6;E9Q9M1	Cytosolic purine 5-nucleotidase	Nt5c2	0.904797	-0.144333	0.549235	1.18226	0.850828	0.736374	0.24155	-0.23306	-0.44149	20.5906	21.1016	20.0831	20.3491	21.3347	20.5246	5	5	5	114	114	64808	1.5589e-13	40122000	3	2	5	5	3	5	3	5	5	5	5	5
B8QI34	B8QI34		Ppfia2	0.905096	-0.143857	0.590418	0.710462	0.85906	1.21484	-0.49317	-0.21917	0.28077	23.7053	24.308	24.258	24.1985	24.5271	23.9772	37	34	1	389	366	14333	0	596820000	14	18	29	30	34	28	18	18	28	28	30	29
G3UZ34;O08810;A2AH85;G3UXK8	G3UZ34;O08810;A2AH85	116 kDa U5 small nuclear ribonucleoprotein component	Eftud2	0.905354	-0.143447	0.735917	0.541814	1.15743	1.18334	-0.88413	0.21093	0.24286	20.3238	20.1386	20.7761	21.2079	19.9276	20.5332	9	8	8	109	99	10834	1.213e-29	45382000	2	6	7	5	7	7	4	7	6	7	7	6
P83093;I1E4X8;F6WBP9	P83093;I1E4X8;F6WBP9	Stromal interaction molecule 2	Stim2	0.90541	-0.143357	0.0116129	0.901307	0.89102	0.924221	-0.14991	-0.16647	-0.11369	21.3255	20.9926	20.6143	21.4754	21.1591	20.728	6	6	6	91	91	83924	2.91e-35	65843000	4	5	5	5	4	4	4	6	5	5	4	5
Q9R061	Q9R061	Cytosolic Fe-S cluster assembly factor NUBP2	Nubp2	0.905471	-0.14326	0.748446	0.661911	0.723362	1.55049	-0.59529	-0.46721	0.63272	20.0173	19.2152	20.4347	20.6126	19.6824	19.802	4	4	4	193	193	29518	1.8815e-16	24487000	2	3	1	3	2	3	2	3	3	3	3	3
P34152-3;P34152-4;P34152-2;P34152;P34152-9;P34152-6;P34152-5;P34152-8;P34152-7	P34152-3;P34152-4;P34152-2;P34152;P34152-9;P34152-6;P34152-5	Focal adhesion kinase 1	Ptk2	0.905636	-0.142997	0.370343	0.762226	0.97543	0.999037	-0.39171	-0.03589	-0.00139	20.9766	21.3281	21.1476	21.3683	21.364	21.149	8	7	7	106	98	11924	3.906e-56	78933000	6	5	5	7	5	6	4	6	5	7	5	6
Q91ZW3	Q91ZW3	SWI/SNF-related matrix-associated actin-dependent regulator of chromatin subfamily A member 5	Smarca5	0.905856	-0.142647	0.515425	0.726125	1.12421	0.910581	-0.46171	0.16891	-0.13514	21.7335	21.8482	21.4668	22.1952	21.6792	21.6019	13	13	8	128	128	12163	1.772e-181	122130000	8	9	12	13	11	11	8	9	13	12	11	10
Q7TMG8;O55126	Q7TMG8;O55126	Protein NipSnap homolog 2	Gbas	0.906237	-0.14204	0.397383	0.764162	0.928723	1.04871	-0.38805	-0.10668	0.06861	20.737	22.4292	21.9768	21.125	22.5359	21.9082	9	9	9	256	256	32898	2.9635e-27	98317000	2	3	9	9	9	8	1	3	9	9	9	9
Q8BGT8;F7D3N3;F6U6Z2;Q8BGT8-2;E0CXW9;E0CXJ1	Q8BGT8;F7D3N3;F6U6Z2;Q8BGT8-2	Phytanoyl-CoA hydroxylase-interacting protein-like	Phyhipl	0.906279	-0.141973	0.361918	0.809947	0.860454	1.06807	-0.3041	-0.21683	0.09501	24.755	25.6096	25.8182	25.0591	25.8265	25.7232	17	17	15	408	408	4234	1.1079e-199	976750000	12	11	17	17	15	16	9	10	17	16	15	15
Q91VI7	Q91VI7	Ribonuclease inhibitor	Rnh1	0.906323	-0.141903	0.114352	0.842676	0.936525	0.94334	-0.24695	-0.09461	-0.08415	25.107	25.8713	25.1034	25.3539	25.9659	25.1876	21	21	21	487	487	49816	0	898060000	16	17	19	19	18	18	16	15	17	21	17	18
E9QK04;P97798-5;P97798-2;P97798-3;P97798;P97798-4	E9QK04;P97798-5;P97798-2;P97798-3;P97798;P97798-4	Neogenin	Neo1	0.90654	-0.141557	0.328662	0.809207	1.04885	0.877785	-0.30542	0.06881	-0.18806	27.9869	28.6335	29.1425	28.2923	28.5647	29.3305	62	62	62	456	456	16292	0	15334000000	42	43	52	46	59	58	44	45	58	52	61	60
Q8BMS9;A2APB1;A2AVI0;Q8CB96-2;Q8CB96	Q8BMS9	Ras association domain-containing protein 2	Rassf2	0.906589	-0.14148	0.695575	0.652767	0.835754	1.36582	-0.61536	-0.25885	0.44977	21.9314	22.4535	22.1572	22.5467	22.7124	21.7074	10	10	10	35	35	37973	2.1364e-52	93288000	8	7	9	8	9	9	8	7	10	9	9	8
G5E829	G5E829		Atp2b1	0.906599	-0.141463	0.378287	0.763934	0.958393	1.01776	-0.38848	-0.06131	0.0254	26.7579	27.0192	26.6754	27.1464	27.0805	26.65	49	49	29	394	394	13475	0	3855000000	38	40	44	44	46	46	36	39	42	45	44	46
Q03173-4;E9QKR1;Q03173-5;J3QNM3;E9QKQ9;Q03173;E9QLZ9;Q03173-6;Q03173-3;Q03173-2	Q03173-4;E9QKR1;Q03173-5;J3QNM3;E9QKQ9;Q03173;E9QLZ9;Q03173-6;Q03173-3	Protein enabled homolog	Enah	0.906815	-0.14112	0.0692316	0.94108	0.86006	0.921298	-0.08761	-0.21749	-0.11826	20.7837	20.8701	20.2387	20.8713	21.0876	20.357	5	5	5	79	79	83775	1.3985e-14	52970000	2	4	5	5	3	4	3	4	4	4	4	4
D3YWN5;Q91YK0;G5E8R5;E9Q8C9;Q91YK0-2;E9QM16;Q91YK0-3;D6RIL3;D3YUD9;D3Z2Y1	D3YWN5;Q91YK0;G5E8R5;E9Q8C9;Q91YK0-2;E9QM16;Q91YK0-3;D6RIL3	Leucine-rich repeat-containing protein 49	Lrrc49	0.906989	-0.140843	0.612172	1.00357	0.658009	1.12986	0.00514	-0.60382	0.17615	19.922	19.8518	19.798	19.9169	20.4557	19.6218	7	7	7	10	10	78311	9.816e-13	31172000	3	5	6	7	2	4	2	5	6	5	5	4
Q6P2K6;E9Q481;Q6P2K6-2;Q5RJB9	Q6P2K6;E9Q481;Q6P2K6-2	Serine/threonine-protein phosphatase 4 regulatory subunit 3A	Smek1	0.90719	-0.140523	0.612597	0.683641	0.905446	1.20616	-0.54869	-0.1433	0.27042	20.8819	20.5648	20.1455	21.4306	20.7081	19.8751	5	5	3	6	6	93841	1.0122e-14	44159000	4	4	4	5	3	3	4	4	4	4	2	3
Q8BU14	Q8BU14	Translocation protein SEC62	Sec62	0.907249	-0.14043	0.387333	0.770091	0.928157	1.04476	-0.3769	-0.10756	0.06317	25.9094	25.6201	25.0293	26.2863	25.7276	24.9661	8	8	8	128	128	4558	1.3962e-128	1024800000	8	8	8	7	8	8	8	8	8	8	8	8
Q8BG39	Q8BG39	Synaptic vesicle glycoprotein 2B	Sv2b	0.907477	-0.140067	0.417193	0.896633	1.07723	0.773724	-0.15741	0.10732	-0.37011	23.5692	23.5389	23.4843	23.7266	23.4315	23.8544	8	7	7	104	92	77456	8.3152e-51	325810000	7	7	7	7	7	7	5	6	7	7	7	7
P39038;Q80ZV4	P39038	Cadherin-4	Cdh4	0.907504	-0.140023	0.110029	0.847902	0.92417	0.953781	-0.23803	-0.11377	-0.06827	22.128	21.778	21.4727	22.366	21.8918	21.541	6	4	4	7	53	10003	3.1185e-40	107540000	4	4	3	4	4	4	3	4	3	4	4	4
Q7TSQ8;D6RD07;D3Z443	Q7TSQ8;D6RD07	Pyruvate dehydrogenase phosphatase regulatory subunit, mitochondrial	Pdpr	0.907525	-0.13999	0.351258	0.781149	0.929837	1.02905	-0.35633	-0.10495	0.04131	20.2028	19.6427	20.0642	20.5592	19.7476	20.0228	5	5	5	64	64	99229	1.5082e-11	32519000	2	4	4	4	4	4	3	4	4	2	4	4
Q3UI43	Q3UI43	BRISC and BRCA1-A complex member 1	Babam1	0.907737	-0.139653	0.628275	0.644959	1.08524	1.06862	-0.63272	0.11801	0.09575	22.9884	22.8264	22.3554	23.6211	22.7084	22.2596	5	5	5	237	237	36793	4.3052e-17	140470000	4	4	5	5	4	4	3	4	4	5	4	4
Q8BU33;Q8BU33-3;Q8BU33-2	Q8BU33;Q8BU33-3;Q8BU33-2	Acetolactate synthase-like protein	Ilvbl	0.907783	-0.13958	0.598997	0.670937	1.13104	0.985795	-0.57575	0.17765	-0.02064	19.9323	20.9739	20.4948	20.508	20.7963	20.5155	4	4	4	125	125	68155	8.0217e-108	35020000	1	2	4	4	4	4	4	4	4	4	4	3
A2ATI9;Q99JX3;Q99JX3-2;A2ATI8;A2ATI6	A2ATI9;Q99JX3;Q99JX3-2;A2ATI8;A2ATI6	Golgi reassembly-stacking protein 2	Gorasp2	0.907937	-0.139337	0.65371	1.30911	0.721034	0.792927	0.38859	-0.47186	-0.33474	22.1144	22.039	21.9588	21.7258	22.5108	22.2935	5	5	5	151	151	45026	4.4984e-33	115460000	3	4	5	4	4	4	3	4	5	5	5	5
Q61771;O35066;O35231-2;E9PWU7;O35231	Q61771	Kinesin-like protein KIF3B	Kif3b	0.908023	-0.1392	0.516996	1.15422	0.848537	0.764416	0.20692	-0.23695	-0.38757	22.0196	20.8504	21.6971	21.8127	21.0873	22.0847	10	10	9	141	141	85287	2.2206e-86	84853000	7	7	7	8	9	8	6	6	7	9	8	8
P51791;P51791-2;Q8K4W8;Q3TF45;E9Q2I1	P51791;P51791-2;Q8K4W8;Q3TF45;E9Q2I1	H(+)/Cl(-) exchange transporter 3	Clcn3	0.908121	-0.139043	0.576383	1.2109	0.818656	0.755477	0.27608	-0.28867	-0.40454	22.3224	22.1007	22.1451	22.0463	22.3894	22.5497	13	13	8	149	149	90868	9.7647e-39	160140000	7	9	11	11	11	11	8	10	11	12	11	10
F8WGT1;Q68FL4;E9PV16;F8WI65;Q68FL4-2;H3BKT5;E9PX77;D3YX97;H3BL31;D3YYM7	F8WGT1;Q68FL4;E9PV16;F8WI65;Q68FL4-2;H3BKT5	Adenosylhomocysteinase;Putative adenosylhomocysteinase 3	Ahcyl2	0.908157	-0.138987	0.653415	0.628254	1.10513	1.07879	-0.67058	0.14421	0.10941	20.8059	21.7333	21.495	21.4765	21.5891	21.3856	14	7	7	255	144	66771	7.7608e-147	66208000	3	3	6	7	7	6	3	4	6	6	5	5
Q61035	Q61035	Histidine--tRNA ligase, cytoplasmic	Hars	0.908169	-0.138967	0.196304	0.986171	0.828705	0.916534	-0.02009	-0.27107	-0.12574	22.6317	22.6544	22.496	22.6518	22.9254	22.6218	11	8	8	214	159	57432	7.7466e-182	153420000	4	4	8	7	7	6	6	6	8	7	8	7
Q9CQD1;A2A5F6;A2A5F5	Q9CQD1	Ras-related protein Rab-5A	Rab5a	0.908255	-0.13883	0.374382	0.793229	1.06189	0.889496	-0.33419	0.08664	-0.16894	22.5436	22.5872	22.7583	22.8778	22.5006	22.9273	9	7	7	456	358	23598	3.4934e-73	152350000	4	4	6	6	6	6	3	3	6	6	6	6
Q9Z110-2;Q9Z110;D3Z0B4;H3BKJ8;H3BLE8;H3BKK0	Q9Z110-2;Q9Z110	Delta-1-pyrroline-5-carboxylate synthase;Glutamate 5-kinase;Gamma-glutamyl phosphate reductase	Aldh18a1	0.908379	-0.138633	0.37969	0.784513	1.05637	0.904448	-0.35013	0.07912	-0.14489	25.2569	25.8849	25.3814	25.607	25.8058	25.5263	33	33	33	396	396	87052	0	1370400000	25	29	32	32	28	29	27	27	32	30	32	29
Q9JIA1;D3YW56	Q9JIA1	Leucine-rich glioma-inactivated protein 1	Lgi1	0.908562	-0.138343	0.728475	0.604678	1.3895	0.892646	-0.72576	0.47457	-0.16384	21.5712	22.4306	22.3731	22.2969	21.9561	22.537	8	8	8	153	153	63643	2.4497e-43	107740000	6	7	8	8	7	7	6	7	8	7	7	8
Q6R891;Q6R891-2;A2AV96;Q9D5U8-2;Q9D5U8	Q6R891;Q6R891-2	Neurabin-2	Ppp1r9b	0.908717	-0.138097	0.402859	1.00809	0.981874	0.75811	0.01162	-0.02639	-0.39952	21.9557	21.6334	21.4947	21.9441	21.6598	21.8942	11	11	10	174	174	89519	3.2724e-102	109150000	6	8	9	7	8	6	6	8	7	8	9	6
Q8C788;Q91ZR2	Q8C788;Q91ZR2	Sorting nexin-18	Snx18	0.908875	-0.137847	0.152112	0.901775	0.981405	0.848331	-0.14916	-0.02708	-0.2373	20.2297	19.6285	19.8692	20.3789	19.6556	20.1064	4	4	4	99	99	67789	5.8354e-20	24807000	2	3	4	3	4	4	2	2	4	4	3	4
Q6P8X1;Q80ZJ7	Q6P8X1	Sorting nexin-6	Snx6	0.908986	-0.13767	0.373865	0.768677	0.998379	0.97866	-0.37955	-0.00234	-0.03112	24.6345	25.3227	24.9661	25.014	25.325	24.9972	27	27	26	549	549	46648	0	667850000	21	19	26	26	24	23	16	19	25	27	24	24
P55937-1;P55937;E9QP99;D3Z0Q8	P55937-1;P55937;E9QP99	Golgin subfamily A member 3	Golga3	0.909135	-0.137433	0.321268	0.812973	1.04252	0.886591	-0.29872	0.06008	-0.17366	21.9815	21.8794	21.6161	22.2802	21.8193	21.7898	16	16	16	14	14	16282	3.8404e-173	131350000	8	9	13	14	12	13	8	10	13	14	14	12
Q8BW96-2;Q8BW96;Q8BW96-3	Q8BW96-2;Q8BW96;Q8BW96-3	Calcium/calmodulin-dependent protein kinase type 1D	Camk1d	0.909417	-0.136987	0.733773	0.573808	1.00028	1.31039	-0.80136	0.0004	0.39	22.5446	23.7927	24.0326	23.3459	23.7923	23.6426	13	13	11	29	29	41109	2.1757e-74	254100000	4	3	13	12	11	12	9	10	13	12	11	13
Q8K2D3;D3YYS4	Q8K2D3	Enhancer of mRNA-decapping protein 3	Edc3	0.909467	-0.136907	0.724719	0.576052	1.043	1.25203	-0.79573	0.06074	0.32427	21.4598	22.5845	22.5569	22.2555	22.5238	22.2327	10	10	10	219	219	55957	4.5547e-48	118690000	5	7	9	9	9	9	8	9	10	9	9	8
Q9JI90;G3XA54;Q9JI90-2	Q9JI90;G3XA54	E3 ubiquitin-protein ligase RNF14	Rnf14	0.909841	-0.136313	0.459522	1.00766	0.738981	1.01146	0.01101	-0.43639	0.01644	24.0086	23.8607	24.8029	23.9976	24.2971	24.7864	16	16	16	392	392	54926	5.1664e-210	492800000	9	10	10	8	13	14	9	7	11	13	15	15
Q60902-4;Q60902-2;Q60902;Q60902-3	Q60902-4;Q60902-2;Q60902;Q60902-3	Epidermal growth factor receptor substrate 15-like 1	Eps15l1	0.909917	-0.136193	0.383879	0.790091	0.898687	1.06101	-0.33991	-0.15411	0.08544	22.2785	21.7467	21.5403	22.6184	21.9008	21.4549	11	11	11	19	19	84751	3.1561e-166	120390000	9	9	11	11	8	8	8	10	10	11	7	8
Q6PD28	Q6PD28		Ppp2r5b	0.909976	-0.1361	0.439284	0.747394	1.01153	0.996692	-0.42006	0.01654	-0.00478	24.2771	24.1359	24.2095	24.6972	24.1194	24.2143	17	15	15	40	362	57342	1.0519e-284	463680000	12	14	13	12	15	14	11	13	15	14	15	14
Q3UKC1	Q3UKC1	Tax1-binding protein 1 homolog	Tax1bp1	0.910264	-0.135643	0.226663	0.893011	0.837453	1.00852	-0.16325	-0.25592	0.01224	21.7048	22.1734	21.4428	21.8681	22.4293	21.4306	5	5	5	65	65	93629	3.2856e-10	135970000	1	4	4	3	4	4	4	3	4	4	3	4
Q61655;Q8R3C7;Q8BZY3;Q9QY15-2	Q61655;Q8R3C7;Q8BZY3	ATP-dependent RNA helicase DDX19A	Ddx19a;Ddx19b	0.910388	-0.135447	0.609558	1.18652	0.690168	0.9214	0.24674	-0.53498	-0.1181	24.044	23.2656	22.5931	23.7972	23.8006	22.7112	16	16	14	358	358	53932	6.7556e-270	244850000	15	14	14	13	12	14	15	14	14	14	13	12
Q8BL65-5;Q8BL65-2;Q8BL65-3;E9Q0W6;Q8BL65;Q8BL65-4;E9Q4K0;F7A5C5;F6VVW4;D3Z0Y4;F6UI99;D3YYR9	Q8BL65-5;Q8BL65-2;Q8BL65-3;E9Q0W6;Q8BL65;Q8BL65-4;E9Q4K0;F7A5C5;F6VVW4;D3Z0Y4	Actin-binding LIM protein 2	Ablim2	0.910388	-0.135447	0.738753	1.48537	0.693371	0.732622	0.57082	-0.5283	-0.44886	18.9663	19.4849	19.579	18.3954	20.0132	20.0278	3	3	3	75	75	61491	1.0162e-11	17038000	1	3	3	3	2	2	1	2	3	3	3	2
Q9D0I4;Q9D614;B1AVI2	Q9D0I4;Q9D614;B1AVI2	Syntaxin-17	Stx17	0.910411	-0.13541	0.521816	1.10733	0.727939	0.936136	0.14709	-0.45811	-0.09521	21.9238	21.8298	22.3171	21.7767	22.2879	22.4123	8	8	8	319	319	33221	7.5037e-69	97930000	3	5	7	7	7	6	3	2	6	5	6	5
G3XA17;F7CBP1;F6TW20;F7DAB1;F7CHS2	G3XA17;F7CBP1		Eif4g2	0.910628	-0.135067	0.577934	0.688119	1.00424	1.09276	-0.53927	0.0061	0.12797	23.9142	23.3737	23.714	24.4535	23.3676	23.586	26	26	1	338	338	1021	1.3102e-189	346190000	17	18	19	21	17	17	18	17	22	18	17	18
Q9JJ28	Q9JJ28	Protein flightless-1 homolog	Flii	0.910866	-0.13469	0.785571	0.500315	1.17489	1.28564	-0.99909	0.23253	0.36249	23.8208	24.4218	24.6106	24.8199	24.1893	24.2481	35	35	35	271	271	1448	1.5367e-288	645820000	21	25	27	29	30	30	24	25	22	25	30	27
Q6PDC0;D3YUQ5	Q6PDC0;D3YUQ5	RUN domain-containing protein 3B	Rundc3b	0.911065	-0.134373	0.727639	0.621622	1.3879	0.876527	-0.68589	0.4729	-0.19013	22.6287	22.7645	22.3063	23.3146	22.2916	22.4964	6	6	6	14	14	45137	5.5365e-40	136550000	5	4	4	5	5	5	4	4	4	4	5	5
Q91YR1;D3Z2H0	Q91YR1	Twinfilin-1	Twf1	0.911209	-0.134147	0.0624396	0.928266	0.938774	0.8682	-0.10739	-0.09115	-0.2039	23.5562	22.5622	22.2827	23.6636	22.6533	22.4866	12	12	11	337	337	40079	2.3376e-176	136810000	6	5	11	12	9	10	7	8	11	9	11	9
Q8R5H6	Q8R5H6	Wiskott-Aldrich syndrome protein family member 1	Wasf1	0.911234	-0.134107	0.586655	1.06964	0.682509	1.03644	0.09712	-0.55108	0.05164	25.0293	25.4408	24.9513	24.9321	25.9919	24.8997	12	12	12	211	211	61508	1.7242e-212	905910000	10	10	12	12	10	9	10	11	11	11	12	10
Q61768;E9QAK5	Q61768	Kinesin-1 heavy chain	Kif5b	0.911343	-0.133933	0.481014	0.73785	1.05445	0.972864	-0.4386	0.07649	-0.03969	23.1906	22.9745	23.0004	23.6292	22.898	23.0401	39	26	26	433	335	10955	0	278490000	14	16	20	20	19	20	15	19	22	22	18	19
Q8CDA1;Q8CDA1-2;Q8CDA1-3;Q8CDA1-4	Q8CDA1;Q8CDA1-2	Phosphatidylinositide phosphatase SAC2	Inpp5f	0.911411	-0.133827	0.0559333	0.949434	0.877098	0.909137	-0.07486	-0.18919	-0.13743	22.8974	22.6264	22.0752	22.9722	22.8156	22.2126	21	21	21	227	227	12761	4.7834e-159	178730000	14	16	17	15	20	16	15	15	16	18	16	19
Q9Z2C4;I7HJQ9;F6T9H9;Q8CIU6;Q8CIU3;Q8CIU5;I7HPV7	Q9Z2C4;I7HJQ9;F6T9H9	Myotubularin-related protein 1	Mtmr1	0.911645	-0.133457	0.418754	0.75991	1.01598	0.981364	-0.3961	0.02287	-0.02714	20.7426	21.2688	20.808	21.1387	21.246	20.8351	8	8	8	117	117	75313	2.49e-19	49346000	2	4	6	5	6	6	5	5	6	6	6	4
Q8C7D2-2;Q8C7D2-3;Q8C7D2	Q8C7D2-2;Q8C7D2-3;Q8C7D2	Protein cereblon	Crbn	0.911704	-0.133363	0.554249	1.18366	0.781095	0.81965	0.24326	-0.35643	-0.28692	21.7635	21.7761	20.8243	21.5202	22.1326	21.1112	3	3	3	67	67	49483	5.4985e-05	69740000	2	2	3	3	3	3	3	3	3	3	3	3
P39688;D3YZ57;P39688-2;D3YZA2;D3YVZ0	P39688;D3YZ57;P39688-2	Tyrosine-protein kinase Fyn	Fyn	0.911758	-0.133277	0.722431	1.17595	0.580815	1.10972	0.23383	-0.78385	0.15019	23.5101	22.4711	23.0761	23.2762	23.2549	22.9259	12	10	8	223	205	60674	8.6791e-107	198460000	6	9	8	8	8	9	7	9	8	8	10	10
O08585;B1AWD8;B1AWD9;B1AWE0;Q6PFA2;B1AWE1	O08585;B1AWD8;B1AWD9;B1AWE0;Q6PFA2;B1AWE1	Clathrin light chain A	Clta	0.911819	-0.13318	0.557822	0.978253	1.09815	0.705692	-0.03172	0.13507	-0.50289	21.6049	22.0166	21.9591	21.6366	21.8815	22.462	7	7	7	221	221	25604	7.6511e-13	94142000	4	4	4	4	4	5	3	3	4	5	6	5
Q8CGC7	Q8CGC7	Bifunctional glutamate/proline--tRNA ligase;Glutamate--tRNA ligase;Proline--tRNA ligase	Eprs	0.91199	-0.13291	0.473079	0.837227	1.12398	0.80606	-0.25631	0.16862	-0.31104	26.2969	26.1585	26.0619	26.5532	25.9899	26.3729	65	65	65	442	442	17008	0	2343000000	42	48	58	57	58	57	46	50	55	53	62	63
Q810C1	Q810C1	SLIT and NTRK-like protein 1	Slitrk1	0.912091	-0.13275	0.494167	1.13821	0.826462	0.806619	0.18677	-0.27498	-0.31004	22.8627	22.4428	23.5464	22.6759	22.7178	23.8565	10	10	10	145	145	77816	7.4008e-193	245040000	4	6	7	7	9	8	5	7	7	6	9	9
O09126	O09126	Semaphorin-4D	Sema4d	0.912119	-0.132707	0.507586	1.14219	0.849473	0.782108	0.1918	-0.23536	-0.35456	23.2156	22.5492	22.8395	23.0238	22.7846	23.194	19	19	19	208	208	95639	3.36e-215	236540000	16	12	17	15	16	15	8	11	14	15	15	16
V9GX85;A2AKX2;Q8R4F1-2;J3QNA0;Q8R4F1-3;Q8R4F1	V9GX85;A2AKX2;Q8R4F1-2;J3QNA0;Q8R4F1-3;Q8R4F1	Netrin-G2	Ntng2	0.912372	-0.132307	0.666106	1.28475	0.860502	0.68698	0.36149	-0.21675	-0.54166	22.7523	22.3378	22.7809	22.3908	22.5546	23.3225	11	11	11	25	25	41854	1.797e-30	192830000	6	7	9	9	10	10	4	5	10	9	10	11
P70658-2;P70658;E9Q2D4	P70658-2;P70658	C-X-C chemokine receptor type 4	Cxcr4	0.912648	-0.13187	0.101163	0.968766	0.870382	0.901532	-0.04578	-0.20028	-0.14955	21.5244	20.5427	20.9764	21.5702	20.743	21.1259	4	4	4	109	109	4024	8.7061e-47	40782000	3	2	4	3	2	3	3	1	4	2	2	2
E9PVA8;Q8BIX2	E9PVA8		Gcn1l1	0.912667	-0.13184	0.659083	0.918111	0.668347	1.23891	-0.12326	-0.58133	0.30907	26.1618	25.35	25.2792	26.2851	25.9313	24.9701	107	107	107	44	44	29302	0	1868600000	59	70	89	87	91	94	60	69	92	89	87	90
V9GWT6;Q99MI1-2;V9GXH3;Q99MI1;F8VPM7;V9GXF0;V9GXP8;V9GX53;Q99MI1-4;V9GXL1;Q6PH08-2	V9GWT6;Q99MI1-2;V9GXH3;Q99MI1;F8VPM7;V9GXF0;V9GXP8;V9GX53	ELKS/Rab6-interacting/CAST family member 1	Erc1	0.912759	-0.131693	0.701397	1.21847	0.612105	1.0196	0.28507	-0.70815	0.028	21.8346	21.368	21.7228	21.5495	22.0761	21.6948	11	11	10	159	159	10885	4.7747e-109	112670000	4	5	10	8	7	7	4	4	10	9	7	7
Q8C1E7;D3Z0U3	Q8C1E7;D3Z0U3	Transmembrane protein 120A	Tmem120a	0.912831	-0.13158	0.826401	1.52847	0.449923	1.10605	0.61209	-1.15225	0.14542	22.2819	20.8007	21.3444	21.6698	21.953	21.1989	7	7	7	166	166	40751	3.5494e-24	88336000	1	1	4	4	6	6	2	2	7	7	6	6
P47754;D6RCW7	P47754;D6RCW7	F-actin-capping protein subunit alpha-2	Capza2	0.9135	-0.130523	0.641167	0.978274	0.66579	1.17038	-0.03169	-0.58686	0.22698	24.7368	23.8196	24.5485	24.7685	24.4065	24.3215	12	12	10	507	507	32967	7.0167e-268	480790000	5	5	8	7	9	9	6	6	11	9	11	9
D3Z118;P97411;P97411-2;S4R217;D3Z376;D3Z119;F7BG11;F6UY19;D3Z020	D3Z118;P97411;P97411-2;S4R217;D3Z376;D3Z119	Islet cell autoantigen 1	Ica1	0.913758	-0.130117	0.381244	1.07429	0.838807	0.846663	0.10338	-0.25359	-0.24014	22.4032	23.1406	22.6608	22.2999	23.3941	22.9009	13	13	12	275	275	5293	6.5052e-158	181250000	6	6	12	13	11	11	7	9	10	13	12	12
Q8CES0;E9QMB7;F6QNU4;Q8CES0-2	Q8CES0;E9QMB7	N-alpha-acetyltransferase 30	Naa30	0.913804	-0.130043	0.619073	1.08947	0.671296	1.04335	0.12363	-0.57498	0.06122	22.1919	21.8019	22.3364	22.0683	22.3768	22.2752	6	6	6	201	201	39432	4.7751e-61	95722000	5	5	4	6	5	6	4	5	6	5	5	6
Q6P9K9;Q6P9K9-2;E9Q2X2;Q8C985;E9Q3Q4	Q6P9K9;Q6P9K9-2;E9Q2X2	Neurexin-3	Nrxn3	0.913842	-0.129983	0.607193	1.15674	0.951595	0.693304	0.21007	-0.07158	-0.52844	24.3336	23.7603	24.5339	24.1235	23.8318	25.0623	45	37	37	313	268	17343	0	720930000	13	19	29	26	33	37	17	20	28	27	36	37
P80315;G5E839;G3UYW5;G3UXF3;G3UXG2	P80315;G5E839	T-complex protein 1 subunit delta	Cct4	0.913859	-0.129957	0.612498	1.18712	0.70231	0.915404	0.24747	-0.50982	-0.12752	28.5775	27.1565	26.8377	28.3301	27.6664	26.9652	41	41	41	735	735	58066	0	4692000000	39	37	39	38	38	36	40	37	39	38	37	39
E9Q226;D3YUJ3	E9Q226;D3YUJ3		Ccnyl1	0.913901	-0.12989	0.418009	0.784747	0.910828	1.0679	-0.3497	-0.13475	0.09478	21.2914	21.0766	20.8415	21.6411	21.2113	20.7467	6	5	5	234	206	33709	4.3538e-33	45961000	4	4	5	5	5	5	4	3	4	4	4	5
P20357;G3UZK9;Q80X35;Q80ZL4;G3UZE9;F7ALC8;E9Q8Y2	P20357	Microtubule-associated protein 2	Map2	0.913935	-0.129837	0.046538	0.883934	0.947593	0.91139	-0.17799	-0.07766	-0.13386	28.1331	28.1398	27.9795	28.3111	28.2175	28.1133	99	99	65	57	57	19913	0	8656800000	67	68	84	81	83	87	71	68	87	85	89	84
A2APV2-2;E9PXE6;F8VPR2;A2APV2;A2APV2-3;F6XR20;A2AQW2;A2AQW3	A2APV2-2;E9PXE6;F8VPR2;A2APV2;A2APV2-3;F6XR20	Formin-like protein 2	Fmnl2	0.913992	-0.129747	0.720527	0.624585	0.918283	1.33125	-0.67903	-0.12299	0.41278	22.6942	22.3891	22.7722	23.3732	22.5121	22.3594	20	20	12	197	197	11771	9.3485e-93	194380000	14	18	16	15	18	17	16	18	17	16	17	17
Q8BHF7;F8WI04;F2Z427	Q8BHF7;F8WI04	CDP-diacylglycerol--glycerol-3-phosphate 3-phosphatidyltransferase, mitochondrial	Pgs1	0.914043	-0.129667	0.544365	0.717987	1.08457	0.980677	-0.47797	0.11712	-0.02815	22.5285	23.3556	23.2261	23.0065	23.2384	23.2543	9	9	9	217	217	62488	3.2307e-62	214820000	5	6	8	6	6	8	6	8	9	8	8	8
P39098-2;P39098;A2A723	P39098-2;P39098	Mannosyl-oligosaccharide 1,2-alpha-mannosidase IB	Man1a2	0.914203	-0.129413	0.703413	1.29653	0.922065	0.639121	0.37466	-0.11706	-0.64584	21.7407	20.7476	20.7649	21.3661	20.8647	21.4108	7	7	7	122	122	69911	9.009e-16	54739000	5	5	5	6	4	7	5	4	6	5	5	5
Q61739-2;Q61739;F6VSK8	Q61739-2;Q61739;F6VSK8	Integrin alpha-6;Integrin alpha-6 heavy chain;Integrin alpha-6 light chain	Itga6	0.914281	-0.12929	0.551762	1.04438	0.710172	1.03043	0.06264	-0.49376	0.04325	22.6779	22.0309	22.9917	22.6152	22.5247	22.9485	17	17	17	164	164	1196	2.0747e-119	189710000	8	13	15	15	16	16	8	12	15	15	17	14
E9PZ43;E9PWC0;P27546-4	E9PZ43;E9PWC0;P27546-4	Microtubule-associated protein	Map4	0.914397	-0.129107	0.505739	0.868345	1.13185	0.777902	-0.20366	0.17868	-0.36234	22.3194	23.497	23.0064	22.5231	23.3184	23.3688	29	12	12	391	182	97795	2.4281e-135	271980000	1	5	10	9	7	8	4	6	10	9	10	8
E9PX53;Q8K2V1;E9QPR5;E0CXK8;Q8K2V1-2;E0CYV2;F6TLH3;F6V294;E0CX37	E9PX53;Q8K2V1;E9QPR5;E0CXK8;Q8K2V1-2	Serine/threonine-protein phosphatase 4 regulatory subunit 1	Ppp4r1	0.91444	-0.12904	0.534067	1.16136	0.82832	0.794881	0.21581	-0.27174	-0.33119	23.8642	23.5038	22.8015	23.6484	23.7755	23.1327	12	12	12	147	147	1045	1.3846e-205	316880000	12	12	12	12	11	11	9	10	11	11	12	11
D3Z7V3;F8WIH0;Q3URD3-2;H7BX64;Q3URD3;F6UV57;Q3URD3-5;F6YCM8;F6WY34;Q3URD3-4;Q3URD3-3;D3YV81;D3Z0N1	D3Z7V3;F8WIH0;Q3URD3-2;H7BX64;Q3URD3;F6UV57;Q3URD3-5;F6YCM8	Sarcolemmal membrane-associated protein	Slmap	0.914448	-0.129027	0.702667	0.611528	1.06594	1.17308	-0.70951	0.09213	0.2303	21.037	21.2728	20.3133	21.7465	21.1807	20.083	8	8	8	104	104	9072	2.5201e-27	55097000	3	5	6	4	5	6	5	5	7	7	6	4
E9QKT1;O08759	E9QKT1;O08759	Ubiquitin-protein ligase E3A	Ube3a	0.914533	-0.128893	0.770473	0.574891	0.914966	1.45414	-0.79864	-0.12821	0.54017	24.3803	25.0306	24.7604	25.1789	25.1588	24.2202	27	27	27	291	291	99818	0	912130000	16	17	23	24	22	21	19	18	23	22	24	22
Q8VE47;D6RH76;F6VRI6	Q8VE47;D6RH76	Ubiquitin-like modifier-activating enzyme 5	Uba5	0.914738	-0.12857	0.194251	0.965481	0.83418	0.950356	-0.05068	-0.26157	-0.07346	21.7677	22.7485	22.5243	21.8184	23.0101	22.5978	6	6	6	211	211	44789	1.9106e-156	146530000	2	4	6	6	6	6	4	4	6	6	6	6
Q61081	Q61081	Hsp90 co-chaperone Cdc37	Cdc37	0.914757	-0.12854	0.377141	0.791187	0.931263	1.03888	-0.33791	-0.10274	0.05503	24.5833	24.4484	24.7503	24.9213	24.5511	24.6952	17	17	17	404	404	44593	2.9386e-287	443460000	13	10	14	12	14	14	10	10	15	11	14	12
Q8BWQ6;I1E4X5;D3YW20;D3YW19;Q8BWQ6-3;Q8BWQ6-2;H3BJE8;F6RR19	Q8BWQ6;I1E4X5;D3YW20;D3YW19;Q8BWQ6-3;Q8BWQ6-2	UPF0505 protein C16orf62 homolog	9030624J02Rik	0.915296	-0.12769	0.418038	0.778895	0.935896	1.05191	-0.3605	-0.09558	0.07301	23.2571	23.4347	23.0501	23.6176	23.5303	22.9771	23	23	23	288	288	10908	4.896e-103	330740000	12	15	21	21	18	17	15	17	20	19	22	20
O55222;D3YZA5;F6Q5Z1	O55222;D3YZA5	Integrin-linked protein kinase	Ilk	0.91533	-0.127637	0.500513	0.737022	1.03083	1.0094	-0.44022	0.04381	0.0135	19.7786	20.2362	19.7924	20.2189	20.1924	19.7789	4	4	4	104	104	51373	2.5692e-06	22292000	3	2	2	4	4	3	3	4	3	4	3	3
Q62083;E9PUZ5;E9QAC6	Q62083;E9PUZ5;E9QAC6	PRKCA-binding protein	Pick1	0.915425	-0.127487	0.336324	0.859667	0.846951	1.05361	-0.21815	-0.23965	0.07534	21.7271	22.8734	22.9645	21.9453	23.113	22.8892	10	9	9	233	216	46597	6.0001e-87	165140000	6	6	7	8	8	7	5	6	7	8	7	8
Q925E7;F6RV17;G3UXS9	Q925E7;F6RV17	Serine/threonine-protein phosphatase 2A 55 kDa regulatory subunit B delta isoform	Ppp2r2d	0.915499	-0.12737	0.128177	0.89906	0.871172	0.979672	-0.15351	-0.19897	-0.02963	22.6108	23.7943	23.5282	22.7643	23.9933	23.5578	16	8	5	291	137	51957	1.133e-225	287750000	5	7	8	8	8	8	7	8	8	8	8	7
Q6DFV3;B7ZCJ0;B7ZCJ1;G3UWM5;A2BHQ2	Q6DFV3;B7ZCJ0;B7ZCJ1;G3UWM5	Rho GTPase-activating protein 21	Arhgap21	0.915509	-0.127353	0.364417	1.03534	0.797259	0.929618	0.05011	-0.32688	-0.10529	19.5612	19.7729	19.1277	19.5111	20.0998	19.233	7	7	7	47	47	21574	9.6042e-18	20912000	1	3	3	3	4	3	1	2	5	5	3	3
Q80YT7-2;Q3UR03	Q80YT7-2;Q3UR03		Pde4dip	0.915691	-0.127067	0.443151	0.817953	0.852617	1.10094	-0.28991	-0.23003	0.13874	20.0017	20.1576	19.9391	20.2916	20.3876	19.8003	7	7	1	81	81	12661	1.394e-62	33810000	4	4	7	6	4	6	4	4	6	6	6	6
Q80Y17	Q80Y17	Lethal(2) giant larvae protein homolog 1	Llgl1	0.91574	-0.12699	0.755429	0.571003	1.31264	1.02455	-0.80843	0.39247	0.03499	22.2188	23.7837	23.0665	23.0272	23.3912	23.0315	18	18	18	243	243	11262	6.0104e-72	305510000	11	11	16	16	17	16	8	12	15	14	15	12
P46664	P46664	Adenylosuccinate synthetase isozyme 2	Adss	0.915744	-0.126983	0.322748	0.855945	1.04834	0.855803	-0.22441	0.06811	-0.22465	22.8473	23.5557	23.516	23.0717	23.4876	23.7406	15	15	15	375	375	5002	3.5716e-195	205300000	8	7	13	13	12	12	7	7	13	12	14	12
Q80U63;Q80U63-2;A8Y5E5;A2A7Y8	Q80U63;Q80U63-2	Mitofusin-2	Mfn2	0.915928	-0.126693	0.697664	1.26181	0.948349	0.642131	0.33549	-0.07651	-0.63906	24.4866	24.0007	23.0448	24.1511	24.0772	23.6838	20	20	20	287	287	86187	1.361e-194	458000000	15	15	18	19	16	17	15	17	19	19	17	15
Q9CQ62	Q9CQ62	2,4-dienoyl-CoA reductase, mitochondrial	Decr1	0.915937	-0.12668	0.604424	1.14899	0.700871	0.954204	0.20037	-0.51278	-0.06763	21.6167	21.0707	21.277	21.4163	21.5834	21.3447	5	5	5	215	215	36213	8.7693e-24	68934000	4	3	4	3	4	5	4	3	5	5	4	3
P27546-2;P27546;E9QPW8;P27546-3;F7CK47;Q78TF3	P27546-2;P27546;E9QPW8;P27546-3	Microtubule-associated protein 4;Microtubule-associated protein	Map4	0.915962	-0.12664	0.188178	0.928337	0.982119	0.842875	-0.10728	-0.02603	-0.24661	25.2945	25.894	24.9822	25.4017	25.92	25.2288	40	40	23	446	446	11734	0	1431500000	24	27	37	38	35	34	28	31	37	38	32	36
O35963	O35963	Ras-related protein Rab-33B	Rab33b	0.916	-0.12658	0.538414	0.738664	0.933169	1.11501	-0.43701	-0.09979	0.15706	21.2866	21.8954	21.5215	21.7236	21.9952	21.3645	6	5	5	271	223	25766	5.0383e-15	75891000	2	3	5	5	4	5	2	3	5	5	5	5
Q8R1A4-2;A2A9M5;Q8R1A4;E9PX48;A2A9M4;A2AW79;F6ZJ55;Q8VDR9;E9QPN7;Q8VDR9-2	Q8R1A4-2;A2A9M5;Q8R1A4;E9PX48	Dedicator of cytokinesis protein 7	Dock7	0.916026	-0.12654	0.577633	0.70936	1.10993	0.976248	-0.49541	0.15047	-0.03468	24.0165	24.4298	23.2068	24.5119	24.2794	23.2415	50	50	49	254	254	24118	0	588640000	22	29	43	43	37	40	24	30	43	40	32	39
A2AGT5-3;K3W4R5;A2AGT5;A2AGT5-2	A2AGT5-3;K3W4R5;A2AGT5;A2AGT5-2	Cytoskeleton-associated protein 5	Ckap5	0.916455	-0.125863	0.44974	0.770075	1.06137	0.941746	-0.37693	0.08593	-0.08659	26.0779	26.6387	25.9603	26.4548	26.5528	26.0469	81	81	81	429	429	22352	0	2526200000	54	57	75	69	69	68	49	59	76	69	65	66
Q7TMC8	Q7TMC8		Fuk	0.916485	-0.125817	0.376429	0.859834	0.837546	1.06894	-0.21787	-0.25576	0.09618	19.4943	20.0454	19.7123	19.7122	20.3012	19.6161	6	6	6	75	75	11927	2.5342e-16	32183000	2	4	3	5	4	5	1	4	5	4	4	6
O08795;O08795-2	O08795;O08795-2	Glucosidase 2 subunit beta	Prkcsh	0.916583	-0.125663	0.632821	1.04298	0.671868	1.09889	0.06071	-0.57375	0.13605	23.3861	22.3313	22.7466	23.3254	22.905	22.6105	9	9	9	14	14	58792	1.0197e-146	206750000	6	8	8	9	9	8	5	8	8	9	8	8
Q6P1F6;G3UZP6	Q6P1F6	Serine/threonine-protein phosphatase 2A 55 kDa regulatory subunit B alpha isoform	Ppp2r2a	0.916589	-0.125653	0.514073	0.749687	0.934943	1.09865	-0.41564	-0.09705	0.13573	27.0738	28.1542	27.7104	27.4895	28.2512	27.5747	29	29	18	582	582	51691	0	5372400000	23	23	28	25	29	25	23	21	27	25	27	27
Q8K3H0	Q8K3H0	DCC-interacting protein 13-alpha	Appl1	0.916599	-0.125637	0.298458	0.808887	0.971691	0.979767	-0.30599	-0.04143	-0.02949	24.0656	24.1579	23.8033	24.3716	24.1994	23.8328	21	21	21	351	351	79327	0	455140000	13	18	19	19	19	19	12	14	19	19	19	18
Q8VDG3	Q8VDG3	Poly(A)-specific ribonuclease PARN	Parn	0.91733	-0.124487	0.814963	1.17501	0.4825	1.36157	0.23267	-1.0514	0.44527	21.1249	20.9799	20.9447	20.8922	22.0313	20.4994	5	5	5	103	103	71558	4.3264e-13	59623000	3	3	4	5	3	4	3	3	5	4	2	2
Q8VDP4	Q8VDP4	DBIRD complex subunit KIAA1967 homolog		0.917597	-0.124067	0.343939	1.04879	0.889644	0.828044	0.06872	-0.1687	-0.27222	23.4766	23.1564	22.5034	23.4079	23.3251	22.7756	22	22	22	337	337	103	4.7631e-198	265940000	14	18	18	19	20	19	8	18	16	18	20	20
Q9JLB0-2;Q9JLB0;E9PWC5;E9Q2R8;REV__Q8C6L5	Q9JLB0-2;Q9JLB0	MAGUK p55 subfamily member 6	Mpp6	0.917657	-0.123973	0.411204	0.782645	0.951516	1.03767	-0.35357	-0.0717	0.05335	24.5036	25.5786	25.1354	24.8572	25.6503	25.0821	26	26	24	508	508	60924	1.0607e-201	848110000	20	19	26	24	24	22	22	23	26	24	24	25
Q9CWE0;D6RCX5;D3Z0X8;D3YW54;Q9CWE0-2	Q9CWE0;D6RCX5;D3Z0X8;D3YW54	Mitochondrial fission regulator 1-like	Mtfr1l	0.917682	-0.123933	0.454711	1.10599	0.840564	0.831294	0.14534	-0.25057	-0.26657	22.7295	23.2948	22.8115	22.5842	23.5454	23.0781	9	9	9	329	329	31726	1.7814e-82	187740000	4	5	8	8	6	8	5	6	8	8	6	9
Q68FG2;D3Z0V4;D3YXW4;F6UVU0;REV__Q99MR1;E9Q5G1;F8VQB6	Q68FG2		Sptbn2	0.91782	-0.123717	0.370581	0.987005	0.790211	0.991311	-0.01887	-0.33969	-0.01259	27.021	26.8174	26.9151	27.0399	27.1571	26.9277	119	119	105	551	551	27092	0	4575800000	70	83	101	100	108	107	71	80	103	107	105	108
Q9Z1F9;A2BH29;H3BLM2;H3BLR3	Q9Z1F9	SUMO-activating enzyme subunit 2	Uba2	0.918111	-0.12326	0.166719	0.974572	0.850758	0.933395	-0.03716	-0.23318	-0.09944	22.5563	22.8739	22.8157	22.5935	23.1071	22.9151	12	12	12	185	185	70568	4.1722e-51	214600000	8	8	11	10	8	8	9	9	10	10	9	8
Q6P1J0	Q6P1J0	Glycoprotein endo-alpha-1,2-mannosidase-like protein	Maneal	0.918155	-0.12319	0.386198	1.03973	0.935221	0.796	0.05621	-0.09662	-0.32916	23.3368	22.5238	22.3032	23.2806	22.6204	22.6323	6	6	6	122	122	51105	6.5302e-47	157040000	4	5	5	5	6	5	4	5	6	6	6	6
Q921F2;Q8R0B4;Q8BLD4;Q6VYI5;Q6VYI4	Q921F2;Q8R0B4;Q8BLD4;Q6VYI5;Q6VYI4	TAR DNA-binding protein 43	Tardbp	0.918157	-0.123187	0.176387	0.845039	0.952691	0.961441	-0.24291	-0.06992	-0.05673	24.3725	24.0078	24.7375	24.6154	24.0777	24.7942	9	9	9	229	229	44547	1.879e-228	452530000	6	7	8	8	8	8	6	7	8	8	8	9
P58742	P58742	Aladin	Aaas	0.918162	-0.12318	0.746781	0.57964	1.12087	1.19136	-0.78677	0.16462	0.25261	21.8983	22.8849	22.3211	22.685	22.7202	22.0685	7	7	7	187	187	5943	8.2614e-74	132550000	6	7	6	6	6	6	5	6	6	7	6	6
A2AL50;Q8C0I1;H3BKN2;A2AL49;H3BIY5;H3BJ14	A2AL50;Q8C0I1;H3BKN2;A2AL49	Alkyldihydroxyacetonephosphate synthase, peroxisomal	Agps	0.91837	-0.122853	0.645988	1.21536	0.90961	0.700637	0.28138	-0.13668	-0.51326	23.244	23.5086	22.7132	22.9626	23.6453	23.2265	20	20	20	328	328	74342	1.3983e-228	220730000	8	14	16	17	18	15	11	12	14	16	14	13
Q9CXY1	Q9CXY1	Transmembrane protein 175	Tmem175	0.918403	-0.1228	0.282722	1.01966	0.911996	0.833012	0.02809	-0.1329	-0.26359	21.4304	22.4323	20.9514	21.4023	22.5652	21.215	2	2	2	38	38	55577	6.1122e-27	78401000	1	2	2	2	2	2	1	2	2	2	2	2
P42932;H3BL49;H3BJB6;H3BLL1;H3BKG2;H3BKR8	P42932;H3BL49	T-complex protein 1 subunit theta	Cct8	0.918403	-0.1228	0.37924	0.789067	0.983434	0.998255	-0.34178	-0.0241	-0.00252	26.4132	26.8867	27.132	26.755	26.9108	27.1345	40	40	40	677	677	59555	0	2716000000	25	32	33	35	32	35	31	34	34	37	34	35
Q6PGG6	Q6PGG6	Guanine nucleotide-binding protein-like 3-like protein	Gnl3l	0.918435	-0.12275	0.179317	0.924554	0.851525	0.984048	-0.11317	-0.23188	-0.0232	20.119	19.8442	20.3104	20.2321	20.0761	20.3336	4	4	4	109	109	65194	9.8349e-52	27138000	1	4	4	4	4	4	4	2	4	4	4	4
Q6P5F6;F6YTC4	Q6P5F6;F6YTC4	Zinc transporter ZIP10	Slc39a10	0.918497	-0.122653	0.31727	0.850445	1.04369	0.872998	-0.23371	0.0617	-0.19595	24.5833	24.9901	24.8785	24.817	24.9285	25.0744	11	11	11	127	127	94393	6.2519e-103	749160000	7	8	8	10	10	10	9	9	8	11	10	11
P54276	P54276	DNA mismatch repair protein Msh6	Msh6	0.918524	-0.12261	0.081542	0.892052	0.898213	0.967169	-0.1648	-0.15487	-0.04816	21.3813	21.5006	21.5415	21.5461	21.6555	21.5897	11	11	11	102	102	15108	1.1859e-86	96048000	6	8	9	9	7	9	4	7	8	10	6	8
E9QLH4;Q8C7M3-2;Q8C7M3	E9QLH4;Q8C7M3-2;Q8C7M3	E3 ubiquitin-protein ligase TRIM9	Trim9	0.918548	-0.122573	0.58887	0.77883	1.19564	0.832268	-0.36062	0.25778	-0.26488	22.4304	22.7662	22.4547	22.791	22.5084	22.7196	11	11	1	145	145	87547	1.1295e-102	173120000	4	7	10	8	8	8	6	5	10	9	8	9
Q9DBP5	Q9DBP5	UMP-CMP kinase	Cmpk1	0.91855	-0.12257	0.637011	1.18373	0.69506	0.941961	0.24334	-0.52479	-0.08626	24.3739	24.0629	23.6017	24.1305	24.5877	23.688	10	10	10	485	485	22165	4.1388e-117	427250000	6	8	8	9	8	8	6	7	8	10	6	7
Q9QXJ1-2;Q9QXJ1;F6V8Y6;Q3TDW6;Q9DBR4-3;E9PWH3;Q9DBR4-2;Q3TIZ5;Q9DBR4;E9QPX0	Q9QXJ1-2;Q9QXJ1	Amyloid beta A4 precursor protein-binding family B member 1	Apbb1	0.918626	-0.12245	0.316134	0.812866	1.00918	0.944996	-0.29891	0.01318	-0.08162	20.6403	21.5894	21.1614	20.9393	21.5762	21.243	5	5	5	9	9	77113	2.1316e-20	64246000	2	2	5	5	4	4	2	4	4	4	5	3
Q3TMU8;O35098;O35098-2;D3Z360	Q3TMU8;O35098;O35098-2	Dihydropyrimidinase-related protein 4	Dpysl4	0.918885	-0.122043	0.664187	0.657398	1.06628	1.10684	-0.60516	0.09258	0.14645	25.8515	26.2215	26.732	26.4566	26.1289	26.5856	24	22	22	516	481	61927	0	2043800000	16	17	21	21	20	18	18	19	21	21	20	19
Q62465	Q62465	Synaptic vesicle membrane protein VAT-1 homolog	Vat1	0.918932	-0.12197	0.677313	0.674804	0.928555	1.23841	-0.56746	-0.10694	0.30849	24.0482	23.4864	23.5226	24.6157	23.5934	23.2141	10	10	10	293	293	43096	8.4518e-64	264160000	10	10	10	10	8	8	8	9	10	10	8	9
P42227-2;P42227-3;P42227;B7ZC18;REV__F7AUV3;REV__Q5DU05	P42227-2;P42227-3;P42227;B7ZC18	Signal transducer and activator of transcription 3	Stat3	0.918972	-0.121907	0.0965027	0.939555	0.868694	0.950863	-0.08995	-0.20308	-0.07269	22.9462	23.6715	22.9312	23.0361	23.8745	23.0039	16	16	16	245	245	83125	1.2244e-186	305960000	9	9	11	13	11	11	7	12	15	15	10	13
O70166	O70166	Stathmin-3	Stmn3	0.919142	-0.12164	0.443258	0.855304	1.097	0.827603	-0.22549	0.13356	-0.27299	23.0055	23.202	22.9011	23.231	23.0684	23.1741	15	15	15	522	522	20954	3.8112e-98	200450000	6	8	13	13	9	13	4	9	10	13	12	13
Q6KAR6	Q6KAR6	Exocyst complex component 3	Exoc3	0.919236	-0.121493	0.814228	0.612245	1.70881	0.742442	-0.70782	0.77299	-0.42965	23.1626	24.4012	23.4011	23.8704	23.6282	23.8307	23	23	23	278	278	86454	2.2972e-198	417580000	11	17	22	22	15	16	13	15	20	18	17	16
Q8BML9;D3Z158;Q8R1V9;F6TDS3	Q8BML9;D3Z158;Q8R1V9		Qars	0.919265	-0.121447	0.0849927	0.951186	0.873034	0.935461	-0.0722	-0.19589	-0.09625	24.8219	24.7304	24.7234	24.8941	24.9263	24.8197	43	43	43	582	582	87676	0	789960000	20	28	34	33	31	32	22	26	35	33	32	32
Q9CRB8	Q9CRB8	Mitochondrial fission process protein 1	Mtfp1	0.919335	-0.121337	0.821405	0.535987	0.872514	1.66148	-0.89973	-0.19675	0.73247	21.3084	20.5063	21.5346	22.2081	20.703	20.8022	6	6	6	289	289	18314	1.3347e-13	54653000	4	4	6	6	6	6	3	4	6	6	4	3
Q5SW19;Q5SW19-3;Q5SW19-2	Q5SW19;Q5SW19-3;Q5SW19-2	Clustered mitochondria protein homolog	Cluh	0.919338	-0.121333	0.715524	0.644423	0.935079	1.28945	-0.63392	-0.09684	0.36676	21.9278	21.8329	22.3736	22.5617	21.9297	22.0068	21	21	21	177	177	14807	9.4495e-71	149900000	6	14	14	16	18	17	15	16	15	14	17	15
Q9QZE5;Q7TNQ1	Q9QZE5	Coatomer subunit gamma-1	Copg1	0.919401	-0.121233	0.423731	0.777578	1.01573	0.983993	-0.36294	0.02252	-0.02328	26.1876	26.3033	26.4047	26.5505	26.2808	26.428	38	38	35	468	468	97512	0	2198700000	24	28	36	34	33	32	31	30	33	33	33	32
Q8K1M6	Q8K1M6	Dynamin-1-like protein	Dnm1l	0.919416	-0.12121	0.5627	0.869797	1.16161	0.769232	-0.20125	0.21613	-0.37851	27.1565	27.8034	27.1292	27.3578	27.5873	27.5077	51	51	3	708	708	82657	0	4952700000	35	43	46	50	46	44	34	41	48	46	43	44
G3UXT7;Q8CFQ9;P56959;F6QCI0;Q8BQ46	G3UXT7;Q8CFQ9;P56959;F6QCI0;Q8BQ46	RNA-binding protein FUS	Fus;Taf15	0.919622	-0.120887	0.692971	1.27869	0.677762	0.897398	0.35467	-0.56115	-0.15618	22.1163	20.6418	21.5864	21.7616	21.203	21.7426	2	2	2	123	123	13897	1.8537e-09	67007000	2	2	1	2	2	2	2	1	2	2	2	2
Q8CCP0;Q8CCP0-3;Q8CCP0-2;Q8CCP0-4	Q8CCP0;Q8CCP0-3;Q8CCP0-2;Q8CCP0-4	Nuclear export mediator factor Nemf	Nemf	0.919695	-0.120773	0.749009	0.657672	0.831599	1.42235	-0.60456	-0.26604	0.50828	21.2288	19.4474	19.6207	21.8333	19.7135	19.1124	6	6	6	6	6	12119	8.7579e-12	35030000	6	6	5	6	4	4	6	6	5	4	4	4
P99024	P99024	Tubulin beta-5 chain	Tubb5	0.91972	-0.120733	0.427793	0.793163	0.921847	1.06401	-0.33431	-0.1174	0.08951	28.9101	29.6797	29.3745	29.2444	29.7971	29.285	36	7	7	736	191	4967	0	15654000000	7	4	7	6	5	5	5	5	7	6	6	6
A1L3P4;B0QZV3	A1L3P4;B0QZV3	Sodium/hydrogen exchanger	Slc9a6	0.91982	-0.120577	0.417963	1.06264	0.798337	0.917354	0.08765	-0.32493	-0.12445	22.8304	22.8331	22.7759	22.7428	23.158	22.9004	11	11	7	189	189	77952	1.086e-70	214220000	6	9	8	8	11	11	6	7	10	10	11	10
Q7TPB0;E9QAX3;Q7TPB0-2;E9PVZ4;E9PZA9;E9Q8U7;E9Q4F1	Q7TPB0;E9QAX3;Q7TPB0-2	Lipid phosphate phosphatase-related protein type 3	Lppr3;BC005764	0.919977	-0.12033	0.433065	1.09194	0.846745	0.842133	0.12689	-0.24	-0.24788	26.552	25.9973	26.3229	26.4251	26.2373	26.5708	25	25	25	38	38	76692	0	2212700000	17	21	23	21	24	23	17	18	22	21	23	22
Q3UHC7-2;F6RK07;A2AUX5;Q3UHC7-4;A2AUX3;Q3UHC7-3;B7ZD29;Q3UHC7;F6QQP6	Q3UHC7-2;F6RK07;A2AUX5;Q3UHC7-4;A2AUX3;Q3UHC7-3;B7ZD29;Q3UHC7;F6QQP6	Disabled homolog 2-interacting protein	Dab2ip	0.920173	-0.120023	0.525819	0.805424	0.846581	1.14266	-0.31218	-0.24028	0.19239	22.5559	21.8862	22.0174	22.8681	22.1265	21.825	13	13	12	182	182	11765	2.1913e-78	145180000	9	11	11	11	11	11	7	11	10	10	8	11
Q9ERR1-2;Q9ERR1;Q9CZA6-3;Q9CZA6-2;Q9CZA6;Q9CZA6-4;F6Q325	Q9ERR1-2;Q9ERR1	Nuclear distribution protein nudE-like 1	Ndel1	0.92039	-0.119683	0.128817	0.981806	0.880326	0.902082	-0.02649	-0.18389	-0.14867	22.2186	22.6858	22.3751	22.2451	22.8697	22.5238	11	11	11	371	371	3551	0	142630000	4	6	10	10	9	9	2	3	9	11	9	9
Q99PI8	Q99PI8	Reticulon-4 receptor	Rtn4r	0.920439	-0.119607	0.599697	0.81052	1.20367	0.799306	-0.30308	0.26744	-0.32318	24.493	24.594	24.8747	24.7961	24.3266	25.1979	13	13	13	294	294	50987	4.6763e-41	626760000	11	11	12	12	12	10	12	12	11	12	11	12
P09055;P09055-2	P09055;P09055-2	Integrin beta-1	Itgb1	0.920487	-0.11953	0.615387	0.884491	1.19502	0.737876	-0.17708	0.25704	-0.43855	23.768	24.0963	23.3045	23.9451	23.8393	23.743	17	17	17	216	216	88231	4.8093e-166	441480000	13	14	16	15	15	16	13	14	16	17	17	17
Q9CZS1;G3UYH1	Q9CZS1	Aldehyde dehydrogenase X, mitochondrial	Aldh1b1	0.920522	-0.119477	0.104873	0.881101	0.909988	0.972837	-0.18262	-0.13608	-0.03973	23.9553	24.0537	24.0821	24.1379	24.1898	24.1218	17	16	16	362	347	57552	1.5764e-196	427990000	14	13	12	15	14	14	13	13	16	14	14	13
Q9D5V6	Q9D5V6	Synapse-associated protein 1	Syap1	0.920577	-0.11939	0.639039	0.683773	1.01871	1.11999	-0.54841	0.02675	0.16349	20.4588	21.3213	21.09	21.0072	21.2945	20.9265	4	4	4	236	236	41349	2.7115e-20	49414000	2	2	3	3	4	2	2	4	4	4	3	2
Q6PGJ3;A2AFG8;A2AFG7;F7A5H7;B7ZCD3;F6UIL7	Q6PGJ3;A2AFG8;A2AFG7		L1cam	0.920677	-0.119233	0.601605	0.931502	1.15526	0.7252	-0.10237	0.20822	-0.46355	28.0998	28.3528	28.5739	28.2022	28.1445	29.0375	51	51	9	424	424	14091	0	13020000000	35	40	41	41	45	45	37	40	43	43	45	48
Q8CJG0;A3KFX6	Q8CJG0	Protein argonaute-2	Eif2c2	0.920798	-0.119043	0.425709	0.780716	1.01826	0.982072	-0.35713	0.0261	-0.0261	21.6058	21.8016	21.5961	21.9629	21.7755	21.6222	13	10	9	177	141	97303	3.3417e-50	106080000	3	7	7	6	7	7	5	7	7	6	8	8
P17439	P17439	Glucosylceramidase	Gba	0.920798	-0.119043	0.732914	0.604393	1.14113	1.13198	-0.72644	0.19046	0.17885	21.3074	21.6648	21.4999	22.0339	21.4743	21.3211	6	6	6	13	13	57621	3.6973e-63	67697000	4	4	5	6	5	6	4	5	5	6	5	6
Q8CHT3	Q8CHT3	Integrator complex subunit 5	Ints5	0.920843	-0.118973	0.0100536	0.906218	0.924535	0.931966	-0.14207	-0.1132	-0.10165	21.8339	21.5625	20.8981	21.9759	21.6757	20.9998	10	10	10	129	129	10835	1.1709e-78	109930000	4	6	8	7	8	8	5	4	6	8	8	8
E9PWG2;E9PY51	E9PWG2;E9PY51		Trappc8	0.920915	-0.11886	0.0706834	0.911472	0.962574	0.890187	-0.13373	-0.05503	-0.16782	24.1166	23.6658	23.9353	24.2504	23.7208	24.1032	34	34	34	264	264	16091	4.615e-276	529200000	14	20	25	24	30	29	19	23	28	27	31	30
Q3U2A8;F6YJY2;E9PWQ5;F7A8L1	Q3U2A8;F6YJY2	Valine--tRNA ligase, mitochondrial	Vars2	0.920992	-0.11874	0.68842	1.09375	0.645832	1.10594	0.12928	-0.63077	0.14527	22.2389	21.6016	21.5813	22.1096	22.2324	21.4361	9	9	9	121	121	11846	1.2178e-151	124750000	4	8	8	9	9	8	6	8	8	8	8	9
O89051	O89051	Integral membrane protein 2B;BRI2, membrane form;BRI2 intracellular domain;BRI2C, soluble form;Bri23 peptide	Itm2b	0.921149	-0.118493	0.774456	1.52062	0.730618	0.703523	0.60466	-0.45281	-0.50733	21.6153	21.6329	21.2619	21.0107	22.0857	21.7692	5	5	5	184	184	3026	8.1074e-16	66825000	3	4	5	5	4	4	3	4	5	4	4	4
Q9CY64;A2ASB8;A2ASB7;A2ASB1	Q9CY64	Biliverdin reductase A	Blvra	0.921383	-0.118127	0.673761	1.24795	0.896304	0.699308	0.31956	-0.15794	-0.516	20.5643	20.8234	20.7855	20.2448	20.9813	21.3015	9	9	9	325	325	33524	4.8976e-38	51259000	4	3	4	5	5	8	3	3	8	7	7	9
Q91XV3	Q91XV3	Brain acid soluble protein 1	Basp1	0.921543	-0.117877	0.561992	0.821806	1.16813	0.815242	-0.28313	0.2242	-0.2947	24.5048	23.8403	24.0106	24.7879	23.6161	24.3053	11	11	11	774	774	22086	2.1205e-195	412560000	9	9	8	9	6	9	10	7	8	9	10	9
B7ZWM8;B2RXP1;Q8BVU0;E9QAU9;E9Q892;E9Q0H5;F6YZL6;F6Y466;F6TPH7	B7ZWM8;B2RXP1;Q8BVU0;E9QAU9;E9Q892	Leucine-rich repeat and calponin homology domain-containing protein 3	Lrch3	0.921545	-0.117873	0.467885	0.802437	0.889305	1.0967	-0.31754	-0.16925	0.13317	19.2578	19.5764	18.9702	19.5754	19.7457	18.8371	4	4	4	81	81	76286	1.0842e-29	19265000	2	3	4	3	2	2	2	3	3	3	2	2
Q61206	Q61206	Platelet-activating factor acetylhydrolase IB subunit beta	Pafah1b2	0.921594	-0.117797	0.653325	1.01663	1.13446	0.678688	0.02379	0.182	-0.55918	24.2265	24.9405	24.3136	24.2027	24.7585	24.8728	6	6	6	306	306	25581	1.44e-69	578260000	4	4	5	5	6	6	4	4	5	6	5	5
Q9JLB9;Q9JLB9-3;Q9JLB9-2;F7A4R2	Q9JLB9	Poliovirus receptor-related protein 3	Pvrl3	0.921673	-0.117673	0.465868	1.06861	0.939087	0.780202	0.09573	-0.09067	-0.35808	22.6203	22.6891	23.9991	22.5246	22.7797	24.3572	13	13	13	23	23	60582	5.9361e-141	303360000	4	6	11	11	11	12	4	5	10	10	12	12
P97351;D3Z6C3;D3Z7W7	P97351;D3Z6C3;D3Z7W7	40S ribosomal protein S3a	Rps3a;Rps3a2;Rps3a3	0.921752	-0.11755	0.51835	1.13574	0.844448	0.816565	0.18363	-0.24392	-0.29236	24.1725	25.6125	25.444	23.9889	25.8565	25.7364	23	23	23	682	682	29885	2.1775e-208	1171000000	8	13	15	19	18	21	8	13	17	16	16	20
A8Y5G5;A2A8R0;A0S860	A8Y5G5;A2A8R0;A0S860		Zfyve9	0.921758	-0.11754	0.446124	0.795906	0.916064	1.07415	-0.32933	-0.12648	0.10319	21.7754	22.4717	21.604	22.1048	22.5982	21.5008	9	9	9	96	96	14633	7.8581e-55	132620000	3	5	9	8	7	6	5	5	6	9	9	7
Q3ZAQ4;Q68FE2	Q3ZAQ4		Atg9a	0.92182	-0.117443	0.306146	0.842367	0.900988	1.03209	-0.24748	-0.15042	0.04557	21.7865	21.5491	21.4766	22.0339	21.6995	21.431	13	13	13	173	173	94424	2.2212e-44	107770000	5	6	11	9	10	9	6	7	11	8	8	8
P54731	P54731	FAS-associated factor 1	Faf1	0.921956	-0.11723	0.276334	1.02872	0.874421	0.87119	0.04085	-0.1936	-0.19894	22.381	22.4913	21.772	22.3402	22.6849	21.9709	11	11	11	203	203	73862	1.9436e-246	136010000	6	8	10	11	7	8	6	9	10	10	8	8
P31650;D3YWZ5;E9PXG1;P31649;P31651;G5E8Z4;O55192;Q61327;Q8VCS9	P31650	Sodium- and chloride-dependent GABA transporter 3	Slc6a11	0.922114	-0.116983	0.623977	1.20789	0.866109	0.749469	0.27249	-0.20738	-0.41606	28.2968	28.1396	28.2227	28.0243	28.3469	28.6388	17	17	16	228	228	6996	0	7415000000	15	15	17	16	17	17	15	15	16	17	17	17
Q8K268	Q8K268	ATP-binding cassette sub-family F member 3	Abcf3	0.922146	-0.116933	0.650351	1.22966	0.876308	0.727707	0.29826	-0.19049	-0.45857	21.9118	21.4662	20.8935	21.6135	21.6567	21.352	11	11	11	169	169	79864	1.7395e-186	84442000	5	8	9	9	9	8	7	8	8	10	9	7
Q3UDK1-2;Q3UDK1;D3YX05;D3YWU1;D3Z5F4	Q3UDK1-2;Q3UDK1	TRAF-type zinc finger domain-containing protein 1	Trafd1	0.922159	-0.116913	0.579675	0.771661	1.16964	0.868833	-0.37396	0.22607	-0.20285	19.538	19.8936	19.6505	19.912	19.6675	19.8534	6	6	6	134	134	63865	6.1087e-27	24749000	1	3	3	4	4	4	4	3	3	3	4	5
Q3U3W5;F8WIU7;Q3U3W5-2	Q3U3W5;F8WIU7	Putative protein arginine N-methyltransferase 10	Prmt10	0.922203	-0.116843	0.288951	0.861624	0.882061	1.03196	-0.21487	-0.18105	0.04539	20.0289	20.1885	19.7993	20.2438	20.3695	19.7539	4	4	4	51	51	94219	2.1809e-10	37943000	4	4	4	4	3	4	4	4	4	4	2	3
Q8CHY3;Q8CHY3-2	Q8CHY3	Dymeclin	Dym	0.92248	-0.11641	0.694848	1.31487	0.749838	0.796198	0.39492	-0.41535	-0.3288	21.7533	21.4839	20.7299	21.3584	21.8993	21.0587	9	9	9	143	143	75847	7.5997e-46	60978000	3	7	8	6	8	8	4	6	8	6	6	5
Q8BYM8	Q8BYM8	Probable cysteine--tRNA ligase, mitochondrial	Cars2	0.922514	-0.116357	0.488727	0.785852	1.09479	0.912534	-0.34767	0.13065	-0.13205	22.397	22.0339	21.9222	22.7447	21.9032	22.0542	6	6	1	143	143	61271	1.9127e-81	112480000	5	4	5	6	4	6	3	4	5	5	3	6
P55821	P55821	Stathmin-2	Stmn2	0.922527	-0.116337	0.493972	0.832337	1.12033	0.841958	-0.26476	0.16393	-0.24818	22.9728	22.64	22.6727	23.2375	22.4761	22.9208	9	5	5	436	33	20828	2.6109e-111	181570000	4	5	4	4	4	4	4	4	5	5	4	4
Q61171;D3Z4A4	Q61171;D3Z4A4	Peroxiredoxin-2	Prdx2	0.922779	-0.115943	0.56199	0.75194	1.12616	0.927918	-0.41131	0.17141	-0.10793	27.0564	25.6196	25.698	27.4677	25.4481	25.806	11	11	11	455	455	21778	9.1713e-92	1562500000	10	10	10	10	11	11	11	10	10	9	11	10
Q8BK67;A2AWQ2	Q8BK67	Protein RCC2	Rcc2	0.923028	-0.115553	0.0988871	0.876278	0.933971	0.960881	-0.19054	-0.09855	-0.05757	24.1006	24.8213	24.0592	24.2911	24.9199	24.1168	21	21	21	467	467	55983	9.6241e-208	560800000	12	13	16	15	15	13	12	14	19	18	17	14
P17710-3;G3UVV4;P17710-4;P17710;P17710-2;D3YYR4;D3Z365;D3Z105;E9Q3Z4;E9Q8S8;Q3TRM8	P17710-3;G3UVV4;P17710-4;P17710;P17710-2	Hexokinase-1	Hk1	0.923173	-0.115327	0.730776	0.617701	1.17418	1.08477	-0.69502	0.23165	0.11739	26.3269	26.7728	26.8998	27.0219	26.5412	26.7824	53	53	46	509	509	1023	0	3442100000	34	35	43	42	47	44	31	37	46	44	47	44
Q9Z0R9	Q9Z0R9	Fatty acid desaturase 2	Fads2	0.923274	-0.11517	0.422679	0.821459	0.890786	1.07555	-0.28374	-0.16685	0.10508	21.3041	21.5035	21.8403	21.5879	21.6703	21.7353	7	7	7	167	167	52387	2.8664e-26	71744000	1	3	6	7	6	7	3	2	6	7	5	7
A2AEG6;P35803;A2AEG3;P35803-2;P35803-7	A2AEG6;P35803;A2AEG3;P35803-2	Neuronal membrane glycoprotein M6-b	Gpm6b	0.92337	-0.11502	0.351194	0.912015	1.04131	0.82898	-0.13287	0.0584	-0.27059	27.129	27.9679	28.2554	27.2619	27.9095	28.526	14	14	1	36	36	36196	0	5597100000	8	8	14	14	14	14	10	12	14	14	14	14
Q8CJH3	Q8CJH3	Plexin-B1	Plxnb1	0.92347	-0.114863	0.436798	1.07625	0.902651	0.810655	0.10601	-0.14776	-0.30284	22.8044	22.9689	22.4314	22.6984	23.1167	22.7343	20	20	19	113	113	23137	3.153e-78	230510000	10	12	13	13	20	19	9	12	14	14	20	19
P49615	P49615	Cyclin-dependent kinase 5	Cdk5	0.923474	-0.114857	0.622026	1.00902	0.704631	1.10767	0.01296	-0.50506	0.14753	24.1853	24.1567	24.4794	24.1724	24.6618	24.3319	15	15	14	462	462	33288	1.7708e-73	563750000	6	7	14	12	13	13	7	5	14	14	13	11
F6YJB6;V9GXJ1;Q8R4X3;V9GX58	F6YJB6;V9GXJ1;Q8R4X3	RNA-binding protein 12	Cpne1;Rbm12	0.923542	-0.11475	0.708911	1.28301	0.676809	0.907142	0.35953	-0.56318	-0.1406	20.4249	20.2449	19.2996	20.0654	20.8081	19.4402	4	4	4	81	81	61553	2.9507e-12	40085000	2	3	4	4	4	3	2	3	4	4	3	3
Q8BTZ4-2;Q8BTZ4	Q8BTZ4-2;Q8BTZ4	Anaphase-promoting complex subunit 5	Anapc5	0.923583	-0.114687	0.0793545	0.933098	0.956668	0.88255	-0.0999	-0.06391	-0.18025	22.4342	22.7906	22.4125	22.5341	22.8545	22.5928	19	19	19	265	265	81695	1.2551e-282	167900000	8	14	18	16	14	15	7	8	18	17	13	14
Q8CGY8	Q8CGY8	UDP-N-acetylglucosamine--peptide N-acetylglucosaminyltransferase 110 kDa subunit	Ogt	0.923623	-0.114623	0.303785	0.84103	1.02677	0.912433	-0.24977	0.03811	-0.13221	24.9612	25.1872	24.9352	25.211	25.1491	25.0675	37	37	2	386	386	11695	0	1199500000	21	24	34	32	31	34	23	26	34	32	31	27
Q8BUK6;F6W1A2	Q8BUK6;F6W1A2	Protein Hook homolog 3	Hook3	0.923683	-0.11453	0.0341346	0.95145	0.914389	0.905841	-0.0718	-0.12912	-0.14267	24.072	23.8503	23.3297	24.1438	23.9794	23.4723	27	27	27	355	355	83217	0	388190000	17	20	22	25	21	20	15	18	25	24	20	20
Q80WJ7;E9PUX0;F6QHD1;F6ZQL0;F6QFT1;F6ZSG0	Q80WJ7;E9PUX0;F6QHD1	Protein LYRIC	Mtdh	0.923711	-0.114487	0.542712	0.771041	1.12415	0.909295	-0.37512	0.16884	-0.13718	20.9141	20.7552	18.8002	21.2892	20.5863	18.9374	6	6	6	104	104	63845	3.9449e-23	35813000	4	4	6	6	5	3	3	3	6	6	3	4
E9Q7L0	E9Q7L0		Ogdhl	0.923826	-0.114307	0.565221	1.14795	0.772106	0.889551	0.19906	-0.37313	-0.16885	23.2696	22.6193	22.9867	23.0705	22.9924	23.1556	27	18	18	271	212	1166	7.8822e-267	275780000	9	11	16	16	15	15	8	11	17	15	15	16
Q99J31	Q99J31	Oligophrenin-1	Ophn1	0.923886	-0.114213	0.545227	1.00246	1.05787	0.743632	0.00354	0.08116	-0.42734	20.676	20.3984	20.0704	20.6725	20.3173	20.4978	3	3	3	61	61	91984	0.0016834	39736000	3	3	2	3	3	3	3	3	3	3	3	3
P60766-1	P60766-1			0.923933	-0.11414	0.617966	1.05405	1.06157	0.70487	0.07595	0.0862	-0.50457	22.4007	22.1888	23.8239	22.3247	22.1026	24.3285	6	5	2	387	33	2131	1.705e-30	204550000	4	3	3	3	3	2	5	5	3	3	3	2
O54774	O54774	AP-3 complex subunit delta-1	Ap3d1	0.924204	-0.113717	0.628533	0.70576	1.12377	0.995332	-0.50275	0.16835	-0.00675	25.4959	25.9755	25.8988	25.9987	25.8071	25.9056	38	38	38	358	358	13508	0	1505100000	18	25	36	35	33	33	21	27	37	36	35	33
P83741-4;P83741-5;P83741;P83741-2;P83741-3;P83741-6;F7CZC4	P83741-4;P83741-5;P83741;P83741-2;P83741-3;P83741-6	Serine/threonine-protein kinase WNK1	Wnk1	0.924362	-0.11347	0.472432	0.783318	1.06534	0.946451	-0.35233	0.09132	-0.0794	20.489	21.5924	20.3473	20.8414	21.5011	20.4267	9	5	5	47	33	2254	6.4294e-22	57821000	1	2	4	5	3	4	2	1	5	5	3	4
O35737;Q8C2Q7	O35737;Q8C2Q7	Heterogeneous nuclear ribonucleoprotein H;Heterogeneous nuclear ribonucleoprotein H, N-terminally processed	Hnrnph1	0.924482	-0.113283	0.253437	0.974052	0.837418	0.968658	-0.03793	-0.25598	-0.04594	28.0594	27.9705	28.1502	28.0973	28.2264	28.1961	16	16	8	461	461	49199	0	6215300000	14	14	15	15	16	14	15	15	15	15	15	15
Q61418	Q61418	H(+)/Cl(-) exchange transporter 4	Clcn4	0.924486	-0.113277	0.716134	1.24946	0.965033	0.655292	0.32131	-0.05135	-0.60979	20.5209	19.5347	20.2099	20.1996	19.5861	20.8197	9	4	4	127	72	83732	2.316e-19	33404000	1	2	2	2	2	3	1	3	3	2	3	3
Q9D8E6	Q9D8E6	60S ribosomal protein L4	Rpl4	0.924653	-0.113017	0.663587	0.992508	1.1592	0.687137	-0.01085	0.21313	-0.54133	23.8156	24.5783	24.5932	23.8264	24.3652	25.1346	24	24	24	482	482	47153	1.1433e-94	615670000	13	18	18	21	22	21	12	17	20	21	22	22
Q9JJV4	Q9JJV4	Voltage-dependent calcium channel gamma-4 subunit	Cacng4	0.924665	-0.112997	0.756942	0.871619	1.39182	0.651696	-0.19823	0.47697	-0.61773	21.7547	21.3361	22.0657	21.9529	20.8592	22.6834	6	6	6	168	168	36534	8.1334e-14	72700000	3	3	4	5	6	6	2	3	6	5	6	6
P22682	P22682	E3 ubiquitin-protein ligase CBL	Cbl	0.924798	-0.11279	0.737945	0.898238	0.660129	1.33389	-0.15483	-0.59918	0.41564	21.8624	21.794	22.0737	22.0172	22.3932	21.6581	6	6	6	76	76	10056	1.111e-43	131710000	4	4	6	6	6	6	4	4	6	6	5	5
Q8BZW8	Q8BZW8	NHL repeat-containing protein 2	Nhlrc2	0.924898	-0.112633	0.451303	1.07881	0.908224	0.807503	0.10944	-0.13888	-0.30846	20.8665	21.0847	20.0015	20.757	21.2236	20.31	9	9	9	13	13	78429	1.9574e-22	50856000	2	7	9	9	8	7	1	4	9	9	5	6
Q9D6E4	Q9D6E4	Tetratricopeptide repeat protein 9B	Ttc9b	0.924977	-0.11251	0.726289	0.736762	1.35999	0.789822	-0.44073	0.4436	-0.3404	21.9973	22.3679	21.6462	22.438	21.9243	21.9866	5	5	5	268	268	25909	1.1544e-116	108830000	3	3	5	5	5	5	2	3	5	5	5	4
D3YYY8;F6TAL7	D3YYY8		Arhgef26	0.925052	-0.112393	0.261469	1.02066	0.864753	0.896863	0.0295	-0.20964	-0.15704	20.1035	20.3221	19.9002	20.074	20.5317	20.0572	3	3	3	41	41	97387	0.0003277	40790000	2	3	3	3	2	2	1	3	3	3	1	3
E9Q7S0;F7BQW7;Q8CHC4;D3Z656;D3Z1M7;F6VSS8;F7CD11;F6XIX0;F7BI35	E9Q7S0;F7BQW7;Q8CHC4;D3Z656	Synaptojanin-1	Synj1	0.925116	-0.112293	0.239036	0.842542	0.962574	0.976255	-0.24718	-0.05503	-0.03467	24.3993	24.6749	24.5805	24.6465	24.7299	24.6152	40	40	39	354	354	14459	0	761740000	26	28	32	33	37	36	30	30	35	32	36	37
Q8C050-2;Q8C050;Q9Z2B9	Q8C050-2;Q8C050	Ribosomal protein S6 kinase alpha-5	Rps6ka5	0.925313	-0.111987	0.65279	1.23052	0.86111	0.747684	0.29927	-0.21573	-0.4195	22.2908	22.9824	22.3392	21.9916	23.1981	22.7587	16	16	16	218	218	89514	2.1173e-85	209130000	7	12	10	11	13	15	8	8	14	15	13	15
Q9ERL9	Q9ERL9	Guanylate cyclase soluble subunit alpha-3	Gucy1a3	0.925351	-0.111927	0.781675	1.39355	0.596854	0.952645	0.47876	-0.74455	-0.06999	25.4204	25.6097	25.5251	24.9417	26.3543	25.5951	33	33	33	47	47	77587	0	1495300000	25	24	30	27	29	27	20	23	29	28	25	27
Q3URV1-2;Q3URV1	Q3URV1-2;Q3URV1	Protein broad-minded	bromi	0.925493	-0.111707	0.620134	1.20506	0.838057	0.784938	0.26911	-0.25488	-0.34935	19.9629	20.0446	19.016	19.6938	20.2995	19.3653	6	6	6	68	68	13173	7.6397e-16	26724000	5	5	5	6	5	4	3	4	6	6	6	6
P35821	P35821	Tyrosine-protein phosphatase non-receptor type 1	Ptpn1	0.925542	-0.11163	0.538582	1.128	0.787941	0.89204	0.17377	-0.34384	-0.16482	24.1887	24.3017	24.0276	24.015	24.6456	24.1924	15	15	15	352	352	49593	2.7481e-79	402110000	10	11	13	12	14	14	10	11	14	11	15	14
O08529	O08529	Calpain-2 catalytic subunit	Capn2	0.925602	-0.111537	0.373894	1.04373	0.921432	0.824556	0.06175	-0.11805	-0.27831	25.2748	25.5899	24.8663	25.213	25.708	25.1446	23	23	23	306	306	79871	0	1039300000	15	19	23	21	20	21	15	20	22	22	19	18
Q99N28;K4DI58	Q99N28;K4DI58	Cell adhesion molecule 3	Cadm3	0.925794	-0.111237	0.722898	1.15256	1.08352	0.635393	0.20484	0.11573	-0.65428	26.0464	26.0694	26.6032	25.8416	25.9537	27.2575	16	16	16	487	487	42964	9.673e-215	1846200000	12	13	13	12	13	13	13	13	14	14	14	15
Q9EPU4	Q9EPU4	Cleavage and polyadenylation specificity factor subunit 1	Cpsf1	0.926171	-0.11065	0.820849	0.514011	1.34396	1.15004	-0.96013	0.42649	0.20169	19.3257	19.3859	19.7116	20.2858	18.9594	19.5099	8	8	8	59	59	16082	2.3449e-54	25178000	2	3	7	4	7	8	4	5	6	7	7	8
Q80XN0;D3Z2Y8	Q80XN0;D3Z2Y8	D-beta-hydroxybutyrate dehydrogenase, mitochondrial	Bdh1	0.926179	-0.110637	0.260679	0.902451	0.863944	1.019	-0.14808	-0.21099	0.02716	25.2659	25.0158	25.5084	25.414	25.2267	25.4813	18	18	18	499	499	38299	0	1022900000	12	11	11	11	16	17	11	9	17	16	15	16
Q91YY0;P98156;F8WGI9;F6RKS4;F8WIN7;E9Q643	Q91YY0;P98156;F8WGI9;F6RKS4;F8WIN7	Very low-density lipoprotein receptor	Vldlr	0.926194	-0.110613	0.388188	0.912331	1.05292	0.827098	-0.13237	0.0744	-0.27387	22.8036	22.4617	23.4771	22.9359	22.3873	23.751	20	20	20	224	224	93535	4.4204e-193	282520000	13	15	14	17	17	18	11	13	14	15	19	18
Q923T9-2;Q923T9;Q923T9-3	Q923T9-2;Q923T9;Q923T9-3	Calcium/calmodulin-dependent protein kinase type II subunit gamma	Camk2g	0.926252	-0.110523	0.465358	1.01696	1.00096	0.780662	0.02427	0.00139	-0.35723	20.9948	21.8311	21.4736	20.9705	21.8297	21.8308	15	8	8	353	212	58365	3.9455e-108	78550000	4	4	7	8	6	4	2	4	8	7	5	4
Q6DID5;D3Z468	Q6DID5;D3Z468	PWWP domain-containing protein MUM1	Mum1	0.926263	-0.110507	0.363613	0.959364	0.815688	1.01554	-0.05985	-0.29391	0.02224	19.2111	18.2209	18.2012	19.271	18.5148	18.1789	3	3	3	56	56	76068	0.016398	10220000	2	3	1	2	1	2	2	2	2	3	0	2
A2APY7;A2APY7-2	A2APY7	NADH dehydrogenase [ubiquinone] 1 alpha subcomplex assembly factor 5	Ndufaf5	0.926425	-0.110253	0.757333	0.64251	1.35725	0.911781	-0.63821	0.44069	-0.13324	19.8872	19.5659	19.2258	20.5254	19.1252	19.359	4	4	4	125	125	38404	5.3196e-14	13795000	1	2	3	4	3	2	3	3	3	2	3	3
Q3UHC1;Q3UGX8;Q91ZZ2;E0CXV1;F6ZDE5	Q3UHC1;Q3UGX8;Q91ZZ2;E0CXV1		Rapgef1	0.926472	-0.11018	0.676262	0.684157	0.999196	1.1633	-0.5476	-0.00116	0.21822	21.1277	21.9807	21.3619	21.6753	21.9819	21.1436	10	10	10	108	108	13648	6.1294e-46	102630000	5	5	7	9	9	8	7	8	8	8	8	8
P42208;E9Q3V6;F6WYM0;D3YYB1;D3Z3C0;D3Z1S1;F6UKN5;D3YZU7;D3YV76	P42208;E9Q3V6;F6WYM0;D3YYB1;D3Z3C0	Septin-2	2002-09-01	0.926494	-0.110147	0.721097	0.639617	1.08625	1.14466	-0.64472	0.11936	0.19492	21.5723	21.4035	21.7278	22.217	21.2842	21.5328	9	9	9	313	313	41525	1.6218e-90	72352000	2	5	9	9	6	6	3	2	6	8	6	7
G3X9V7;E9QLA8;Q80TK0;Q3TEG0;F7CG54;D3YUW2	G3X9V7;E9QLA8;Q80TK0;Q3TEG0;F7CG54	Uncharacterized protein KIAA1107	A830010M20Rik;Kiaa1107	0.92653	-0.11009	0.267387	0.992735	0.840465	0.953292	-0.01052	-0.25074	-0.06901	20.0924	21.0413	20.5805	20.103	21.292	20.6495	7	7	7	92	92	11731	8.6446e-19	63220000	3	4	5	6	5	6	3	4	6	7	3	6
Q80ZI6;A2AHX4;A2AHX5;A2AHX6;A2AHX2;A2AHX3	Q80ZI6	E3 ubiquitin-protein ligase LRSAM1	Lrsam1	0.926637	-0.109923	0.486149	1.05653	0.780056	0.965428	0.07934	-0.35835	-0.05076	23.0139	23.2145	23.3226	22.9346	23.5728	23.3734	29	29	29	371	371	83976	0	289180000	10	17	21	21	23	23	13	16	22	22	22	22
Q922J3-2;D3Z3M7;Q922J3;D3Z2Z1;F8WIA1;F6RCU2;Q8C0S5	Q922J3-2;D3Z3M7;Q922J3;D3Z2Z1;F8WIA1;F6RCU2	CAP-Gly domain-containing linker protein 1	Clip1	0.926873	-0.109557	0.451895	1.07743	0.812742	0.909326	0.10759	-0.29913	-0.13713	20.3404	19.9966	20.1155	20.2328	20.2957	20.2526	18	11	6	14	111	14724	7.2356e-90	36216000	6	5	6	6	5	7	6	8	7	7	7	6
Q3TWN3-2;Q3TWN3	Q3TWN3-2;Q3TWN3	Metal transporter CNNM2	Cnnm2	0.927205	-0.10904	0.73543	0.696372	0.851047	1.34503	-0.52207	-0.23269	0.42764	18.7527	18.4935	18.2783	19.2748	18.7262	17.8507	3	3	3	41	41	94435	3.3455e-05	12904000	1	2	2	3	2	2	2	2	3	3	2	2
Q4VA93;P20444;Q3TQ39	Q4VA93;P20444	Protein kinase C;Protein kinase C alpha type	Prkca	0.927297	-0.108897	0.478159	1.09905	0.881529	0.823003	0.13626	-0.18192	-0.28103	22.6445	23.3672	22.6756	22.5082	23.5491	22.9567	17	11	11	254	19	76823	1.0809e-148	253420000	8	9	11	11	10	10	8	8	11	9	10	10
Q60597-2;Q60597;Q60597-4;Q60597-3;Q5SVY0;Q5SVY1	Q60597-2;Q60597;Q60597-4;Q60597-3	2-oxoglutarate dehydrogenase, mitochondrial	Ogdh	0.927306	-0.108883	0.343489	0.821937	0.966244	1.00402	-0.2829	-0.04954	0.00579	23.6752	24.0889	24.2031	23.9581	24.1384	24.1973	28	28	19	249	249	11542	1.4353e-188	558390000	17	17	26	24	27	23	17	18	23	24	23	24
P62746	P62746	Rho-related GTP-binding protein RhoB	Rhob	0.927359	-0.1088	0.862011	1.93327	0.533049	0.773901	0.95104	-0.90766	-0.36978	22.5972	22.684	23.0376	21.6462	23.5916	23.4074	7	7	7	219	219	22123	8.8021e-22	200280000	3	3	5	5	6	5	2	2	6	7	5	6
Q9DBZ5;Q9DBZ5-2	Q9DBZ5	Eukaryotic translation initiation factor 3 subunit K	Eif3k	0.927488	-0.1086	0.627978	0.729495	0.947869	1.15386	-0.45503	-0.07724	0.20647	21.2312	22.2797	21.7127	21.6862	22.3569	21.5062	4	4	4	133	133	25086	2.7605e-09	88678000	3	3	3	4	3	4	0	3	3	4	4	4
Q8C3X8	Q8C3X8	Lipase maturation factor 2	Lmf2	0.927623	-0.10839	0.444349	1.08682	0.867274	0.846839	0.12011	-0.20544	-0.23984	19.581	20.7043	19.31	19.4609	20.9098	19.5498	3	3	3	56	56	79996	0.013068	26820000	1	2	3	3	2	2	1	2	3	3	3	3
Q9CZN7	Q9CZN7	Serine hydroxymethyltransferase	Shmt2	0.927771	-0.10816	0.151587	0.973282	0.87072	0.942334	-0.03907	-0.19972	-0.08569	24.967	24.703	24.9739	25.0061	24.9027	25.0596	18	18	18	425	425	55758	0	732180000	16	17	17	17	18	18	15	16	18	16	17	18
F8WHM5;Q61543;F6RSH1;E9PWD8	F8WHM5;Q61543	Golgi apparatus protein 1	Glg1	0.927781	-0.108143	0.720015	0.657476	1.21885	0.996568	-0.60499	0.28552	-0.00496	26.6989	25.9616	27.1151	27.3038	25.6761	27.1201	67	67	67	489	489	13235	0	3478300000	41	46	47	50	62	62	44	51	38	49	61	58
Q9D9E0-2;Q9D9E0	Q9D9E0-2;Q9D9E0	Solute carrier family 22 member 17	Slc22a17	0.927867	-0.10801	0.559793	1.08331	0.978267	0.753788	0.11544	-0.0317	-0.40777	23.0081	21.8775	22.8874	22.8926	21.9092	23.2952	5	5	5	115	115	39913	4.1544e-07	145450000	4	5	4	5	4	5	4	4	4	5	4	5
Q8BGZ4;G3X8W7;Q8BGZ4-2	Q8BGZ4;G3X8W7;Q8BGZ4-2	Cell division cycle protein 23 homolog	Cdc23	0.927884	-0.107983	0.725035	0.640842	1.11649	1.11654	-0.64196	0.15897	0.15904	24.2362	24.9453	24.3368	24.8782	24.7863	24.1778	26	26	26	459	459	68561	0	556280000	14	19	19	21	18	17	20	19	20	21	21	23
P63011	P63011	Ras-related protein Rab-3A	Rab3a	0.927991	-0.107817	0.279563	1.027	0.888701	0.875598	0.03844	-0.17023	-0.19166	21.1902	21.8813	21.9641	21.1518	22.0515	22.1558	5	4	4	20	164	2497	9.9263e-121	89240000	2	3	3	4	4	4	1	3	3	3	3	4
Q8BFU3;Q8BFU3-4;Q8BFU3-5;Q8BFU3-3;Q8BFU3-2	Q8BFU3;Q8BFU3-4;Q8BFU3-5;Q8BFU3-3;Q8BFU3-2	RING finger protein 214	Rnf214	0.92806	-0.10771	0.554111	1.14684	0.826955	0.84284	0.19766	-0.27412	-0.24667	23.9015	24.1727	24.22	23.7038	24.4468	24.4667	24	24	24	379	379	73624	0	555850000	13	15	22	22	20	19	11	14	24	23	18	19
Q6ZQ38;D3YWC5	Q6ZQ38	Cullin-associated NEDD8-dissociated protein 1	Cand1	0.928101	-0.107647	0.822614	0.547997	1.5066	0.968296	-0.86776	0.5913	-0.04648	28.3913	28.7369	28.5195	29.2591	28.1456	28.566	70	70	67	492	492	13633	0	11799000000	58	55	62	58	67	62	48	52	64	57	61	62
Q6GQT6;D3YUS6;D3YZQ3;D3Z1Q4	Q6GQT6;D3YUS6;D3YZQ3	Sterol regulatory element-binding protein cleavage-activating protein	Scap	0.928124	-0.10761	0.855498	0.454808	1.20128	1.46335	-1.13667	0.26457	0.54927	17.747	18.2931	18.7064	18.8836	18.0285	18.1571	4	4	4	35	35	13961	1.3875e-06	8850200	2	2	2	2	2	3	2	2	2	2	2	3
P13439;D6RJ62	P13439	Uridine 5-monophosphate synthase;Orotate phosphoribosyltransferase;Orotidine 5-phosphate decarboxylase	Umps	0.928172	-0.107537	0.427286	0.803355	0.960628	1.03615	-0.31589	-0.05795	0.05123	22.6564	22.7548	22.4123	22.9723	22.8127	22.3611	15	15	15	351	351	52292	1.1959e-124	155830000	9	10	14	12	10	10	9	9	14	14	12	10
Q3UDP0;E9QK95;Q3UDP0-2;B2RQV3;S4R290	Q3UDP0	WD repeat-containing protein 41	Wdr41	0.928232	-0.107443	0.425152	0.799655	0.986616	1.01372	-0.32255	-0.01944	0.01966	22.1719	21.9648	21.5764	22.4944	21.9842	21.5568	6	6	6	139	139	5151	6.4187e-33	99221000	2	2	5	6	6	5	2	3	3	4	6	5
Q9CQE7;Q9CQE7-2;F6UIS1;F6RK81	Q9CQE7;Q9CQE7-2;F6UIS1;F6RK81	Endoplasmic reticulum-Golgi intermediate compartment protein 3	Ergic3	0.928335	-0.107283	0.37152	1.00459	0.815909	0.976072	0.00661	-0.29352	-0.03494	24.3607	23.9615	23.7135	24.3541	24.255	23.7485	9	9	9	222	222	43208	1.0972e-29	358100000	7	8	8	8	7	6	8	9	8	8	7	7
P62702;Q3V1Z5;V9GWY0;D3Z2E6	P62702;Q3V1Z5;V9GWY0	40S ribosomal protein S4, X isoform	Rps4x;Rps4y2	0.928377	-0.107217	0.520985	0.808058	1.11708	0.886437	-0.30747	0.15973	-0.17391	24.0055	25.0446	24.7261	24.3129	24.8848	24.9	19	19	19	567	567	29597	4.0266e-73	711810000	8	6	17	13	15	15	6	6	17	15	13	14
Q5PRF0;Q5PRF0-2	Q5PRF0	HEAT repeat-containing protein 5A	Heatr5a	0.92856	-0.106933	0.889097	0.362962	1.48622	1.48417	-1.46211	0.57165	0.56966	18.1675	19.4279	18.2198	19.6296	18.8563	17.6501	5	5	5	32	32	21989	1.7242e-14	13276000	2	3	3	3	2	1	3	3	3	4	1	2
Q9QYA2;G3UY77	Q9QYA2	Mitochondrial import receptor subunit TOM40 homolog	Tomm40	0.928719	-0.106687	0.348278	1.00708	0.824385	0.964846	0.01018	-0.27861	-0.05163	21.6899	22.3843	22.5696	21.6797	22.6629	22.6213	7	7	7	216	216	37895	1.8183e-66	116570000	3	3	6	7	7	6	2	2	6	7	7	7
Q922L6;Q3TW27	Q922L6;Q3TW27	Negative elongation factor D	Nelfcd	0.928879	-0.106437	0.519498	0.767974	1.02943	1.01376	-0.38087	0.04185	0.01971	20.8418	21.0145	20.2103	21.2227	20.9727	20.1906	6	6	6	12	12	66275	1.5729e-96	41306000	1	5	5	4	4	2	4	5	5	4	3	4
Q9D9V7	Q9D9V7	Protein DENND6B	Dennd6b	0.929053	-0.106167	0.767331	0.624035	0.973593	1.31988	-0.6803	-0.03861	0.40041	19.8325	20.5117	20.4695	20.5128	20.5503	20.0691	3	3	3	58	58	66587	9.4356e-11	28661000	0	2	3	3	2	2	0	2	2	3	2	2
Q99LD8;O08972;G3UZR0	Q99LD8;O08972;G3UZR0	N(G),N(G)-dimethylarginine dimethylaminohydrolase 2	Ddah2	0.929238	-0.10588	0.349007	0.824836	1.00443	0.968484	-0.27782	0.00638	-0.0462	26.7957	26.369	25.7487	27.0735	26.3626	25.7949	13	12	12	481	453	29645	2.2861e-177	1163300000	5	5	9	9	8	9	6	5	11	10	10	9
P26450;Q80UI5	P26450;Q80UI5	Phosphatidylinositol 3-kinase regulatory subunit alpha	Pik3r1	0.929305	-0.105777	0.164394	0.89554	0.994774	0.900876	-0.15917	-0.00756	-0.1506	22.8505	22.8347	22.25	23.0097	22.8422	22.4006	17	17	15	21	21	83516	1.6787e-166	183100000	10	15	16	14	13	11	10	15	17	15	14	12
Q9D4G5;Q8K205	Q9D4G5;Q8K205		Pop1	0.929382	-0.105657	0.677707	0.688878	1.03056	1.13075	-0.53768	0.04343	0.17728	20.0662	20.6766	20.1435	20.6039	20.6332	19.9662	4	4	4	48	48	11403	7.0576e-07	42566000	4	3	4	3	4	4	1	3	3	3	4	4
Q8CA72;F6TZU3	Q8CA72;F6TZU3	Gigaxonin	Gan	0.929616	-0.105293	0.304718	0.855494	0.914478	1.02688	-0.22517	-0.12898	0.03827	23.0199	22.7734	23.3138	23.2451	22.9024	23.2756	11	11	11	203	203	6767	2.504e-140	189000000	8	9	9	9	6	8	9	9	9	10	6	10
Q3TWI9;D3Z2D8;D3YY83;D3YYJ8;D3Z0P2	Q3TWI9;D3Z2D8;D3YY83	Transmembrane protein 63B	Tmem63b	0.929749	-0.105087	0.235488	0.892504	0.888017	1.01406	-0.16407	-0.17134	0.02015	23.8714	23.6932	24.17	24.0355	23.8645	24.1499	10	10	10	101	101	94774	3.6712e-72	442790000	6	10	9	10	8	9	7	9	8	10	8	8
Q0KL02-3;Q0KL02;Q0KL02-4;Q0KL02-2	Q0KL02-3;Q0KL02;Q0KL02-4;Q0KL02-2	Triple functional domain protein	Trio	0.929792	-0.10502	0.529577	0.806558	0.891483	1.11791	-0.31015	-0.16572	0.16081	24.7505	25.0497	24.9282	25.0607	25.2154	24.7674	62	62	51	254	254	28871	0	1075100000	35	44	51	54	57	51	39	40	54	57	59	56
Q9EP97;F6Z9L5	Q9EP97;F6Z9L5	Sentrin-specific protease 3	Senp3	0.930116	-0.104517	0.450984	0.924952	0.814931	1.06751	-0.11255	-0.29525	0.09425	20.4323	20.2092	20.1683	20.5449	20.5044	20.0741	4	4	4	102	102	64402	3.6684e-45	30614000	2	3	4	4	3	3	2	2	4	4	4	3
Q80YA8	Q80YA8	Protein crumbs homolog 2	Crb2	0.930209	-0.104373	0.701456	0.677973	1.01379	1.17106	-0.5607	0.01976	0.22782	20.2065	22.1663	21.4212	20.7672	22.1465	21.1934	8	8	8	79	79	13476	5.2533e-106	111760000	5	5	7	5	7	7	4	6	6	6	6	6
P19096	P19096	Fatty acid synthase;[Acyl-carrier-protein] S-acetyltransferase;[Acyl-carrier-protein] S-malonyltransferase;3-oxoacyl-[acyl-carrier-protein] synthase;3-oxoacyl-[acyl-carrier-protein] reductase;3-hydroxyacyl-[acyl-carrier-protein] dehydratase;Enoyl-[acyl-carrier-protein] reductase;Oleoyl-[acyl-carrier-protein] hydrolase	Fasn	0.930293	-0.104243	0.672152	0.847955	0.76493	1.24126	-0.23794	-0.3866	0.31181	28.0769	28.025	27.9678	28.3149	28.4116	27.656	115	115	115	496	496	27243	0	10377000000	72	80	101	98	105	109	80	81	105	105	100	106
P27641	P27641	X-ray repair cross-complementing protein 5	Xrcc5	0.930398	-0.10408	0.572101	1.10042	0.760996	0.961761	0.13805	-0.39404	-0.05625	22.0497	21.8901	20.4872	21.9116	22.2841	20.5435	12	12	12	204	204	83056	3.8512e-115	93614000	6	7	9	10	7	9	3	6	9	11	8	6
Q3UMB9	Q3UMB9	WASH complex subunit 7	Kiaa1033	0.930555	-0.103837	0.834254	1.57055	0.932561	0.55017	0.65127	-0.10073	-0.86205	21.6117	21.8217	19.9834	20.9605	21.9224	20.8454	15	15	15	128	128	13637	5.793e-43	75061000	8	11	10	13	7	10	5	11	10	11	11	12
D3YXA6;Q7TNM2;Q3TC52;Q7TNM2-2;E9PUI3;D3YYF9	D3YXA6;Q7TNM2;Q3TC52;Q7TNM2-2;E9PUI3	Tripartite motif-containing protein 46	Trim46	0.930557	-0.103833	0.309204	0.851826	0.923798	1.024	-0.23137	-0.11435	0.03422	24.5084	24.7748	24.8382	24.7398	24.8892	24.804	28	28	28	446	446	80915	0	801460000	17	22	27	25	26	26	16	18	25	24	24	23
E9Q1K0;Q3ZT31	E9Q1K0;Q3ZT31	Sorting nexin-25	Snx25	0.930566	-0.10382	0.594345	0.926697	0.764575	1.13732	-0.10983	-0.38727	0.18564	19.8447	18.5721	19.2733	19.9545	18.9594	19.0877	5	5	5	58	58	11217	6.8298e-32	20496000	3	4	3	4	2	3	4	4	5	4	4	2
D3YXJ0	D3YXJ0		Dgkh	0.930641	-0.103703	0.621481	0.765912	0.897448	1.17262	-0.38475	-0.1561	0.22974	21.2975	21.0887	21.6774	21.6822	21.2448	21.4477	14	14	13	189	189	12736	3.5028e-122	92887000	2	7	11	11	14	11	6	7	13	12	14	13
Q3TCH7;E9PXT5;F6UV36	Q3TCH7	Cullin-4A	Cul4a	0.930811	-0.10344	0.718692	1.03685	1.1723	0.663482	0.05221	0.22934	-0.59187	22.2166	22.5065	21.4922	22.1644	22.2771	22.0841	23	11	11	294	145	87752	6.4714e-144	133920000	5	8	10	10	10	11	7	7	10	8	8	8
E9QM38;P55012;P55014-2;A2AQ52;A2AQ51;A2AQ50;P55014-4;P55014-3;P55014	E9QM38;P55012	Solute carrier family 12 member 2	Slc12a2	0.93089	-0.103317	0.561079	0.760094	0.992047	1.06978	-0.39575	-0.01152	0.09732	24.5363	24.9458	24.7755	24.9321	24.9573	24.6781	30	30	30	299	299	13067	2.7212e-279	985180000	19	24	26	28	25	27	21	24	26	26	27	28
P80314	P80314	T-complex protein 1 subunit beta	Cct2	0.931086	-0.103013	0.125002	0.950093	0.881071	0.964257	-0.07386	-0.18267	-0.05251	27.3002	27.8271	27.4373	27.3741	28.0098	27.4899	39	39	39	731	731	57477	0	4895900000	31	30	35	38	35	34	32	31	36	35	36	36
Q61137-2;Q61137;Q3TPU9	Q61137-2;Q61137;Q3TPU9	Astrotactin-1	Astn1	0.931233	-0.102787	0.300566	1.0053	0.951358	0.844377	0.00762	-0.07194	-0.24404	24.5022	24.4311	24.7984	24.4946	24.5031	25.0425	22	22	22	264	264	14395	1.7936e-283	680840000	16	14	18	19	21	20	11	11	17	18	22	21
P36916;P36916-2	P36916;P36916-2	Guanine nucleotide-binding protein-like 1	Gnl1	0.931396	-0.102533	0.286962	0.952902	0.84725	1.00079	-0.0696	-0.23914	0.00114	23.124	23.2837	23.0929	23.1935	23.5228	23.0918	13	13	13	209	209	6877	7.8727e-54	261460000	8	10	9	11	12	10	6	8	13	11	10	9
E9Q2A6;Q3UDE9;Q9QVP9;F7CCX1	E9Q2A6;Q3UDE9;Q9QVP9;F7CCX1	Protein-tyrosine kinase 2-beta	Ptk2b	0.931411	-0.10251	0.524454	0.993878	0.775415	1.04847	-0.00886	-0.36696	0.06829	21.686	21.3224	21.4996	21.6949	21.6894	21.4314	13	13	12	162	162	1111	5.9256e-33	97842000	5	6	10	12	11	11	4	6	10	10	8	9
A8Y5H7;Q99J07;A2A9B9;B2RXM5	A8Y5H7;Q99J07;A2A9B9		Sec14l1	0.931665	-0.102117	0.487416	0.788799	0.994987	1.03038	-0.34227	-0.00725	0.04317	21.8965	22.1796	21.9282	22.2388	22.1868	21.885	15	15	15	208	208	81215	3.6999e-80	124150000	5	11	10	13	13	9	5	8	12	12	12	11
B1AY13;E9PV45;B1AY13-2	B1AY13;E9PV45	Ubiquitin carboxyl-terminal hydrolase 24;Ubiquitin carboxyl-terminal hydrolase	Usp24	0.931809	-0.101893	0.00251063	0.925587	0.933059	0.936818	-0.11156	-0.09996	-0.09416	24.2879	24.0065	23.3546	24.3995	24.1064	23.4487	42	42	42	195	195	294	0	551580000	21	24	32	30	31	36	22	29	37	39	35	35
Q9WTK3;E9PW03;E9QA52;F6T7Y8;E9Q4I5	Q9WTK3;E9PW03	Glycosylphosphatidylinositol anchor attachment 1 protein	Gpaa1	0.931915	-0.10173	0.64623	1.10648	0.719183	1.01706	0.14598	-0.47557	0.0244	23.3047	22.6851	22.2024	23.1588	23.1606	22.178	12	12	12	20	20	67948	4.4929e-39	172850000	8	7	9	10	11	9	5	8	10	10	9	7
A2AG50;A2AG50-2;A2AG50-3;A2AG51;Q8C0A6	A2AG50;A2AG50-2;A2AG50-3;A2AG51	MAP7 domain-containing protein 2	Map7d2	0.932031	-0.10155	0.765139	1.21216	0.620907	1.07573	0.27758	-0.68755	0.10532	21.8383	21.311	21.7325	21.5608	21.9986	21.6272	4	4	4	56	56	86049	2.0097e-26	68411000	1	2	4	4	3	3	1	2	4	4	4	4
Q6IRU2	Q6IRU2	Tropomyosin alpha-4 chain	Tpm4	0.932038	-0.10154	0.720667	0.946346	0.687966	1.24361	-0.07956	-0.53959	0.31453	21.5398	20.9839	21.4017	21.6194	21.5235	21.0871	10	8	8	294	222	28467	1.0382e-42	72950000	4	3	5	5	7	7	4	3	8	8	7	8
O55143;O55143-2;J3KMM5;Q8R429;B1ATS4;Q64518-2;B1ATS5;Q64518-3;E9Q559;Q64518	O55143;O55143-2;J3KMM5	Sarcoplasmic/endoplasmic reticulum calcium ATPase 2	Atp2a2	0.932117	-0.101417	0.170115	0.995691	0.893568	0.910247	-0.00623	-0.16235	-0.13567	26.7822	26.9781	26.626	26.7884	27.1405	26.7617	52	52	52	469	469	11486	0	3909500000	41	40	48	47	50	46	40	39	48	46	48	49
Q8R0F6;Q8R0F6-2	Q8R0F6;Q8R0F6-2	Integrin-linked kinase-associated serine/threonine phosphatase 2C	Ilkap	0.932141	-0.10138	0.49937	0.846681	0.864567	1.10644	-0.24011	-0.20995	0.14592	21.6404	21.5716	21.2101	21.8805	21.7816	21.0642	5	5	5	128	128	42774	8.0069e-27	63718000	4	3	4	4	5	5	4	4	5	5	5	5
Q8BRK9;Q8BRK9-2	Q8BRK9;Q8BRK9-2	Alpha-mannosidase 2x	Man2a2	0.932346	-0.101063	0.694516	0.684727	1.08012	1.09583	-0.5464	0.11119	0.13202	23.2279	23.1801	23.6355	23.7743	23.0689	23.5035	23	23	22	224	224	13065	4.1835e-260	328700000	15	19	18	17	17	19	15	19	16	17	21	22
Q9CPX6	Q9CPX6	Ubiquitin-like-conjugating enzyme ATG3	Atg3	0.932753	-0.100433	0.258154	0.866661	0.926511	1.01065	-0.20646	-0.11012	0.01528	22.8746	23.1169	22.7071	23.0811	23.227	22.6918	10	10	10	242	242	35796	4.7539e-108	176940000	7	7	10	10	9	9	6	6	8	10	8	8
Q9D024;Q9D024-2;Q9D024-3;F7C265;B1AR93	Q9D024;Q9D024-2;Q9D024-3	Coiled-coil domain-containing protein 47	Ccdc47	0.932755	-0.10043	0.823371	0.539061	1.24604	1.20818	-0.89148	0.31735	0.27284	24.6781	25.0189	24.7454	25.5696	24.7015	24.4726	19	19	19	34	34	55843	1.6281e-131	617770000	15	17	18	18	14	16	17	16	18	17	17	16
Q4KUS2;H3BJZ7;Q9Z1N9-2;Q9Z1N9-3;Q9Z1N9;E9Q263;H3BJL3;Q8K0T7;H3BKY4	Q4KUS2;H3BJZ7	Protein unc-13 homolog A	Unc13a	0.933024	-0.100013	0.7979	0.580416	1.2032	1.16306	-0.78484	0.26688	0.21792	21.3074	21.8789	21.032	22.0922	21.612	20.8141	14	14	14	109	109	19378	9.2961e-116	99260000	6	7	10	10	12	10	8	7	12	11	11	11
Q80XP9-2;Q80XP9;V9GWU7;V9GXP7	Q80XP9-2;Q80XP9;V9GWU7;V9GXP7	Serine/threonine-protein kinase WNK3	Wnk3	0.93313	-0.09985	0.667351	0.803539	0.821282	1.2312	-0.31556	-0.28405	0.30006	20.986	21.3081	20.7054	21.3016	21.5921	20.4054	11	11	8	83	83	18842	5.3005e-34	79931000	5	8	9	11	9	9	6	6	9	11	8	7
Q9WTX6;Q3TPM3;D3Z2H3	Q9WTX6;Q3TPM3	Cullin-1	Cul1	0.93343	-0.0993867	0.100573	0.961341	0.89073	0.949777	-0.05688	-0.16694	-0.07434	24.43	24.1446	24.2989	24.4869	24.3115	24.3732	30	30	30	414	414	8969	7.0615e-163	551140000	16	20	25	24	22	24	17	20	25	23	24	24
Q8BNU0;Q8BNU0-2;D3Z3J0	Q8BNU0;Q8BNU0-2	Armadillo repeat-containing protein 6	Armc6	0.933497	-0.0992833	0.209592	0.897467	0.900451	1.00661	-0.15607	-0.15128	0.0095	26.1009	26.309	26.2937	26.2569	26.4603	26.2842	14	14	14	41	41	50683	0	1564500000	12	10	14	13	12	13	12	10	13	13	12	12
Q810B9	Q810B9	SLIT and NTRK-like protein 3	Slitrk3	0.933574	-0.0991633	0.33448	0.947521	1.01754	0.843933	-0.07777	0.02508	-0.2448	20.0662	21.1246	21.4712	20.144	21.0996	21.716	9	9	9	113	113	10941	1.166e-118	68389000	1	4	5	6	8	8	2	4	4	6	8	8
Q8JZP2;D3Z620	Q8JZP2	Synapsin-3	Syn3	0.933583	-0.09915	0.603372	0.74641	1.06523	1.02338	-0.42196	0.09117	0.03334	20.6619	20.9952	21.5205	21.0839	20.904	21.4871	5	4	4	136	123	63314	2.6004e-15	54636000	2	3	3	3	4	4	3	3	3	4	4	4
E9Q3G8	E9Q3G8		Nup153	0.933855	-0.09873	0.822981	0.976072	1.45337	0.57409	-0.03494	0.5394	-0.80065	20.7079	20.2259	19.7025	20.7429	19.6865	20.5031	6	6	6	6	6	15201	1.1256e-11	41127000	2	6	5	6	5	6	2	6	5	6	6	6
Q8K394	Q8K394	Inactive phospholipase C-like protein 2	Plcl2	0.933898	-0.0986633	0.517931	0.783731	1.00813	1.0309	-0.35157	0.01168	0.0439	23.3311	23.1394	22.285	23.6827	23.1277	22.2411	21	21	20	213	213	12577	4.0141e-72	240630000	18	15	18	19	17	18	14	17	17	18	17	16
Q61187;D3Z2V5;D3Z0S9	Q61187	Tumor susceptibility gene 101 protein	Tsg101	0.933919	-0.09863	0.542674	0.773901	1.03014	1.02176	-0.36978	0.04284	0.03105	23.5964	24.3527	24.2527	23.9661	24.3099	24.2217	10	10	10	269	269	44123	2.6684e-187	329980000	8	8	10	10	10	10	8	10	10	10	10	9
Q9CQ33;E9PUQ1;Q9CQ33-2;F6VJI5	Q9CQ33;E9PUQ1;Q9CQ33-2;F6VJI5	Leucine-zipper-like transcriptional regulator 1	Lztr1	0.933993	-0.0985167	0.796537	0.650901	0.868453	1.44135	-0.61949	-0.20348	0.52742	18.6809	18.4872	18.9009	19.3004	18.6907	18.3735	3	3	3	51	51	94475	1.3844e-30	13025000	3	2	3	3	2	2	3	2	3	3	0	3
O08553	O08553	Dihydropyrimidinase-related protein 2	Dpysl2	0.934049	-0.09843	0.401696	0.825117	1.02557	0.963008	-0.27733	0.03642	-0.05438	29.599	30.133	30.2254	29.8764	30.0966	30.2798	35	31	31	691	633	62277	0	26455000000	26	24	29	29	30	30	27	27	28	28	27	29
Q9JIK5	Q9JIK5	Nucleolar RNA helicase 2	Ddx21	0.93409	-0.0983667	0.66309	1.18131	0.931379	0.740756	0.24039	-0.10256	-0.43293	21.5663	20.8512	20.8555	21.3259	20.9537	21.2884	6	6	6	83	83	9355	2.9819e-28	60070000	6	6	6	6	6	6	5	6	5	6	6	6
E9Q6J8;Q08274	E9Q6J8;Q08274	Dystrophia myotonica WD repeat-containing protein	Dmwd	0.934219	-0.0981667	0.680885	0.83653	0.785776	1.24041	-0.25751	-0.34781	0.31082	24.0877	24.1125	23.7044	24.3452	24.4603	23.3936	10	10	10	214	214	67097	6.7349e-50	343140000	7	7	10	10	8	10	8	8	10	10	7	8
Q9EQJ0;Q9EQJ0-2	Q9EQJ0	Two pore calcium channel protein 1	Tpcn1	0.93428	-0.0980733	0.696453	1.09129	1.08156	0.690939	0.12603	0.11312	-0.53337	20.8391	21.1387	20.4843	20.713	21.0256	21.0176	4	4	4	62	62	94495	2.3085e-18	58670000	1	2	3	4	2	3	1	2	4	4	3	3
Q8BHL3	Q8BHL3	TBC1 domain family member 10B	Tbc1d10b	0.934345	-0.0979733	0.287021	0.933052	0.861564	1.01468	-0.09997	-0.21497	0.02102	22.4184	23.0167	22.2283	22.5184	23.2316	22.2073	8	8	8	18	18	87274	2.7833e-52	202700000	5	6	8	8	6	7	5	7	8	7	6	5
Q80ZF8;Q68FL1;Q8BJ13	Q80ZF8;Q68FL1;Q8BJ13	Brain-specific angiogenesis inhibitor 3	Bai3	0.934375	-0.0979267	0.524059	1.06709	0.968068	0.789691	0.09368	-0.04682	-0.34064	21.4885	21.866	21.1874	21.3948	21.9128	21.528	13	13	12	112	112	17131	2.8818e-95	82309000	6	9	12	10	8	9	3	6	13	10	8	11
H3BJM6;D9J2V6;P41778-2;P41778;G3UXL9;Q3UR63;V9GXB8;O35984	H3BJM6;D9J2V6;P41778-2;P41778	Pre-B-cell leukemia transcription factor 1	Pbx1	0.934656	-0.0974933	0.649244	1.18808	0.893767	0.768928	0.24863	-0.16203	-0.37908	21.3383	21.4868	21.3391	21.0896	21.6489	21.7181	3	3	3	172	172	37043	2.8974e-84	66368000	3	3	3	3	3	3	2	3	3	3	3	3
Q9WVK4;Q8BH64	Q9WVK4	EH domain-containing protein 1	Ehd1	0.934703	-0.09742	0.681896	0.727415	0.942902	1.19062	-0.45915	-0.08482	0.25171	23.8814	23.8061	24.3984	24.3405	23.8909	24.1466	26	26	18	47	47	60602	4.3975e-226	390130000	12	18	24	22	22	24	24	22	24	23	21	22
Q5IRJ6;Q5IRJ6-2;F8WHL1	Q5IRJ6;Q5IRJ6-2;F8WHL1	Zinc transporter 9	Slc30a9	0.935092	-0.09682	0.687397	0.702797	1.04171	1.11682	-0.50882	0.05896	0.1594	23.3902	23.1147	22.6197	23.899	23.0557	22.4603	13	13	13	236	236	62875	1.5989e-52	163140000	7	9	13	9	10	11	8	8	12	11	10	11
Q6P2L7;E9PZJ6;Q6P2L7-2;Q6P2L7-3;A2AR60	Q6P2L7;E9PZJ6;Q6P2L7-2;Q6P2L7-3;A2AR60	Protein CASC4	Casc4	0.935276	-0.0965367	0.710249	1.26721	0.856586	0.753704	0.34165	-0.22333	-0.40793	25.3094	24.4018	24.8477	24.9678	24.6251	25.2556	13	13	13	359	359	49408	6.2731e-179	689030000	10	12	11	11	12	11	10	12	12	12	12	12
Q80T41	Q80T41	Gamma-aminobutyric acid type B receptor subunit 2	Gabbr2	0.935288	-0.0965167	0.538291	0.801109	1.09741	0.93063	-0.31993	0.1341	-0.10372	23.542	23.6706	23.7025	23.8619	23.5365	23.8063	19	19	19	196	196	10567	1.7234e-133	416560000	17	15	17	17	17	18	11	15	17	16	17	17
Q9EQC5	Q9EQC5	N-terminal kinase-like protein	Scyl1	0.93534	-0.0964367	0.425623	0.95621	0.824499	1.03792	-0.0646	-0.27841	0.0537	20.8779	20.5159	20.4976	20.9425	20.7943	20.4439	6	6	6	86	86	89159	5.0412e-29	54894000	3	6	6	6	4	6	5	6	6	6	4	4
Q8C145;D3Z7N4	Q8C145	Zinc transporter ZIP6	Slc39a6	0.935366	-0.0963967	0.332113	0.991414	0.980283	0.842051	-0.01244	-0.02873	-0.24802	22.5762	22.6572	22.7059	22.5887	22.6859	22.9539	9	9	9	123	123	86379	1.3885e-163	154960000	4	5	7	8	8	7	4	4	6	7	8	9
P11438	P11438	Lysosome-associated membrane glycoprotein 1	Lamp1	0.935461	-0.09625	0.761824	0.837668	1.36025	0.718435	-0.25555	0.44387	-0.47707	23.033	23.2201	23.2009	23.2886	22.7762	23.678	4	4	4	103	103	43865	1.26e-33	257430000	3	4	3	4	4	4	3	3	4	4	4	4
Q7TNR6	Q7TNR6	Immunoglobulin superfamily member 21	Igsf21	0.935541	-0.0961267	0.630899	0.850929	1.18428	0.812534	-0.23289	0.24401	-0.2995	24.3684	24.5525	25.0665	24.6013	24.3085	25.366	12	12	12	293	293	51937	1.5955e-132	623160000	8	8	11	10	12	10	6	7	11	10	12	11
A6H630;A6H630-2;A6H630-4;A6H630-3;D6RG65	A6H630;A6H630-2;A6H630-4	UPF0364 protein C6orf211 homolog		0.935868	-0.0956233	0.712569	0.684964	1.10571	1.08227	-0.5459	0.14497	0.11406	21.4346	21.9092	21.4542	21.9805	21.7643	21.3402	10	10	10	276	276	50548	2.3346e-18	74444000	5	4	8	7	8	6	4	2	7	8	6	6
Q5SWP3;H3BKC6	Q5SWP3	NAC-alpha domain-containing protein 1	Nacad	0.935969	-0.0954667	0.341438	1.0037	0.969478	0.842641	0.00533	-0.04472	-0.24701	22.4818	22.7107	22.6305	22.4765	22.7554	22.8775	11	11	11	124	124	15676	1.4091e-36	182100000	6	7	9	9	9	10	7	7	9	8	8	9
Q9WVK8	Q9WVK8	Cholesterol 24-hydroxylase	Cyp46a1	0.936807	-0.0941767	0.183782	0.93789	0.990769	0.884761	-0.09251	-0.01338	-0.17664	22.9916	23.4661	23.1052	23.0841	23.4795	23.2818	13	13	13	288	288	56813	4.2143e-79	238190000	10	12	12	13	11	12	11	9	13	13	11	12
Q45VK5;Q9Z1X4-2;Q9Z1X4;Q9Z1X4-3	Q45VK5;Q9Z1X4-2;Q9Z1X4;Q9Z1X4-3	Interleukin enhancer-binding factor 3	Ilf3	0.937114	-0.0937033	0.593164	1.0703	0.764914	1.00522	0.09801	-0.38663	0.00751	23.4901	24.0234	23.7091	23.3921	24.41	23.7015	26	26	22	378	378	76347	5.1063e-185	434360000	15	21	24	22	20	21	16	21	25	22	20	19
Q8VEK0;D3YVV1;Q8BHG3	Q8VEK0;D3YVV1	Cell cycle control protein 50A	Tmem30a	0.937363	-0.09332	0.520159	0.798376	1.05797	0.975085	-0.32486	0.0813	-0.0364	24.2506	24.2432	24.3683	24.5755	24.1619	24.4047	12	12	12	338	338	4106	7.8092e-184	473530000	8	11	9	11	12	11	8	11	11	12	12	11
Q03265;D3Z6F5;D6RJ16	Q03265;D3Z6F5	ATP synthase subunit alpha, mitochondrial;ATP synthase subunit alpha	Atp5a1	0.937554	-0.0930267	0.475356	0.808971	1.01956	0.999175	-0.30584	0.02795	-0.00119	27.947	28.0681	28.4131	28.2529	28.0402	28.4143	43	43	43	671	671	59752	0	6544000000	35	34	38	39	38	38	35	35	38	36	38	38
D3Z061;Q8C7R4	D3Z061;Q8C7R4	Ubiquitin-like modifier-activating enzyme 6	Uba6	0.93763	-0.09291	0.824295	0.592407	1.43042	0.97277	-0.75534	0.51644	-0.03983	24.4043	25.2013	25.2319	25.1596	24.6848	25.2717	27	27	27	276	276	11477	0	866420000	14	14	21	25	22	19	12	13	23	22	23	22
Q6NZD2;Q9WV80;D3YWH1	Q6NZD2;Q9WV80	Sorting nexin-1	Snx1	0.937734	-0.09275	0.698095	0.954985	1.19092	0.725034	-0.06645	0.25208	-0.46388	21.8118	22.3292	20.6998	21.8783	22.0772	21.1637	9	8	8	194	173	58878	7.8581e-113	86690000	4	6	7	8	4	6	5	7	7	8	4	6
Q8BRT1;E9Q8N5;Q08EB6;F7DCH5;Q8BRT1-5;Q8BRT1-6	Q8BRT1;E9Q8N5;Q08EB6;F7DCH5	CLIP-associating protein 2	Clasp2	0.937757	-0.0927133	0.352604	0.853208	0.941302	1.0268	-0.22903	-0.08727	0.03816	25.7493	25.8278	25.8312	25.9784	25.915	25.793	42	34	34	338	281	14074	0	1403400000	30	29	32	30	29	28	29	29	30	32	27	30
Q7TNP2;Q3TTF6;H3BKU1;G3UWS4;H3BLQ0;H3BIV7;H3BLE7	Q7TNP2;Q3TTF6;H3BKU1;G3UWS4;H3BLQ0;H3BIV7;H3BLE7	Serine/threonine-protein phosphatase 2A 65 kDa regulatory subunit A beta isoform	Ppp2r1b	0.937799	-0.09265	0.677133	0.719736	1.04396	1.09767	-0.47446	0.06207	0.13444	22.5946	23.0177	22.893	23.069	22.9557	22.7586	20	10	10	396	236	65934	0	174130000	4	7	9	9	9	9	7	9	9	9	9	9
P06837	P06837	Neuromodulin	Gap43	0.937809	-0.0926333	0.321503	0.960795	0.853137	1.00622	-0.0577	-0.22915	0.00895	29.4996	29.2344	29.1127	29.5573	29.4636	29.1038	27	27	27	859	859	23632	0	11940000000	22	21	24	22	18	20	23	20	24	23	19	21
E9PYG6	E9PYG6		Rasa1	0.937838	-0.09259	0.616669	0.762585	0.97807	1.10592	-0.39103	-0.03199	0.14525	22.0057	22.356	22.5443	22.3968	22.388	22.399	16	16	16	181	181	11543	2.8377e-156	172770000	13	11	13	11	13	12	7	11	16	14	13	10
Q91V36	Q91V36	Nuclear receptor-binding protein 2	Nrbp2	0.93784	-0.0925867	0.0677242	0.939067	0.909093	0.966231	-0.0907	-0.1375	-0.04956	20.7892	20.4682	20.4009	20.8799	20.6057	20.4504	4	4	4	78	78	57348	0.00011331	31063000	4	2	2	3	2	3	3	3	3	3	2	3
Q3UM29	Q3UM29	Conserved oligomeric Golgi complex subunit 7	Cog7	0.937965	-0.0923933	0.477604	0.817488	1.05314	0.9585	-0.29073	0.0747	-0.06115	21.0241	21.3524	20.596	21.3148	21.2777	20.6572	10	10	10	148	148	86072	2.3602e-58	60842000	3	7	9	8	9	7	7	9	10	8	8	7
Q9JLJ2;Q3U367	Q9JLJ2;Q3U367	4-trimethylaminobutyraldehyde dehydrogenase	Aldh9a1	0.93803	-0.0922933	0.236232	0.994718	0.950415	0.873046	-0.00764	-0.07337	-0.19587	22.8568	22.2385	22.0657	22.8644	22.3118	22.2616	13	13	13	35	35	53514	1.4039e-50	110460000	10	9	10	9	11	10	10	9	10	9	11	11
Q91VK1	Q91VK1	Basic leucine zipper and W2 domain-containing protein 2	Bzw2	0.93828	-0.09191	0.393593	0.868291	0.902895	1.05365	-0.20375	-0.14737	0.07539	25.4383	25.3967	25.3135	25.642	25.544	25.2381	23	23	22	439	439	48063	0	874900000	16	15	20	19	17	20	16	16	23	20	20	17
A2AFJ1;Q60973;A2AFI9;F6ZLC6;F6U539	A2AFJ1;Q60973;A2AFI9	Histone-binding protein RBBP7	Rbbp7	0.938349	-0.0918033	0.377801	0.875877	1.04983	0.898525	-0.1912	0.07016	-0.15437	21.8224	22.3897	21.3658	22.0136	22.3196	21.5202	8	8	4	214	214	46908	2.0424e-46	98203000	2	4	5	4	4	5	3	3	6	5	4	5
P58802;Q5SPX8	P58802;Q5SPX8	TBC1 domain family member 10A	Tbc1d10a	0.93844	-0.0916633	0.712592	0.733897	0.915156	1.23052	-0.44635	-0.12791	0.29927	22.1784	22.6844	22.0277	22.6247	22.8123	21.7284	8	8	8	194	194	56202	2.2561e-14	123170000	5	8	7	8	6	7	6	8	8	7	7	6
Q8C080;Q3TLM7	Q8C080;Q3TLM7	Sorting nexin-16	Snx16	0.938494	-0.09158	0.5557	0.786397	0.991394	1.06025	-0.34667	-0.01247	0.0844	22.9462	23.1905	22.9242	23.2929	23.203	22.8398	10	10	10	302	302	38817	1.2717e-64	165690000	8	9	10	8	8	7	5	6	7	9	8	8
A2AR50;A2AR50-2;A2AR50-3;F6WZ83;A2AR50-4	A2AR50;A2AR50-2;A2AR50-3	Ras-specific guanine nucleotide-releasing factor RalGPS1	Ralgps1	0.938529	-0.0915267	0.598561	1.00654	1.07056	0.767192	0.0094	0.09836	-0.38234	20.1054	20.9292	19.7008	20.096	20.8309	20.0831	6	6	6	103	103	65474	6.3075e-22	31630000	2	4	6	6	4	5	1	3	6	6	3	5
P60122;D3YW60;Q05CB6	P60122	RuvB-like 1	Ruvbl1	0.938781	-0.09114	0.393245	0.888787	0.882134	1.05526	-0.17009	-0.18093	0.0776	24.4561	23.9086	24.2344	24.6262	24.0895	24.1568	17	17	17	463	463	50213	1.0092e-193	427240000	15	13	13	13	13	16	15	15	12	16	15	15
Q9D786;Q9D786-2	Q9D786;Q9D786-2	HAUS augmin-like complex subunit 5	Haus5	0.938789	-0.0911267	0.536714	1.08834	0.939093	0.809526	0.12213	-0.09066	-0.30485	20.884	20.7499	19.5447	20.7619	20.8406	19.8496	9	9	9	187	187	69571	3.1886e-20	41104000	2	5	8	6	6	6	4	3	7	8	4	6
A2AJ23;Q64322;A2AJ20;A2AJ21;A2AJ19	A2AJ23;Q64322;A2AJ20;A2AJ21	Neural proliferation differentiation and control protein 1	Npdc1	0.938813	-0.09109	0.65335	0.919722	0.77001	1.16838	-0.12073	-0.37705	0.22451	19.5074	19.923	19.7221	19.6282	20.3	19.4976	3	3	3	19	19	29669	3.6646e-06	19658000	2	1	3	3	2	2	1	2	3	3	2	3
P48320	P48320	Glutamate decarboxylase 2	Gad2	0.938839	-0.09105	0.687825	0.784399	1.22522	0.861039	-0.35034	0.29304	-0.21585	21.2412	20.7849	21.2944	21.5916	20.4919	21.5102	6	5	5	12	103	65223	2.1806e-51	49196000	3	4	5	4	4	4	3	4	5	4	5	4
Q11136;G3UXC5	Q11136	Xaa-Pro dipeptidase	Pepd	0.938876	-0.0909933	0.665698	1.00805	0.735277	1.11658	0.01157	-0.44364	0.15909	25.0623	24.6832	24.2195	25.0507	25.1268	24.0604	16	16	16	294	294	55028	8.4363e-253	659070000	13	13	14	14	14	15	13	13	14	14	14	16
Q920P3;Q920P3-2	Q920P3	Deleted in bladder cancer protein 1 homolog	Dbc1	0.938995	-0.09081	0.444182	0.846916	1.06343	0.91927	-0.23971	0.08872	-0.12144	21.0905	21.8167	22.5831	21.3302	21.728	22.7045	15	15	15	159	159	8864	1.7489e-50	131490000	4	8	11	10	10	10	7	6	9	8	12	12
F7AAP4;E9Q828;Q32ME1;Q6Q477	F7AAP4;E9Q828;Q32ME1;Q6Q477		Atp2b4	0.939421	-0.0901567	0.11469	0.908174	0.982112	0.929502	-0.13896	-0.02604	-0.10547	23.1074	23.5362	22.9039	23.2463	23.5623	23.0094	26	13	13	227	125	12856	0	310110000	11	12	12	13	12	13	10	10	12	13	13	13
G3X9N6;B9EJ86	G3X9N6;B9EJ86	Oxysterol-binding protein	Osbpl8	0.939462	-0.0900933	0.722969	1.27616	0.807682	0.804436	0.35181	-0.30814	-0.31395	23.3882	22.8656	23.611	23.0363	23.1737	23.925	14	14	13	213	213	9698	2.2739e-181	318900000	11	11	12	10	13	13	8	12	10	11	10	13
O70318	O70318	Band 4.1-like protein 2	Epb41l2	0.939505	-0.0900267	0.821966	0.611388	1.42252	0.953503	-0.70984	0.50845	-0.06869	22.0691	22.2981	20.9597	22.779	21.7897	21.0284	13	12	12	184	172	10994	6.1943e-26	113310000	9	7	9	8	8	6	8	8	10	8	8	4
G3UWA6	G3UWA6		Slc3a2	0.939586	-0.0899033	0.608937	1.15554	0.858131	0.836507	0.20857	-0.22073	-0.25755	29.2475	28.8654	29.0576	29.0389	29.0861	29.3152	25	25	2	366	366	62239	0	14488000000	20	21	22	23	24	24	19	21	22	23	24	24
P54775	P54775	26S protease regulatory subunit 6B	Psmc4	0.939631	-0.0898333	0.644612	0.756017	0.977582	1.1225	-0.40351	-0.03271	0.16672	25.0499	25.2467	24.6874	25.4534	25.2794	24.5207	25	25	25	514	514	47408	1.885e-172	628150000	17	17	22	24	20	22	11	15	21	22	17	22
A2AQJ7;Q8BXN9;Q8BXN9-2;A2AQJ5;A2AQJ6;Q8BXN9-3	A2AQJ7;Q8BXN9;Q8BXN9-2;A2AQJ5;A2AQJ6;Q8BXN9-3	Transmembrane protein 87A	Tmem87a	0.939725	-0.08969	0.749517	1.31775	0.817341	0.770486	0.39808	-0.29099	-0.37616	21.4253	21.344	21.9571	21.0273	21.635	22.3332	3	3	3	86	86	57011	9.994e-08	89557000	2	1	3	3	3	2	2	2	3	3	3	3
Q812F8;A8Y5H5;F7BME0	Q812F8;A8Y5H5;F7BME0	Alpha-1,3-mannosyl-glycoprotein 4-beta-N-acetylglucosaminyltransferase B	Mgat4b	0.939764	-0.08963	0.144289	0.94695	0.894517	0.979807	-0.07864	-0.16082	-0.02943	20.8365	20.0726	20.0357	20.9152	20.2334	20.0651	4	4	4	93	93	63301	9.7095e-33	36495000	2	2	4	4	4	3	3	3	4	4	3	4
D3Z6W1;Q7TSJ2-2;Q7TSJ2;Q7TSJ2-3	D3Z6W1;Q7TSJ2-2;Q7TSJ2	Microtubule-associated protein 6	Map6	0.94032	-0.0887767	0.657098	1.193	0.825025	0.844729	0.2546	-0.27749	-0.24344	26.0425	25.6872	25.4877	25.7879	25.9646	25.7311	16	16	16	499	499	54711	0	1201600000	16	14	15	15	14	14	14	15	15	15	15	15
Q6PIC6;Q8VCE0	Q6PIC6;Q8VCE0	Sodium/potassium-transporting ATPase subunit alpha-3	Atp1a3	0.940409	-0.08864	0.587667	0.777282	1.01338	1.05585	-0.36349	0.01917	0.0784	30.4757	30.6704	29.9734	30.8392	30.6512	29.895	66	66	42	546	546	11169	0	41858000000	57	55	62	61	64	61	56	56	62	62	62	59
Q9DC63-3;Q9DC63-2;Q9DC63;A2BHN6	Q9DC63-3;Q9DC63-2;Q9DC63;A2BHN6	F-box only protein 3	Fbxo3	0.940441	-0.08859	0.682371	0.731982	1.12909	1.00639	-0.45012	0.17516	0.00919	21.1921	21.4109	21.086	21.6422	21.2357	21.0768	4	4	4	129	129	46897	1.2995e-251	52917000	2	2	3	2	3	3	3	2	3	3	3	2
Q9D8L5;Q9D8L5-2	Q9D8L5	Coiled-coil domain-containing protein 91	Ccdc91	0.94045	-0.0885767	0.608343	0.766921	1.04309	1.03977	-0.38285	0.06086	0.05626	21.4608	21.7556	21.3895	21.8436	21.6947	21.3333	8	8	8	231	231	50006	2.0817e-28	68028000	6	8	8	8	5	6	4	7	5	6	6	6
Q9D662;A2ANA0	Q9D662;A2ANA0	Protein transport protein Sec23B	Sec23b	0.940468	-0.08855	0.867241	0.65621	1.79551	0.705995	-0.60777	0.84439	-0.50227	18.7702	19.9187	19.0081	19.378	19.0743	19.5103	6	4	4	103	61	86436	5.0524e-14	18832000	0	3	3	3	2	3	3	3	2	4	2	4
Q8BYK6;Q8BYK6-3;Q8BYK6-2;P59326;A2AWN8	Q8BYK6;Q8BYK6-3;Q8BYK6-2;P59326;A2AWN8	YTH domain family protein 3;YTH domain family protein 1	Ythdf3;Ythdf1	0.940617	-0.08832	0.461582	0.879808	1.07711	0.878199	-0.18474	0.10716	-0.18738	23.6049	23.9795	22.0864	23.7896	23.8724	22.2738	4	2	2	75	44	63961	1.3619e-14	208560000	2	2	2	2	2	2	2	2	2	2	2	2
Q3TIV5;Q3TIV5-2;Q3TIV5-3	Q3TIV5;Q3TIV5-2	Zinc finger CCCH domain-containing protein 15	Zc3h15	0.940661	-0.0882533	0.680395	0.733089	1.0114	1.12258	-0.44794	0.01636	0.16682	23.5433	23.3668	23.9707	23.9912	23.3504	23.8038	10	10	9	279	279	48327	2.886e-84	340220000	6	8	8	9	7	9	8	8	8	9	8	8
P54830;P54830-2;P54830-3;P54830-4	P54830;P54830-2;P54830-3	Tyrosine-protein phosphatase non-receptor type 5	Ptpn5	0.940772	-0.0880833	0.574113	1.12787	0.879795	0.839097	0.1736	-0.18476	-0.25309	25.2632	25.6164	25.2974	25.0896	25.8011	25.5505	22	22	22	418	418	60815	0	1059200000	14	21	21	21	20	21	17	19	19	21	20	17
P20152;P31001	P20152	Vimentin	Vim	0.940913	-0.0878667	0.616822	0.963349	1.11178	0.777762	-0.05387	0.15287	-0.3626	23.0826	21.4291	20.0254	23.1364	21.2763	20.388	11	9	8	266	232	53687	1.0992e-53	82942000	8	7	9	9	5	7	8	8	8	7	5	5
D3Z6W2;Q06180-2;Q06180	D3Z6W2;Q06180-2;Q06180	Tyrosine-protein phosphatase non-receptor type;Tyrosine-protein phosphatase non-receptor type 2	Ptpn2	0.941115	-0.0875567	0.651393	1.10109	1.00731	0.751523	0.13893	0.01051	-0.41211	20.7715	20.8198	20.4173	20.6325	20.8092	20.8294	4	4	4	138	138	42291	1.5316e-90	33459000	3	2	2	3	3	3	0	3	3	3	3	3
Q91WT9-2;Q91WT9;D3YUF2;D3YYN0;D3Z4K2	Q91WT9-2;Q91WT9;D3YUF2;D3YYN0	Cystathionine beta-synthase;Cysteine synthase	Cbs	0.941198	-0.08743	0.576627	0.791247	0.975132	1.08061	-0.3378	-0.03633	0.11184	21.7285	21.1547	21.9	22.0663	21.1911	21.7882	8	8	8	194	194	60193	1.4853e-31	66296000	1	3	5	6	7	6	3	6	6	4	6	6
Q99NF7;P36993-2;P36993-4;P36993;P36993-3;P36993-5	Q99NF7;P36993-2;P36993-4;P36993;P36993-3;P36993-5	Protein phosphatase 1B	Ppm1b	0.941337	-0.0872167	0.122961	0.946943	0.901538	0.977074	-0.07865	-0.14954	-0.03346	20.4633	19.9629	20.0206	20.5419	20.1124	20.054	6	3	3	14	75	5211	4.9106e-30	20359000	2	2	3	3	3	3	3	2	3	2	3	2
Q9EPL2-2;Q9EPL2	Q9EPL2-2;Q9EPL2	Calsyntenin-1;Soluble Alc-alpha;CTF1-alpha	Clstn1	0.941357	-0.0871867	0.693038	1.14943	0.990597	0.732627	0.20092	-0.01363	-0.44885	20.3865	19.999	18.2311	20.1856	20.0126	18.6799	5	5	5	65	65	10775	1.0624e-11	24212000	4	2	5	4	4	4	3	4	5	4	3	4
Q8CIP5;A3KGG4	Q8CIP5	Protein dispatched homolog 2	Disp2	0.941483	-0.0869933	0.809145	1.45605	0.788794	0.726603	0.54206	-0.34228	-0.46076	21.0727	20.4946	21.3295	20.5306	20.8368	21.7903	10	10	10	10	10	14794	3.0576e-24	80415000	3	5	7	6	6	8	2	5	8	7	10	10
Q4U2R1-2;Q4U2R1	Q4U2R1-2;Q4U2R1	E3 ubiquitin-protein ligase HERC2	Herc2	0.941685	-0.0866833	0.444993	0.873192	0.894814	1.06875	-0.19563	-0.16034	0.09592	20.0393	20.6742	20.4507	20.2349	20.8346	20.3548	22	22	22	64	64	52338	5.739e-83	50488000	6	5	16	12	12	16	4	5	15	16	13	12
Q9EPL4	Q9EPL4	Methyltransferase-like protein 9	Mettl9	0.941687	-0.08668	0.801535	1.42428	0.813503	0.72072	0.51023	-0.29778	-0.47249	23.2037	22.096	21.3107	22.6935	22.3938	21.7831	6	6	6	198	198	36426	1.6825e-20	99976000	4	5	5	5	5	5	4	5	5	5	5	5
A2API3;Q80V86	A2API3;Q80V86	Integrator complex subunit 8	Ints8	0.941731	-0.0866133	0.342776	0.975775	0.855299	1.00072	-0.03538	-0.2255	0.00104	21.1208	20.4586	20.1553	21.1562	20.6841	20.1542	6	6	6	74	74	11138	2.1651e-83	58401000	6	4	6	5	3	4	5	4	5	6	5	5
Q9WVG6-2;Q9WVG6;D3YUP1;D6RFA7	Q9WVG6-2;Q9WVG6;D3YUP1	Histone-arginine methyltransferase CARM1	Carm1	0.941731	-0.0866133	0.671317	0.739709	1.031	1.09512	-0.43497	0.04404	0.13109	24.5214	24.9493	24.8993	24.9563	24.9052	24.7682	17	17	17	359	359	63459	0	700000000	12	14	16	14	14	12	14	15	15	15	14	14
Q8K010;E9Q484	Q8K010;E9Q484	5-oxoprolinase	Oplah	0.941885	-0.0863767	0.657229	0.968598	0.760822	1.13388	-0.04603	-0.39437	0.18127	19.9579	19.8426	19.307	20.0039	20.237	19.1258	6	6	6	62	62	13761	1.2529e-26	26748000	5	5	5	6	6	5	4	6	6	5	5	4
Q9WTP6-2;Q9WTP6;F7BP55	Q9WTP6-2;Q9WTP6	Adenylate kinase 2, mitochondrial	Ak2	0.942129	-0.0860033	0.786334	0.85325	1.36687	0.717012	-0.22896	0.45088	-0.47993	20.7426	21.6438	21.0788	20.9715	21.1929	21.5587	7	7	7	302	302	25605	9.2416e-23	66129000	2	2	6	7	6	6	3	3	6	6	6	5
Q9CZX0-2;Q9CZX0	Q9CZX0-2;Q9CZX0	Elongator complex protein 3	Elp3	0.942162	-0.0859533	0.588232	0.847098	1.13456	0.870195	-0.2394	0.18213	-0.20059	24.4846	25.5283	25.7555	24.724	25.3462	25.9561	30	30	30	56	56	64265	2.4017e-205	986770000	23	23	23	24	24	26	25	24	24	25	27	25
Q3UHQ6-2;Q3UHQ6	Q3UHQ6-2;Q3UHQ6	Protein dopey-2	Dopey2	0.942262	-0.0858	0.771984	1.14893	0.658402	1.10594	0.20029	-0.60296	0.14527	20.1538	18.8556	19.193	19.9535	19.4585	19.0477	5	5	5	25	25	244	2.2341e-11	20975000	4	4	5	5	2	4	4	4	4	4	1	4
Q9D0D5	Q9D0D5	General transcription factor IIE subunit 1	Gtf2e1	0.942277	-0.0857767	0.426932	0.838777	1.0253	0.97283	-0.25364	0.03605	-0.03974	20.9656	21.8165	21.58	21.2193	21.7805	21.6197	5	5	5	12	12	49593	1.1422e-32	72391000	3	3	4	5	5	5	3	5	4	5	5	5
Q9Z160;Q810S7;A2A6N9;F6QQB5;F6RK91;F6V3F1	Q9Z160;Q810S7	Conserved oligomeric Golgi complex subunit 1	Cog1	0.942528	-0.0853933	0.315918	0.890934	0.912996	1.02936	-0.16661	-0.13132	0.04175	23.7366	23.6222	23.1612	23.9032	23.7535	23.1195	26	26	26	334	334	10905	0	411050000	11	13	21	21	16	19	16	19	23	21	18	20
Q6A0A2;Q6A0A2-2;Q6A0A2-3	Q6A0A2;Q6A0A2-2;Q6A0A2-3	La-related protein 4B	Larp4b	0.942586	-0.0853033	0.605135	1.1364	0.819423	0.899341	0.18447	-0.28732	-0.15306	20.3525	19.6034	18.8812	20.168	19.8907	19.0342	4	4	4	76	76	81626	6.2395e-42	28118000	3	3	4	4	3	4	3	3	4	4	3	4
P18654;B1AXN9;B1AXP0;B1AXN8;B1AXN5;F6UG16;B2GVN8;Q8C0P0-2;Q8C0P0;E9Q8S5;Q3U214	P18654;B1AXN9	Ribosomal protein S6 kinase alpha-3	Rps6ka3	0.942602	-0.08528	0.725066	0.787352	1.25909	0.844811	-0.34492	0.33238	-0.2433	21.9792	22.4383	21.6467	22.3241	22.1059	21.89	13	8	7	199	128	83693	5.98e-59	123340000	4	6	7	7	8	8	5	6	7	8	8	8
P62071;P10833	P62071	Ras-related protein R-Ras2	Rras2	0.942789	-0.0849933	0.630069	0.81232	0.894306	1.15353	-0.29988	-0.16116	0.20606	22.2608	23.129	23.284	22.5607	23.2902	23.0779	7	7	7	407	407	23399	2.2708e-271	188100000	2	1	6	6	6	6	1	2	7	7	6	5
F8WI56;D3Z7D3;Q8BWT5	F8WI56;D3Z7D3;Q8BWT5	Disco-interacting protein 2 homolog A	Dip2a	0.942848	-0.0849033	0.535842	0.806899	1.04719	0.991923	-0.30954	0.06653	-0.0117	18.3064	18.5301	18.3308	18.6159	18.4636	18.3425	9	3	3	67	31	16952	3.4112e-19	10467000	0	2	3	2	1	3	2	2	3	1	2	2
Q8R050-2;Q8R050;F7CE88	Q8R050-2;Q8R050	Eukaryotic peptide chain release factor GTP-binding subunit ERF3A	Gspt1	0.942878	-0.0848567	0.437548	1.05493	0.854807	0.929554	0.07715	-0.22633	-0.10539	24.6144	25.1028	24.5515	24.5373	25.3291	24.6569	23	23	9	381	381	68526	4.1002e-127	815380000	12	13	20	17	20	17	11	14	19	18	21	16
Q8QZV7;F7BP94;F6W761	Q8QZV7	Protein asunder homolog	Asun	0.942933	-0.0847733	0.559953	1.09798	0.819076	0.932231	0.13485	-0.28793	-0.10124	19.3918	19.1608	18.9743	19.2569	19.4487	19.0755	3	3	3	55	55	82779	0.00037183	12754000	1	3	2	2	3	1	1	3	3	3	3	1
Q8CFX3	Q8CFX3		Pcdh1	0.943098	-0.08452	0.35782	1.02962	0.938937	0.867677	0.04211	-0.0909	-0.20477	24.7425	24.8169	25.4613	24.7004	24.9078	25.666	25	25	0	275	275	11241	0	1147000000	15	12	21	20	22	23	14	14	21	20	21	23
Q8CH77-2;Q8CH77;Q8CH77-3;Q8CH77-4	Q8CH77-2;Q8CH77	Neuron navigator 1	Nav1	0.943855	-0.0833633	0.823685	1.46199	0.848055	0.678185	0.54793	-0.23777	-0.56025	22.2138	22.8228	22.2903	21.6659	23.0606	22.8506	15	15	15	101	101	19589	2.1247e-115	160490000	6	7	12	13	8	7	4	6	11	14	8	11
A2A4A6;Q62077;G3UXP4;G3V016;F6SLL0	A2A4A6;Q62077	1-phosphatidylinositol 4,5-bisphosphate phosphodiesterase gamma-1	Plcg1	0.943876	-0.08333	0.308538	0.932399	0.882685	1.02173	-0.10098	-0.18003	0.03102	24.4208	24.114	24.4422	24.5218	24.294	24.4111	40	40	40	288	288	14853	4.0729e-199	616050000	26	28	31	32	33	32	25	26	29	28	33	36
P11499;E9Q3D6;E9PX27;E9Q0C3;D3Z1R1	P11499	Heat shock protein HSP 90-beta	Hsp90ab1	0.943909	-0.08328	0.565148	1.05622	0.799894	0.995415	0.07891	-0.32212	-0.00663	29.6241	29.8768	29.8308	29.5452	30.1989	29.8375	69	69	46	657	657	8328	0	26362000000	46	56	64	61	64	64	46	52	64	62	60	57
Q9DCR2	Q9DCR2	AP-3 complex subunit sigma-1	Ap3s1	0.943975	-0.08318	0.595052	1.13034	0.891385	0.834845	0.17676	-0.16588	-0.26042	21.3494	21.8378	21.7114	21.1726	22.0037	21.9718	7	7	7	378	378	21732	8.2721e-87	83131000	3	3	5	6	5	5	2	2	6	6	5	5
Q3TIX9	Q3TIX9	U4/U6.U5 tri-snRNP-associated protein 2	Usp39	0.943981	-0.08317	0.479276	1.02319	0.826714	0.994436	0.03308	-0.27454	-0.00805	21.7353	21.5526	21.8788	21.7022	21.8272	21.8868	8	8	8	174	174	65146	3.0643e-87	81916000	4	8	7	6	6	5	7	7	6	6	5	5
P48722;P48722-2;E0CY23;F6SMW7;F6TFH3	P48722;P48722-2;E0CY23	Heat shock 70 kDa protein 4L	Hspa4l	0.943992	-0.0831533	0.50816	0.817296	1.00821	1.02088	-0.29107	0.0118	0.02981	24.2002	24.5136	24.4081	24.4912	24.5018	24.3783	41	38	38	573	526	94381	0	721410000	25	24	36	29	29	30	27	27	38	27	27	28
Q9CXR1	Q9CXR1	Dehydrogenase/reductase SDR family member 7	Dhrs7	0.944177	-0.08287	0.88483	0.811875	1.84147	0.562997	-0.30067	0.88086	-0.8288	20.0405	20.8109	19.4336	20.3411	19.93	20.2624	3	3	3	115	115	38167	6.3563e-09	24287000	1	3	2	3	2	2	2	2	3	3	3	2
O54984	O54984	ATPase Asna1	Asna1	0.944239	-0.0827767	0.830721	1.48659	0.671756	0.843027	0.57201	-0.57399	-0.24635	22.4233	22.5909	23.2126	21.8513	23.1649	23.459	10	10	10	382	382	38822	4.366e-32	165350000	3	4	9	10	9	9	4	4	7	9	9	8
D3Z589;Q3UH68;D3YU22;D3YU59;Q3UH68-3;Q3UH68-2;D3YV55;F6W1Y9;F6X3N8	D3Z589;Q3UH68;D3YU22;D3YU59;Q3UH68-3;Q3UH68-2	LIM and calponin homology domains-containing protein 1	Limch1	0.944306	-0.0826733	0.835553	0.604586	0.998026	1.39553	-0.72598	-0.00285	0.48081	21.6617	21.9857	22.1021	22.3877	21.9886	21.6213	14	14	14	207	207	10933	2.3364e-170	120930000	6	9	12	11	12	13	10	11	11	12	12	10
E9Q605;Q60680;E9QNL4;Q60680-3;Q60680-2	E9Q605;Q60680;E9QNL4;Q60680-3;Q60680-2	Inhibitor of nuclear factor kappa-B kinase subunit alpha	Chuk	0.944644	-0.0821567	0.766438	1.3209	0.796646	0.80107	0.40152	-0.32799	-0.32	20.2503	20.6257	19.5497	19.8488	20.9536	19.8697	7	7	7	132	132	82225	1.2396e-28	37727000	3	4	6	5	5	4	2	4	6	5	3	3
P19324	P19324	Serpin H1	Serpinh1	0.944856	-0.0818333	0.641638	0.811706	0.900258	1.15433	-0.30097	-0.15159	0.20706	25.0636	24.9315	24.8661	25.3646	25.0831	24.659	16	16	16	405	405	46533	4.4428e-247	605060000	8	10	14	16	15	16	8	11	16	16	14	15
Q9JMH6-2;Q9JMH6	Q9JMH6-2;Q9JMH6	Thioredoxin reductase 1, cytoplasmic	Txnrd1	0.945101	-0.08146	0.580636	1.12147	0.849338	0.886271	0.16539	-0.23559	-0.17418	23.392	22.7905	22.4507	23.2266	23.0261	22.6249	8	8	8	17	17	54562	5.2868e-132	172170000	6	7	7	6	7	7	6	6	6	7	7	7
Q5SS80;B0QZT2;Q5SS80-2;Q5SS84	Q5SS80;B0QZT2;Q5SS80-2	Dehydrogenase/reductase SDR family member 13	Dhrs13	0.945112	-0.0814433	0.778881	0.913065	1.30248	0.709867	-0.13121	0.38126	-0.49438	21.1953	21.2353	20.1841	21.3265	20.854	20.6785	7	7	7	215	215	40744	7.3612e-56	42999000	4	4	5	5	4	5	3	6	6	6	4	4
Q8BGT5;D6RFQ8;Q8QZR5	Q8BGT5;D6RFQ8	Alanine aminotransferase 2	Gpt2	0.945131	-0.0814133	0.455705	0.869296	0.911453	1.06555	-0.20208	-0.13376	0.0916	23.39	23.392	22.8636	23.592	23.5258	22.772	11	11	11	232	232	57943	4.3663e-88	241500000	10	11	11	11	9	9	11	11	11	11	8	9
Q3UH66-6;E9Q6Q2;Q3UH66-2;E0CZE3;Q3UH66-7;E9QMI9;Q3UH66-4;E9QJQ9;E0CYT1;Q3UH66-3;Q3UH66;E9QMI8;Q3UH66-5;E9QM73;E9PZ38;Q80UE6;E9Q470;F6SRP4	Q3UH66-6;E9Q6Q2;Q3UH66-2;E0CZE3;Q3UH66-7;E9QMI9;Q3UH66-4;E9QJQ9;E0CYT1;Q3UH66-3;Q3UH66;E9QMI8;Q3UH66-5;E9QM73	Serine/threonine-protein kinase WNK2	Wnk2	0.945483	-0.0808767	0.728166	0.750462	0.924407	1.21834	-0.41415	-0.1134	0.28492	21.6373	22.1152	21.0976	22.0514	22.2286	20.8127	10	7	5	67	55	21114	6.5373e-41	122580000	5	5	7	6	4	7	5	4	7	7	6	7
Q6P069-2;Q6P069	Q6P069-2;Q6P069	Sorcin	Sri	0.945603	-0.0806933	0.777108	0.671412	1.17102	1.0754	-0.57473	0.22777	0.10488	21.0019	23.1728	23.0037	21.5766	22.945	22.8988	6	6	6	262	262	20296	9.5141e-50	164400000	2	2	6	6	6	5	2	2	6	6	5	5
Q9EQH3	Q9EQH3	Vacuolar protein sorting-associated protein 35	Vps35	0.945671	-0.08059	0.383616	0.915619	1.04403	0.884688	-0.12718	0.06217	-0.17676	25.4645	25.9232	25.5646	25.5916	25.8611	25.7414	36	36	36	45	45	91712	0	1480500000	20	23	32	29	33	30	23	22	30	28	30	31
P35951	P35951	Low-density lipoprotein receptor	Ldlr	0.945872	-0.0802833	0.798734	0.645702	1.17581	1.11462	-0.63106	0.23366	0.15655	21.3737	21.2349	22.8723	22.0048	21.0012	22.7157	13	12	12	186	177	94946	1.0461e-279	141910000	3	7	7	6	12	11	4	7	6	7	11	11
Q8C015	Q8C015	Serine/threonine-protein kinase PAK 7	Pak7	0.945896	-0.0802467	0.791933	0.689289	1.3077	0.938904	-0.53682	0.38703	-0.09095	22.3362	22.7942	22.6035	22.873	22.4072	22.6945	13	13	12	214	214	80947	1.0696e-52	169350000	5	9	12	11	11	10	4	7	13	12	8	11
Q99KE1;Q8BMF3	Q99KE1	NAD-dependent malic enzyme, mitochondrial	Me2	0.945964	-0.0801433	0.622901	0.849744	1.1468	0.868652	-0.2349	0.19762	-0.20315	22.7672	22.8731	23.2657	23.0021	22.6755	23.4689	14	14	14	317	317	65798	7.2752e-174	183840000	6	9	12	12	13	14	9	12	12	12	13	13
Q9QZC2	Q9QZC2	Plexin-C1	Plxnc1	0.946069	-0.0799833	0.874781	0.508521	1.31562	1.2657	-0.97562	0.39574	0.33993	22.6829	23.0458	23.207	23.6586	22.65	22.8671	34	32	32	222	213	17647	2.7164e-283	297640000	13	10	26	26	27	25	14	16	29	26	26	30
P16330-2;P16330	P16330-2;P16330	2,3-cyclic-nucleotide 3-phosphodiesterase	Cnp	0.946073	-0.0799767	0.57491	0.807313	0.979006	1.07139	-0.3088	-0.03061	0.09948	22.5049	22.3081	22.051	22.8137	22.3388	21.9515	13	13	13	345	345	44654	4.1e-55	93454000	7	6	11	12	11	10	6	8	10	11	10	10
Q9DC23	Q9DC23	DnaJ homolog subfamily C member 10	Dnajc10	0.946298	-0.0796333	0.101341	0.932897	0.982684	0.924349	-0.10021	-0.0252	-0.11349	18.7626	19.1927	18.9402	18.8628	19.2179	19.0537	4	4	4	55	55	90582	9.7862e-08	12816000	1	4	3	3	1	3	1	3	3	4	2	2
D3Z030;Q6EDY6-3;Q6EDY6;F7AI27;Q6EDY6-2;E9Q4H6	D3Z030;Q6EDY6-3;Q6EDY6;F7AI27	Leucine-rich repeat-containing protein 16A	Lrrc16a	0.94637	-0.0795233	0.559936	1.10214	0.912306	0.842956	0.14031	-0.13241	-0.24647	22.9153	22.9066	21.816	22.775	23.039	22.0625	21	21	21	192	192	14715	6.7988e-92	202190000	13	15	17	19	18	17	13	13	20	19	17	18
Q5SV85-2;V9GXD9;Q5SV85;V9GX40	Q5SV85-2;V9GXD9;Q5SV85;V9GX40	Synergin gamma	Synrg	0.94641	-0.0794633	0.465197	0.961627	0.844729	1.04355	-0.05645	-0.24344	0.0615	20.5115	20.7575	20.4928	20.5679	21.0009	20.4313	3	3	3	54	54	12208	2.4995e-06	51663000	2	3	3	3	3	3	2	3	3	3	2	3
Q61578	Q61578	NADPH:adrenodoxin oxidoreductase, mitochondrial	Fdxr	0.946552	-0.0792467	0.753776	0.706901	1.01233	1.18509	-0.50042	0.01768	0.245	21.5779	20.9338	21.2438	22.0783	20.9161	20.9989	8	8	8	176	176	54201	5.0419e-23	40821000	6	8	6	6	7	7	5	7	8	7	8	7
Q6PAR5-2;Q6PAR5-6;Q6PAR5;Q6PAR5-4;Q6PAR5-5;F7ADQ2;F7ADT6;F7ADS7;F6X819;Q6PAR5-3;E9Q0D1;F6UFP6	Q6PAR5-2;Q6PAR5-6;Q6PAR5;Q6PAR5-4;Q6PAR5-5;F7ADQ2	GTPase-activating protein and VPS9 domain-containing protein 1	Gapvd1	0.946821	-0.0788367	0.227101	0.889928	0.96518	0.98819	-0.16824	-0.05113	-0.01714	24.2178	24.7737	24.1273	24.386	24.8249	24.1444	34	34	34	294	294	16011	0	681590000	21	23	32	34	29	28	24	29	30	33	31	32
Q3TDT0;Q9R1R2;D3Z7V9;D3YUY7	Q3TDT0;Q9R1R2	Tripartite motif-containing protein 3	Trim3	0.946906	-0.0787067	0.804632	0.844301	1.38149	0.727909	-0.24417	0.46622	-0.45817	24.401	24.6009	23.7965	24.6452	24.1347	24.2547	18	18	17	251	251	78271	1.3784e-187	548320000	12	14	14	17	13	14	12	15	16	16	15	13
Q9R111;D3YU09	Q9R111;D3YU09	Guanine deaminase	Gda	0.946961	-0.0786233	0.761964	0.693693	1.06406	1.15044	-0.52763	0.08958	0.20218	23.1543	23.5119	23.3977	23.682	23.4224	23.1955	10	10	10	242	242	51012	1.5721e-150	193600000	7	7	8	9	9	10	6	7	9	10	9	10
Q6P4T2	Q6P4T2	U5 small nuclear ribonucleoprotein 200 kDa helicase	Snrnp200	0.946981	-0.0785933	0.838036	0.593076	1.23524	1.15921	-0.75371	0.30479	0.21314	23.6912	24.4646	23.166	24.4449	24.1598	22.9528	52	52	52	273	273	24454	0	538390000	26	27	40	38	43	44	30	30	44	47	37	41
O35887;Q6XLQ8;G3UWV3;G3UWR0;G3UY49;G3V004;G3UYI3;G3UXA8;G3UXA3	O35887;Q6XLQ8;G3UWV3;G3UWR0;G3UY49	Calumenin	Calu	0.947208	-0.0782467	0.652678	0.872998	1.16346	0.836704	-0.19595	0.21842	-0.25721	24.53	24.4789	23.8187	24.726	24.2604	24.0759	11	11	11	40	40	37063	1.0037e-253	465820000	8	9	9	10	9	9	8	9	8	9	8	10
Q920A7;Q920A7-2	Q920A7;Q920A7-2	AFG3-like protein 1	Afg3l1	0.947215	-0.0782367	0.692452	1.18302	0.910708	0.78881	0.24248	-0.13494	-0.34225	21.3697	20.6898	20.2138	21.1272	20.8247	20.5561	10	8	8	158	138	87046	1.2556e-26	54148000	4	5	6	6	5	4	5	4	7	6	6	5
Q9DCP2	Q9DCP2	Sodium-coupled neutral amino acid transporter 3	Slc38a3	0.947221	-0.0782267	0.507232	0.828578	0.994787	1.03108	-0.27129	-0.00754	0.04415	22.6511	22.5639	22.8875	22.9224	22.5714	22.8434	4	4	4	93	93	55591	1.0592e-33	147590000	4	4	4	4	4	4	4	4	4	4	4	4
Q640R3	Q640R3	Hepatocyte cell adhesion molecule	Hepacam	0.947276	-0.0781433	0.456604	1.03536	0.969485	0.846833	0.05013	-0.04471	-0.23985	20.3623	21.3712	21.9892	20.3122	21.4159	22.2291	5	5	5	167	167	46366	1.5762e-66	68381000	3	5	4	5	5	5	2	4	4	5	5	4
Q9EQZ6-2;A2ASW8;Q9EQZ6-3;Q9EQZ6	Q9EQZ6-2;A2ASW8;Q9EQZ6-3;Q9EQZ6	Rap guanine nucleotide exchange factor 4	Rapgef4	0.94728	-0.0781367	0.713019	1.22005	0.80873	0.861498	0.28694	-0.30627	-0.21508	21.5677	21.0395	20.7402	21.2808	21.3457	20.9553	7	7	7	101	101	7944	1.0124e-16	78110000	1	2	6	6	5	5	4	3	6	6	4	5
O88712;O88712-2;O88712-3	O88712;O88712-2;O88712-3	C-terminal-binding protein 1	Ctbp1	0.947361	-0.0780133	0.624756	0.808623	0.937903	1.1211	-0.30646	-0.09249	0.16491	21.8554	22.0602	21.8375	22.1619	22.1527	21.6726	13	7	7	304	202	47744	7.6896e-52	75382000	5	5	7	7	5	7	3	4	6	7	5	6
Q9ERD7	Q9ERD7	Tubulin beta-3 chain	Tubb3	0.947434	-0.0779033	0.299897	0.879667	0.963329	1.00358	-0.18497	-0.0539	0.00516	29.2181	29.8148	29.6702	29.403	29.8687	29.665	33	18	14	709	48	50418	0	20802000000	15	14	17	17	18	18	16	15	18	17	17	18
Q2NKI4;P63318	Q2NKI4;P63318	Protein kinase C;Protein kinase C gamma type	Prkcg	0.94751	-0.0777867	0.854397	0.94035	1.48963	0.607274	-0.08873	0.57495	-0.71958	19.8261	21.2994	20.304	19.9148	20.7245	21.0236	5	5	5	96	96	72963	1.2383e-18	49365000	2	1	5	5	4	5	2	3	5	5	4	5
A6H6A9-3;A6H6A9-4	A6H6A9-3			0.947512	-0.0777833	0.627351	1.12663	0.812236	0.929586	0.17202	-0.30003	-0.10534	22.3234	22.5344	22.1844	22.1514	22.8344	22.2898	17	15	14	465	438	42753	1.6891e-128	142510000	6	9	11	13	8	10	5	6	13	14	9	9
O70252;D3YX62;D3YXN4;D3Z4A2	O70252;D3YX62	Heme oxygenase 2	Hmox2	0.94774	-0.0774367	0.880627	1.22387	1.37491	0.505892	0.29145	0.45934	-0.9831	23.0273	24.1245	23.1661	22.7359	23.6652	24.1492	19	19	19	524	524	35738	1.7404e-148	304050000	8	8	13	15	13	12	9	8	16	16	18	15
P01831	P01831	Thy-1 membrane glycoprotein	Thy1	0.947804	-0.07734	0.7633	1.00415	1.20001	0.706592	0.00598	0.26305	-0.50105	20.7269	21.44	22.7821	20.7209	21.177	23.2832	6	6	6	377	377	1808	6.7385e-67	96466000	2	2	5	4	6	5	2	2	6	5	6	5
Q9ES28-2;Q9ES28;Q9ES28-4;Q9ES28-5;Q9ES28-3;Q9ES28-7;Q9ES28-6	Q9ES28-2;Q9ES28;Q9ES28-4;Q9ES28-5;Q9ES28-3;Q9ES28-7;Q9ES28-6	Rho guanine nucleotide exchange factor 7	Arhgef7	0.948145	-0.07682	0.415776	1.0415	0.869254	0.941498	0.05866	-0.20215	-0.08697	25.0315	25.6376	25.3987	24.9729	25.8398	25.4857	31	31	8	423	423	90389	0	1310000000	22	27	27	28	26	28	20	23	29	29	28	30
Q09200	Q09200	Beta-1,4 N-acetylgalactosaminyltransferase 1	B4galnt1	0.948413	-0.0764133	0.52152	0.939575	1.07303	0.846153	-0.08992	0.10169	-0.24101	22.1935	21.8259	22.4454	22.2834	21.7242	22.6864	12	12	12	236	236	59211	1.5556e-44	112160000	8	11	12	9	12	12	8	9	12	12	12	9
Q810U3;E9Q171;E9PW06	Q810U3;E9Q171;E9PW06	Neurofascin	Nfasc	0.94845	-0.0763567	0.579466	0.875549	1.11466	0.874215	-0.19174	0.15661	-0.19394	26.6246	26.562	27.4887	26.8163	26.4054	27.6827	46	46	46	344	344	13797	0	4401800000	27	35	39	36	45	42	34	34	38	38	43	42
A3KG01;A3KG02;A3KG00;P54763;P54763-2;F6Q4H2	A3KG01;A3KG02;A3KG00;P54763;P54763-2	Ephrin type-B receptor 2	Ephb2	0.94845	-0.0763567	0.816509	0.778447	1.4163	0.773852	-0.36133	0.50213	-0.36987	26.0311	26.263	26.8182	26.3925	25.7609	27.1881	30	30	25	358	358	1099	0	2800000000	26	25	26	25	28	29	20	26	25	25	28	28
Q9D0L4;Q9D0L4-2	Q9D0L4;Q9D0L4-2	Uncharacterized aarF domain-containing protein kinase 1	Adck1	0.948485	-0.0763033	0.497171	0.970924	0.840232	1.04594	-0.04257	-0.25114	0.0648	22.4836	21.9938	22.2405	22.5262	22.2449	22.1757	11	11	11	251	251	59735	4.2621e-155	118300000	7	9	5	7	9	9	6	7	9	8	9	9
Q8VDW0;Q8VDW0-2;D6RHT5	Q8VDW0	ATP-dependent RNA helicase DDX39A	Ddx39a	0.948678	-0.07601	0.478783	0.86879	0.921356	1.06663	-0.20292	-0.11817	0.09306	21.1222	21.9302	21.9803	21.3252	22.0484	21.8873	14	4	4	311	124	49067	5.9467e-130	76565000	2	2	4	3	3	3	2	2	3	3	3	3
Q8BHE4	Q8BHE4	Transmembrane protein 108	Tmem108	0.948941	-0.07561	0.728035	0.75157	0.961028	1.18307	-0.41202	-0.05735	0.24254	20.5234	19.6819	20.2608	20.9355	19.7393	20.0182	2	2	2	49	49	59641	5.892e-76	33135000	2	2	2	2	2	2	1	2	2	2	2	2
Q6P1Y9;Q8R3S6;Q5PPR2;G3UVW9	Q6P1Y9;Q8R3S6;Q5PPR2	Exocyst complex component 1	Exoc1	0.949026	-0.07548	0.0401711	0.928832	0.961188	0.957391	-0.10651	-0.05711	-0.06282	23.0772	22.7764	22.3544	23.1837	22.8335	22.4172	19	19	19	27	27	10269	6.5606e-153	232680000	12	12	16	17	16	16	12	13	18	15	16	16
O54829	O54829	Regulator of G-protein signaling 7	Rgs7	0.949349	-0.07499	0.747722	1.22166	0.7503	0.933453	0.28884	-0.41446	-0.09935	23.5439	23.5675	23.566	23.2551	23.9819	23.6654	12	12	9	273	273	54791	3.0886e-196	314730000	11	12	11	11	11	10	8	10	11	11	11	10
Q6ZQ29-2;Q6ZQ29	Q6ZQ29-2;Q6ZQ29	Serine/threonine-protein kinase TAO2	Taok2	0.949439	-0.0748533	0.830811	1.43568	0.703041	0.847938	0.52173	-0.50832	-0.23797	22.4906	21.4352	21.3326	21.9689	21.9435	21.5705	20	20	16	204	204	11996	3.9788e-101	103230000	12	16	14	18	11	12	8	14	16	16	14	12
Q62432-2;Q62432;E9Q3M0;E9Q5P9;E9PXA8;A2CG44;F7BUP2;Q9JIW5;A2CG45	Q62432-2;Q62432;E9Q3M0;E9Q5P9;E9PXA8	Mothers against decapentaplegic homolog 2	Smad2	0.949463	-0.0748167	0.831583	0.621876	1.24872	1.10221	-0.6853	0.32045	0.1404	23.5355	23.8797	23.3956	24.2207	23.5592	23.2552	12	12	7	332	332	48955	1.6441e-113	292560000	6	10	10	11	8	6	9	10	12	11	6	9
Q04736	Q04736	Tyrosine-protein kinase Yes	Yes1	0.949651	-0.07453	0.777992	0.697401	1.19531	1.02738	-0.51994	0.25738	0.03897	20.5969	20.9967	20.6729	21.1168	20.7393	20.6339	10	4	4	187	87	60629	2.1303e-37	41712000	3	3	4	3	2	2	3	3	4	2	2	3
Q3UHD1;E9Q4H5	Q3UHD1;E9Q4H5	Brain-specific angiogenesis inhibitor 1	Bai1	0.949667	-0.0745067	0.624575	1.07837	0.995587	0.797751	0.10885	-0.00638	-0.32599	22.7186	22.4292	22.3483	22.6097	22.4355	22.6743	19	19	19	138	138	17329	9.1341e-166	187080000	10	15	15	18	15	15	15	16	18	17	18	18
G3X9Y5;E9Q735;E9Q442;D6RGN7;D3YXR7	G3X9Y5;E9Q735		Ube4a	0.949684	-0.07448	0.552986	1.08943	0.925908	0.84912	0.12358	-0.11106	-0.23596	23.5861	23.7603	22.9061	23.4626	23.8713	23.1421	27	27	26	273	273	12446	0	351790000	18	20	20	21	22	24	13	21	22	20	23	23
E9Q026;Q7TPS5;Q7TPS5-3;Q7TPS5-2	E9Q026;Q7TPS5;Q7TPS5-3;Q7TPS5-2	C2 domain-containing protein 5	C2cd5	0.949809	-0.07429	0.803679	1.34436	0.876399	0.727263	0.42692	-0.19034	-0.45945	20.9415	20.6123	19.8368	20.5146	20.8026	20.2962	6	6	6	9	9	1099	8.5444e-58	44805000	3	4	4	4	4	4	3	4	5	4	4	4
Q9DBE8;F6RBY3	Q9DBE8;F6RBY3	Alpha-1,3/1,6-mannosyltransferase ALG2	Alg2	0.94986	-0.0742133	0.537747	0.832378	0.975721	1.0552	-0.26469	-0.03546	0.07751	23.726	24.1067	24.1143	23.9907	24.1422	24.0368	16	16	16	345	345	47404	1.1141e-105	393310000	5	8	15	15	14	14	4	5	15	14	15	15
Q99J39-2;Q99J39	Q99J39-2;Q99J39	Malonyl-CoA decarboxylase, mitochondrial	Mlycd	0.949972	-0.0740433	0.809963	0.66514	1.02639	1.25576	-0.58827	0.03758	0.32856	22.146	22.2393	22.6867	22.7343	22.2017	22.3581	10	10	10	242	242	50766	4.9661e-67	100430000	6	6	10	9	9	9	4	5	7	9	7	9
P70232	P70232	Neural cell adhesion molecule L1-like protein;Processed neural cell adhesion molecule L1-like protein	Chl1	0.950009	-0.0739867	0.741119	0.744761	0.968538	1.18864	-0.42515	-0.04612	0.24931	26.6632	27.1443	28.3813	27.0884	27.1904	28.132	51	51	6	497	497	13507	0	7159900000	29	37	44	41	49	48	34	34	41	44	50	49
Q99JX4;A2A702;A2A701	Q99JX4	Eukaryotic translation initiation factor 3 subunit M	Eif3m	0.950073	-0.07389	0.733446	0.767714	1.20583	0.92637	-0.38136	0.27003	-0.11034	22.9135	22.6272	22.9544	23.2949	22.3572	23.0648	12	12	12	31	31	42516	4.4741e-128	147330000	3	6	10	12	11	11	3	6	9	10	12	11
Q8BHN3;Q8BHN3-2;Q8BHN3-3	Q8BHN3;Q8BHN3-2;Q8BHN3-3	Neutral alpha-glucosidase AB	Ganab	0.950147	-0.0737767	0.329447	0.926074	0.901282	1.0277	-0.1108	-0.14995	0.03942	24.0051	24.1028	23.9566	24.1159	24.2527	23.9172	26	26	26	243	243	10691	9.5784e-125	583300000	17	17	24	22	23	23	18	19	23	19	24	20
O08532-4;O08532-5;O08532-3;O08532-2;E9Q1X8;O08532	O08532-4;O08532-5;O08532-3;O08532-2;E9Q1X8;O08532	Voltage-dependent calcium channel subunit alpha-2/delta-1;Voltage-dependent calcium channel subunit alpha-2-1;Voltage-dependent calcium channel subunit delta-1	Cacna2d1	0.950409	-0.07338	0.705241	1.03173	1.10198	0.755079	0.04506	0.1401	-0.4053	27.438	27.5372	28.7847	27.393	27.3971	29.19	48	48	45	386	386	1227	0	8152700000	31	32	33	32	43	41	30	28	35	35	45	44
O35465-2;O35465;F6WP10;D3Z597	O35465-2;O35465	Peptidyl-prolyl cis-trans isomerase FKBP8	Fkbp8	0.950479	-0.0732733	0.131262	0.981466	0.914966	0.956197	-0.02699	-0.12821	-0.06462	24.9084	23.5635	24.0621	24.9353	23.6917	24.1268	11	11	11	30	30	43615	0	433880000	10	11	10	11	11	11	11	10	10	10	10	11
Q922J9;Q922J9-4;Q922J9-3;Q922J9-2;D3Z5W6;D3Z4N9;D3Z072	Q922J9;Q922J9-4;Q922J9-3;Q922J9-2;D3Z5W6;D3Z4N9	Fatty acyl-CoA reductase 1	Far1	0.950571	-0.0731333	0.404246	1.04219	0.884884	0.931366	0.05962	-0.17644	-0.10258	23.1188	22.9327	22.9731	23.0592	23.1091	23.0757	11	11	11	239	239	59434	1.1697e-171	184000000	8	8	9	9	10	9	8	7	10	10	10	9
Q8K0C4	Q8K0C4	Lanosterol 14-alpha demethylase	Cyp51a1	0.950758	-0.07285	0.62985	0.831317	1.12688	0.917411	-0.26653	0.17234	-0.12436	22.9317	23.4362	23.3209	23.1982	23.2638	23.4453	15	15	15	366	366	56775	1.2126e-193	239250000	7	12	14	13	14	10	7	10	12	12	12	14
Q03147;Q8BWQ5	Q03147	Cyclin-dependent kinase 7	Cdk7	0.950784	-0.07281	0.603286	0.810239	0.99396	1.06724	-0.30358	-0.00874	0.09389	19.4533	20.6334	19.2856	19.7569	20.6422	19.1917	4	4	4	127	127	38968	3.7398e-07	21688000	3	3	4	3	3	3	2	2	4	3	2	3
Q8BMK4	Q8BMK4	Cytoskeleton-associated protein 4	Ckap4	0.95087	-0.07268	0.645501	0.788056	1.03859	1.05042	-0.34363	0.05462	0.07097	26.0929	25.5361	26.0703	26.4365	25.4814	25.9993	39	39	39	654	654	63691	0	1338000000	31	33	36	36	32	33	32	33	35	35	30	33
F8VPL5;E9PVG7;P97820;E0CYV5	F8VPL5;E9PVG7;P97820	Mitogen-activated protein kinase kinase kinase kinase 4	Map4k4	0.950916	-0.07261	0.653681	0.802654	1.12075	0.955853	-0.31715	0.16446	-0.06514	24.0739	24.2077	24.169	24.391	24.0433	24.2342	26	26	17	224	224	14081	2.6424e-260	517690000	19	21	21	20	21	17	18	23	22	21	20	20
E9Q1W7;Q8BM85;Q8BM85-2	E9Q1W7;Q8BM85;Q8BM85-2	TBC domain-containing protein kinase-like protein	Tbck	0.950934	-0.0725833	0.377219	0.869724	0.998296	0.990398	-0.20137	-0.00246	-0.01392	22.5835	23.0362	22.7328	22.7849	23.0387	22.7467	16	16	16	194	194	10064	2.0685e-113	257850000	11	12	14	14	13	14	11	12	15	16	14	14
A2A6U3;Q80UG5-3;Q80UG5;Q80UG5-2;A2A6U5;A8Y5D3	A2A6U3;Q80UG5-3;Q80UG5;Q80UG5-2;A2A6U5	Septin-9	2009-09-01	0.950949	-0.07256	0.707901	1.12338	0.759947	1.00731	0.16784	-0.39603	0.01051	25.1704	24.9846	24.7762	25.0025	25.3807	24.7657	17	17	17	253	253	63772	3.4872e-124	658170000	14	14	16	16	17	15	15	15	15	15	16	17
P07742	P07742	Ribonucleoside-diphosphate reductase large subunit	Rrm1	0.951277	-0.0720633	0.720914	0.977196	0.761402	1.15698	-0.03328	-0.39327	0.21036	22.3686	21.9797	21.6	22.4019	22.373	21.3896	11	11	11	143	143	90209	1.0699e-74	124950000	5	7	10	9	10	8	7	7	11	11	8	9
Q922Q4	Q922Q4	Pyrroline-5-carboxylate reductase 2	Pycr2	0.95134	-0.0719667	0.631743	1.12621	0.832268	0.918594	0.17148	-0.26488	-0.1225	24.3036	23.747	23.7245	24.1322	24.0119	23.847	15	15	12	459	459	33659	1.6631e-150	403530000	9	9	13	14	12	11	8	7	15	14	12	13
Q8K411-3;Q8K411-2;Q8K411	Q8K411-3;Q8K411-2;Q8K411	Presequence protease, mitochondrial	Pitrm1	0.95143	-0.07183	0.633892	1.09776	0.806983	0.97221	0.13456	-0.30939	-0.04066	23.092	22.8804	22.7534	22.9574	23.1898	22.794	20	20	20	243	243	11284	7.8057e-149	268710000	13	14	18	18	17	18	10	15	17	19	16	18
Q9CXT8	Q9CXT8	Mitochondrial-processing peptidase subunit beta	Pmpcb	0.95143	-0.07183	0.739039	0.734538	1.05497	1.11142	-0.44509	0.0772	0.1524	24.6241	24.8237	24.8697	25.0692	24.7465	24.7173	16	15	15	325	311	54614	2.3398e-149	503640000	12	9	14	15	14	12	8	10	14	14	13	13
Q8BP00;Q8BP00-2	Q8BP00;Q8BP00-2	IQ calmodulin-binding motif-containing protein 1	Iqcb1	0.951668	-0.07147	0.686852	0.77225	1.09251	1.02158	-0.37286	0.12765	0.0308	22.8682	22.9518	22.8698	23.2411	22.8241	22.839	15	15	14	227	227	68733	1.062e-38	150620000	10	9	14	14	13	11	10	10	14	14	12	12
E9PVA6;F6U8T2	E9PVA6;F6U8T2		Git2	0.951721	-0.07139	0.359958	0.997183	0.875191	0.987758	-0.00407	-0.19233	-0.01777	21.1094	20.794	20.3349	21.1135	20.9863	20.3527	10	6	2	12	69	84456	1.6974e-35	48549000	5	5	4	4	4	4	2	5	5	6	3	5
Q68EF0	Q68EF0	Rab-3A-interacting protein	Rab3ip	0.951822	-0.0712367	0.606594	0.814971	1.07449	0.984744	-0.29518	0.10365	-0.02218	20.9543	21.859	21.2674	21.2495	21.7554	21.2896	8	8	8	255	255	47133	2.3292e-214	74191000	3	6	8	6	7	6	7	5	7	7	7	5
P31324;H3BK84	P31324;H3BK84	cAMP-dependent protein kinase type II-beta regulatory subunit	Prkar2b	0.951881	-0.0711467	0.52033	1.01666	0.837888	1.01248	0.02384	-0.25517	0.01789	27.3288	27.5324	27.9742	27.3049	27.7876	27.9563	23	23	20	651	651	46167	0	4789400000	19	20	22	21	22	21	20	20	21	21	21	21
Q8BH60-2;Q8BH60;K3W4Q9	Q8BH60-2;Q8BH60;K3W4Q9	Golgi-associated PDZ and coiled-coil motif-containing protein	Gopc	0.951947	-0.0710467	0.500717	0.850581	0.969478	1.04613	-0.23348	-0.04472	0.06506	22.311	22.1527	22.2935	22.5445	22.1974	22.2284	9	9	9	233	233	49795	2.2853e-74	119710000	5	7	8	8	8	8	6	6	9	9	8	7
A2BH40-4;A2BH40-2;A2BH40;E9QAQ7;A2BH40-3;E9Q4N6;E9Q6R4;E9Q4N7	A2BH40-4;A2BH40-2;A2BH40;E9QAQ7;A2BH40-3	AT-rich interactive domain-containing protein 1A	Arid1a	0.951963	-0.0710233	0.609766	1.07781	0.815095	0.981997	0.1081	-0.29496	-0.02621	20.2927	20.6247	19.5224	20.1846	20.9197	19.5486	8	8	8	71	71	20653	4.0692e-26	45607000	2	3	7	7	4	7	3	4	7	8	5	4
Q3ULB1;Q921W7;P47226-2;P47226;D6RH72;B1AXB9	Q3ULB1;Q921W7;P47226-2;P47226;D6RH72	Testin	Tes	0.952075	-0.0708533	0.283538	0.892603	1.00074	0.966124	-0.16391	0.00107	-0.04972	21.8572	22.6205	22.3288	22.0211	22.6194	22.3785	8	8	8	224	224	46586	1.0873e-50	112660000	2	4	6	7	7	7	3	5	7	7	7	7
Q8VDM4;E9Q2S8	Q8VDM4	26S proteasome non-ATPase regulatory subunit 2	Psmd2	0.952134	-0.0707633	0.445204	1.04009	0.868688	0.955343	0.05671	-0.20309	-0.06591	25.0252	25.5641	25.0629	24.9685	25.7672	25.1288	34	34	16	413	413	1002	0	1336200000	17	26	27	29	29	27	18	23	26	25	26	26
F6RJC1;Q9WTS6-2;Q9WTS6;G3X907	F6RJC1;Q9WTS6-2;Q9WTS6;G3X907	Teneurin-3	Tenm3	0.952259	-0.0705733	0.412014	0.933285	1.04258	0.887445	-0.09961	0.06016	-0.17227	21.121	21.0092	21.4947	21.2206	20.949	21.667	20	18	18	121	114	26265	3.0174e-182	103270000	4	7	10	12	13	14	5	5	13	9	13	17
Q9DCL9;D3Z6P1;D6RCU8	Q9DCL9	Multifunctional protein ADE2;Phosphoribosylaminoimidazole-succinocarboxamide synthase;Phosphoribosylaminoimidazole carboxylase	Paics	0.952394	-0.07037	0.864348	1.25498	0.575912	1.19524	0.32767	-0.79608	0.2573	25.5849	25.3711	24.8679	25.2572	26.1672	24.6106	21	21	21	344	344	47006	1.1427e-191	882030000	18	18	21	20	20	19	14	18	20	19	20	17
F8WHN4;A2ACC6;E9Q0J2;Q8BQZ4;A2ACC7;Q8BQZ4-2	F8WHN4;A2ACC6;E9Q0J2;Q8BQZ4;A2ACC7	Ral GTPase-activating protein subunit beta	Ralgapb	0.952513	-0.07019	0.720143	1.20596	0.85169	0.841392	0.27018	-0.2316	-0.24915	25.4376	25.3694	24.2814	25.1674	25.601	24.5306	20	20	20	167	167	16617	3.5365e-82	728600000	10	11	16	17	13	15	9	15	16	17	13	14
Q68FM7;E9Q0A3;D6RGQ8	Q68FM7;E9Q0A3		Arhgef11	0.952889	-0.06962	0.776262	0.709714	1.1427	1.06687	-0.49469	0.19245	0.09338	20.9457	21.3268	20.5639	21.4404	21.1344	20.4706	11	11	11	95	95	1718	2.8084e-72	63080000	6	8	8	7	9	10	5	8	9	9	9	9
A3KGR9;Q9D8V0-4;Q9D8V0;Q9D8V0-3;Q6PGJ8;Q9D8V0-2	A3KGR9;Q9D8V0-4;Q9D8V0;Q9D8V0-3	Minor histocompatibility antigen H13	H13;Hm13	0.952937	-0.0695467	0.827985	0.653926	1.05208	1.25781	-0.6128	0.07325	0.33091	23.5323	24.2107	23.8693	24.1451	24.1374	23.5384	7	7	7	196	196	38174	5.4668e-47	371480000	7	7	7	7	7	7	7	7	7	7	5	7
D3YU12;Q8K2T1;Q8K2T1-3;Q8K2T1-2;G5E8S7	D3YU12;Q8K2T1;Q8K2T1-3;Q8K2T1-2;G5E8S7	NmrA-like family domain-containing protein 1	Nmral1	0.953158	-0.0692133	0.631136	0.945317	0.825529	1.10965	-0.08113	-0.27661	0.1501	21.6853	21.3116	20.9421	21.7664	21.5882	20.792	9	9	9	274	274	33081	1.3635e-87	69434000	2	3	4	4	7	6	3	3	7	5	4	7
Q5XJV6;E9QNZ5;F6TC98;D3Z7K7	Q5XJV6;E9QNZ5	Serine/threonine-protein kinase LMTK3	Lmtk3	0.95318	-0.06918	0.718038	0.887488	0.816871	1.19456	-0.1722	-0.29182	0.25648	21.2019	20.7455	21.3837	21.3741	21.0373	21.1272	11	11	11	107	107	15089	1.4319e-51	49597000	5	8	6	10	10	9	6	9	7	9	9	10
Q5SUR0;F6RUL9;G3UY86	Q5SUR0	Phosphoribosylformylglycinamidine synthase	Pfas	0.953213	-0.06913	0.513727	0.981922	0.847867	1.04031	-0.02632	-0.23809	0.05702	22.0946	22.5568	21.9786	22.1209	22.7949	21.9216	20	20	20	189	189	14463	2.0199e-72	148270000	13	13	17	14	15	18	11	10	15	14	16	15
Q8K366;P56960;F6VYQ6	Q8K366;P56960;F6VYQ6	Exosome component 10	Exosc10	0.953232	-0.0691	0.794798	0.753918	0.884271	1.29923	-0.40752	-0.17744	0.37766	20.3757	20.5701	20.1294	20.7832	20.7476	19.7518	6	6	6	73	73	98115	1.1418e-08	40984000	3	4	4	6	4	4	5	4	3	4	3	4
P63044;B0QZN5;P63024;Q62442-2;Q62442;D3YTU0	P63044;B0QZN5;P63024	Vesicle-associated membrane protein 2;Vesicle-associated membrane protein 3	Vamp2;Vamp3	0.953398	-0.06885	0.77559	0.771918	0.888553	1.26348	-0.37348	-0.17047	0.3374	21.9754	22.207	22.2511	22.3489	22.3775	21.9137	9	9	9	707	707	12691	1.2395e-232	99864000	5	5	7	7	8	6	8	8	7	7	4	5
Q9D394-2	Q9D394-2			0.95344	-0.0687867	0.466213	1.0495	0.872617	0.946399	0.0697	-0.19658	-0.07948	27.1445	27.396	27.1661	27.0748	27.5926	27.2455	30	30	2	43	43	74401	0	3836100000	21	21	27	27	27	29	21	22	27	26	26	25
D3Z0Q9	D3Z0Q9	Sodium/hydrogen exchanger	Slc9a6	0.953598	-0.0685467	0.611774	1.0921	0.828584	0.958294	0.1271	-0.27128	-0.06146	19.8376	19.2547	19.4264	19.7105	19.526	19.4879	5	2	2	12	31	32126	9.4246e-09	18400000	2	2	2	2	2	2	1	2	2	2	2	1
Q99KF1	Q99KF1	Transmembrane emp24 domain-containing protein 9	Tmed9	0.953607	-0.0685333	0.76961	0.861373	1.26208	0.797684	-0.21529	0.3358	-0.32611	22.2607	23.1638	23.1423	22.476	22.828	23.4684	8	8	7	226	226	27127	1.8536e-207	187940000	3	4	7	8	8	8	0	3	8	6	7	8
Q80XI3;A2AMI2;Q80XI3-3;Q80XI3-2;Q80XI3-4;A2AMI7;A2AMI6	Q80XI3;A2AMI2;Q80XI3-3;Q80XI3-2;Q80XI3-4;A2AMI7	Eukaryotic translation initiation factor 4 gamma 3	Eif4g3	0.953625	-0.0685067	0.456768	0.894765	1.05689	0.917055	-0.16042	0.07982	-0.12492	23.2023	23.7898	23.4475	23.3627	23.7099	23.5724	23	20	20	161	151	17489	1.0592e-118	394400000	12	13	17	18	17	17	12	14	17	18	18	17
Q99L43;A2AMQ5;Q6PBC0;F6S4G2	Q99L43;A2AMQ5;Q6PBC0	Phosphatidate cytidylyltransferase 2	Cds2	0.953768	-0.06829	0.681701	1.1363	0.949007	0.804576	0.18434	-0.07551	-0.3137	23.8881	23.7178	23.0289	23.7037	23.7933	23.3426	5	5	5	137	137	51313	2.8412e-153	260650000	4	4	5	5	4	5	4	4	5	5	5	5
P70303;P70303-3;P70303-2;A2AEQ5	P70303;P70303-3;P70303-2	CTP synthase 2	Ctps2	0.954034	-0.0678867	0.587883	0.826198	1.0529	0.998206	-0.27544	0.07437	-0.00259	22.7261	22.5723	22.567	23.0016	22.4979	22.5696	13	11	11	249	205	65514	1.1406e-73	163880000	7	10	9	9	11	10	8	8	11	10	10	8
Q8JZN7;H3BKJ1;H3BKL2;H3BL14	Q8JZN7	Mitochondrial Rho GTPase 2	Rhot2	0.954447	-0.0672633	0.587417	0.845209	1.08712	0.946268	-0.24262	0.12051	-0.07968	21.489	21.6745	21.3287	21.7316	21.554	21.4083	10	9	9	226	208	6907	2.1732e-170	84175000	6	8	8	8	7	8	5	6	9	7	7	8
Q9CR57	Q9CR57	60S ribosomal protein L14	Rpl14	0.954504	-0.0671767	0.46475	0.93238	0.884694	1.05426	-0.10101	-0.17675	0.07623	21.6723	22.7325	24.0432	21.7733	22.9092	23.967	4	4	4	212	212	23564	2.2922e-14	239230000	2	3	4	3	4	3	2	2	4	4	4	4
O89001	O89001	Carboxypeptidase D	Cpd	0.954542	-0.06712	0.568826	0.968182	1.06714	0.841795	-0.04665	0.09375	-0.24846	23.275	23.4678	23.607	23.3217	23.374	23.8555	25	25	25	23	23	1524	0	396690000	12	16	21	22	24	23	13	17	24	23	24	23
Q9JLI8;Q9JLI8-2	Q9JLI8	Squamous cell carcinoma antigen recognized by T-cells 3	Sart3	0.954606	-0.0670233	0.867391	0.58717	1.29377	1.14512	-0.76815	0.37158	0.1955	22.9568	23.4854	23.2252	23.7249	23.1138	23.0297	21	21	21	229	229	10962	2.3602e-94	277610000	11	17	15	20	17	16	11	18	16	16	11	12
Q8C5H8-2;Q8C5H8-3;Q8C5H8;Q8C5H8-4	Q8C5H8-2;Q8C5H8-3;Q8C5H8;Q8C5H8-4	NAD kinase domain-containing protein 1, mitochondrial	Nadkd1	0.954652	-0.0669533	0.564089	1.05071	0.837552	0.988642	0.07137	-0.25575	-0.01648	23.2793	21.7634	21.6134	23.208	22.0192	21.6298	12	12	12	374	374	43308	2.1282e-92	100050000	9	10	10	12	11	9	7	7	12	11	9	9
K3W4Q8;P18572-2;P18572;J3QP71	K3W4Q8;P18572-2;P18572;J3QP71	Basigin	Bsg	0.954908	-0.0665667	0.602779	1.08714	0.956548	0.837319	0.12054	-0.06409	-0.25615	27.8904	27.5115	28.3743	27.7699	27.5756	28.6304	10	10	10	454	454	24116	5.4559e-287	4772800000	8	8	9	9	7	8	8	8	8	8	7	8
Q8R180;Q8R2E9	Q8R180	ERO1-like protein alpha	Ero1l	0.955034	-0.0663767	0.771991	0.772197	0.909578	1.24019	-0.37296	-0.13673	0.31056	21.3727	21.287	21.6138	21.7457	21.4237	21.3033	7	7	7	185	185	54084	1.5483e-126	64998000	2	3	6	4	5	5	3	4	7	4	5	5
Q80V94;H3BKM4;H3BL03;A2ASB3	Q80V94	AP-4 complex subunit epsilon-1	Ap4e1	0.955111	-0.06626	0.855752	1.39249	0.643981	0.971617	0.47767	-0.63491	-0.04154	19.7292	18.8033	19.2305	19.2515	19.4382	19.2721	6	6	6	62	62	12484	7.0712e-112	16021000	6	3	3	3	3	4	3	4	3	5	3	3
P62046	P62046	Leucine-rich repeat and calponin homology domain-containing protein 1	Lrch1	0.955192	-0.0661367	0.774289	0.77148	1.24296	0.908847	-0.3743	0.31378	-0.13789	18.9273	19.1847	19.0675	19.3016	18.8709	19.2054	3	3	3	58	58	79075	1.7752e-17	15354000	0	2	3	3	2	3	2	3	3	3	2	3
Q8R146-2;Q8R146	Q8R146-2;Q8R146	Acylamino-acid-releasing enzyme	Apeh	0.955331	-0.0659267	0.695847	0.938455	0.809453	1.14778	-0.09164	-0.30498	0.19884	20.8904	20.6245	20.2694	20.982	20.9295	20.0706	7	7	7	12	12	79964	6.973e-59	46366000	4	6	7	7	7	7	4	6	7	7	7	7
Q99PV0;B7ZC27	Q99PV0	Pre-mRNA-processing-splicing factor 8	Prpf8	0.955334	-0.0659233	0.768861	0.885829	0.791181	1.24405	-0.1749	-0.33792	0.31505	21.1619	20.3798	20.4565	21.3368	20.7177	20.1415	14	14	14	78	78	27361	1.5828e-53	61343000	7	8	9	9	10	12	6	8	9	10	12	11
P05532-2;P05532;F7DD14;P05532-3	P05532-2;P05532;F7DD14	Mast/stem cell growth factor receptor Kit;Tyrosine-protein kinase receptor	Kit	0.955387	-0.0658433	0.854206	1.46389	0.840588	0.708672	0.54981	-0.25053	-0.49681	24.1985	23.6954	24.0131	23.6487	23.9459	24.5099	29	29	28	308	308	10893	3.9087e-240	507200000	17	21	23	24	25	24	12	19	21	20	27	27
Q8CCJ4;Q8CCJ4-2	Q8CCJ4;Q8CCJ4-2	APC membrane recruitment protein 2	Amer2	0.955618	-0.0654933	0.819645	1.22629	0.681866	1.04367	0.2943	-0.55244	0.06166	23.1366	23.0906	23.2142	22.8423	23.643	23.1525	14	14	14	292	292	69932	2.9107e-110	301300000	9	8	13	11	11	12	7	8	11	11	10	12
Q6P5F7;Q6P5F7-2	Q6P5F7;Q6P5F7-2	Protein tweety homolog 3	Ttyh3	0.955649	-0.0654467	0.597396	0.830292	0.991394	1.06028	-0.26831	-0.01247	0.08444	25.8237	26.0969	25.6637	26.092	26.1094	25.5792	9	9	9	191	191	57713	8.797e-265	1242000000	7	8	8	8	9	8	7	8	8	8	9	8
P97807-2;P97807	P97807-2;P97807	Fumarate hydratase, mitochondrial	Fh	0.955687	-0.06539	0.0874406	0.972271	0.966566	0.928813	-0.04057	-0.04906	-0.10654	23.3348	23.6814	24.4505	23.3754	23.7305	24.557	13	13	13	334	334	50052	1.2897e-249	281370000	11	10	13	13	12	13	10	10	13	13	12	12
Q6PDL0	Q6PDL0	Cytoplasmic dynein 1 light intermediate chain 2	Dync1li2	0.955694	-0.06538	0.270585	0.963529	0.903959	1.00217	-0.0536	-0.14567	0.00313	23.2169	23.1299	22.9328	23.2705	23.2755	22.9297	9	9	9	26	26	54218	3.378e-262	209880000	6	7	9	9	8	9	6	7	8	8	8	7
P31648	P31648	Sodium- and chloride-dependent GABA transporter 1	Slc6a1	0.955727	-0.06533	0.402568	0.93895	0.896484	1.03709	-0.09088	-0.15765	0.05254	26.0803	26.1506	27.6467	26.1712	26.3083	27.5942	11	11	11	19	19	67001	3.5858e-139	2609000000	6	10	11	9	10	9	9	11	10	8	10	10
Q8R127;J3QNN5;F6S0R8	Q8R127	Saccharopine dehydrogenase-like oxidoreductase	Sccpdh	0.955857	-0.0651333	0.819434	1.35187	0.78435	0.823631	0.43496	-0.35043	-0.27993	24.3916	23.7067	24.089	23.9566	24.0572	24.3689	11	11	11	238	238	47129	1.3621e-45	335140000	8	8	11	11	10	10	6	5	11	11	11	11
Q8CHX7;Q8CHX7-2;M0QWQ1	Q8CHX7;Q8CHX7-2	Raftlin-2	Rftn2	0.955978	-0.06495	0.49301	0.864777	0.970238	1.04127	-0.2096	-0.04359	0.05834	21.4714	22.0034	21.5239	21.681	22.047	21.4655	6	6	6	158	158	54971	9.4015e-84	81711000	4	5	6	5	4	3	3	5	5	5	4	3
Q69Z89-2;Q69Z89-5;D3YWJ9;Q69Z89;Q69Z89-4;D3YUE9;D3YYI1;Q69Z89-3	Q69Z89-2;Q69Z89-5;D3YWJ9;Q69Z89;Q69Z89-4	Ras-associating and dilute domain-containing protein	Radil	0.955994	-0.0649267	0.927478	1.51619	0.398577	1.44577	0.60045	-1.32707	0.53184	19.7524	19.3344	19.4944	19.1519	20.6614	18.9626	3	3	3	48	48	11493	7.8031e-13	17143000	2	3	2	3	2	2	2	3	1	2	1	3
Q8BW75;E9PVL9;E9Q3X6	Q8BW75	Amine oxidase [flavin-containing] B	Maob	0.956023	-0.0648833	0.866289	1.10297	1.3133	0.603217	0.1414	0.3932	-0.72925	21.4446	20.4737	20.3386	21.3032	20.0805	21.0679	3	3	3	31	31	58557	0.0025615	35319000	1	3	3	3	3	2	2	2	3	3	2	3
B7ZWL1;Q6ZQ08-2;Q6ZQ08;Q6ZQ08-4;Q6ZQ08-3	B7ZWL1;Q6ZQ08-2;Q6ZQ08;Q6ZQ08-4	CCR4-NOT transcription complex subunit 1	Cnot1	0.956049	-0.0648433	0.689193	0.790014	1.08631	1.01825	-0.34005	0.11943	0.02609	23.4749	23.7112	22.6048	23.8149	23.5918	22.5787	37	37	37	181	181	26095	4.2279e-233	340330000	19	25	28	26	27	28	21	24	29	30	28	27
P21278	P21278	Guanine nucleotide-binding protein subunit alpha-11	Gna11	0.956199	-0.0646167	0.792145	1.23032	0.967518	0.734462	0.29903	-0.04764	-0.44524	24.6924	25.5302	25.2813	24.3934	25.5778	25.7265	19	15	15	49	382	42024	5.1638e-232	742530000	6	10	15	15	13	14	8	10	15	15	14	14
Q6P5G6;G5E8R8	Q6P5G6;G5E8R8	UBX domain-containing protein 7	Ubxn7	0.956416	-0.06429	0.656819	0.806362	1.06443	1.01928	-0.3105	0.09008	0.02755	20.5008	21.0114	20.0028	20.8113	20.9213	19.9752	3	3	3	77	77	52164	3.0717e-33	37820000	1	1	2	2	3	2	2	2	2	2	2	2
Q3TDN2;Q3TDN2-2;D3Z2H4;D3YUP4;D6RE51	Q3TDN2;Q3TDN2-2	FAS-associated factor 2	Faf2	0.95656	-0.0640733	0.625676	0.887734	1.11755	0.882238	-0.1718	0.16034	-0.18076	23.522	23.4348	22.7421	23.6938	23.2745	22.9229	9	9	9	263	263	52471	2.3192e-42	233710000	7	9	7	7	7	9	7	7	7	8	9	8
Q8C0L8	Q8C0L8	Conserved oligomeric Golgi complex subunit 5	Cog5	0.95673	-0.0638167	0.657602	1.05945	0.806698	1.02465	0.08332	-0.3099	0.03513	22.2606	21.3625	21.7307	22.1773	21.6725	21.6956	14	14	14	204	204	9139	4.2003e-42	107600000	7	7	8	9	9	11	4	6	12	11	9	12
Q9DBN4;D3YXF2;Q9DBN4-3;Q9DBN4-2;D3Z1F7;D3YTM8	Q9DBN4;D3YXF2;Q9DBN4-3;Q9DBN4-2;D3Z1F7	Putative monooxygenase p33MONOX	P33monox;4833439L19Rik	0.956739	-0.0638033	0.76791	1.19987	0.957816	0.762014	0.26288	-0.06218	-0.39211	19.8566	19.0995	18.934	19.5937	19.1617	19.3261	3	3	3	112	112	32715	3.8339e-07	10029000	3	3	3	2	2	3	3	3	3	2	2	3
P61965;F6Q3W0	P61965;F6Q3W0	WD repeat-containing protein 5	Wdr5	0.956787	-0.06373	0.861949	1.49761	0.757076	0.772518	0.58266	-0.40149	-0.37236	20.936	19.6358	19.8775	20.3534	20.0373	20.2499	4	4	4	165	165	36588	1.3236e-07	18861000	1	2	3	3	3	3	1	3	2	3	4	4
P19157;P46425	P19157	Glutathione S-transferase P 1	Gstp1	0.957139	-0.0632	0.901376	0.907746	0.573085	1.68555	-0.13964	-0.80318	0.75322	23.5088	21.0983	22.3348	23.6485	21.9015	21.5816	5	5	5	31	31	23609	8.4923e-126	118500000	2	2	4	5	4	4	1	2	4	5	5	5
Q8BH27	Q8BH27	Multiple epidermal growth factor-like domains protein 9	Megf9	0.957139	-0.0632	0.94634	1.75489	1.65256	0.302356	0.81138	0.7247	-1.72568	19.6845	19.2783	19.9584	18.8731	18.5536	21.684	7	7	7	85	85	62831	1.2376e-16	45829000	1	3	4	3	5	4	2	4	4	2	7	5
Q921S7	Q921S7	39S ribosomal protein L37, mitochondrial	Mrpl37	0.957278	-0.06299	0.604113	1.03433	0.82967	1.02223	0.0487	-0.26939	0.03172	22.6297	21.287	21.682	22.581	21.5564	21.6503	8	8	8	248	248	4834	4.3033e-59	71035000	4	5	8	6	6	6	4	5	7	6	5	8
Q99LG4	Q99LG4	Tetratricopeptide repeat protein 5	Ttc5	0.957371	-0.06285	0.583049	0.837076	1.02142	1.02629	-0.25657	0.03058	0.03744	21.3759	22.0258	21.7977	21.6325	21.9953	21.7602	9	9	9	248	248	48795	2.0621e-74	70786000	5	5	8	8	8	8	4	5	9	7	8	8
P18828-2;P18828	P18828-2;P18828	Syndecan-1	Sdc1	0.957535	-0.0626033	0.119763	0.926916	0.968021	0.97845	-0.10949	-0.04689	-0.03143	21.797	21.6346	22.8528	21.9065	21.6815	22.8843	5	5	5	124	124	28235	5.9306e-48	171200000	4	2	4	3	4	5	3	4	4	2	4	5
P68369;P05214	P68369;P05214	Tubulin alpha-1A chain;Tubulin alpha-3 chain	Tuba1a;Tuba3a	0.957563	-0.06256	0.703082	1.02718	0.788143	1.08455	0.03869	-0.34347	0.1171	28.8738	28.4813	28.7994	28.8351	28.8248	28.6823	41	3	1	734	62	50135	0	10290000000	3	3	3	3	3	3	3	3	3	3	3	3
Q9DBX2;A2AVP3	Q9DBX2;A2AVP3	Phosducin-like protein	Pdcl	0.957581	-0.0625333	0.909197	1.87532	0.67559	0.693054	0.90714	-0.56578	-0.52896	22.3449	22.1302	21.9973	21.4378	22.696	22.5262	9	9	9	359	359	34406	3.4515e-54	99721000	3	3	8	8	7	8	5	4	8	8	7	7
Q9QZW0-2;E9QKK8;Q9QZW0;F6Q8D3	Q9QZW0-2;E9QKK8;Q9QZW0;F6Q8D3	Probable phospholipid-transporting ATPase 11C	Atp11c	0.957605	-0.0624967	0.625762	1.10862	0.859691	0.921368	0.14877	-0.21811	-0.11815	19.7522	19.4031	19.0304	19.6034	19.6212	19.1485	5	5	4	49	49	12751	3.2542e-90	18847000	5	4	2	3	5	3	3	4	3	5	3	3
Q71RI9-2;Q71RI9;D6RJ70	Q71RI9-2;Q71RI9	Kynurenine--oxoglutarate transaminase 3	Ccbl2	0.957687	-0.0623733	0.767428	1.16037	0.751654	1.00707	0.21458	-0.41186	0.01016	20.7808	21.5413	21.1399	20.5662	21.9532	21.1297	5	5	5	138	138	4732	1.0489e-17	52464000	3	4	4	4	4	5	2	4	4	4	4	4
Q8R5M8-4	Q8R5M8-4			0.95776	-0.0622633	0.697037	1.00183	1.10074	0.79669	0.00264	0.13848	-0.32791	27.6083	27.4277	28.3018	27.6057	27.2892	28.6297	16	16	0	458	458	45779	0	6597600000	10	12	13	13	14	13	11	12	14	13	15	15
Q9DAT5;F7CNH0	Q9DAT5	Mitochondrial tRNA-specific 2-thiouridylase 1	Trmu	0.957785	-0.0622267	0.740621	0.763521	1.05969	1.08594	-0.38926	0.08364	0.11894	20.9202	20.4413	20.4599	21.3094	20.3577	20.3409	3	3	3	96	96	4724	6.5393e-77	22046000	3	3	2	1	2	2	3	3	3	1	2	1
Q8BX57-2;Q8BX57;Q8BX57-3	Q8BX57-2;Q8BX57;Q8BX57-3	PX domain-containing protein kinase-like protein	Pxk	0.957926	-0.0620133	0.721317	0.792136	0.975984	1.13698	-0.33618	-0.03507	0.18521	20.291	20.7995	20.563	20.6272	20.8346	20.3778	6	6	6	128	128	58516	2.4766e-87	38732000	3	3	6	6	5	3	3	4	6	6	5	5
Q8CJ26	Q8CJ26	Death domain-containing membrane protein NRADD	Nradd	0.958103	-0.0617467	0.89801	1.72897	0.708579	0.717898	0.78991	-0.497	-0.47815	21.125	20.0652	20.7067	20.335	20.5622	21.1849	3	3	3	162	162	24727	4.0122e-31	32731000	1	3	3	3	3	3	2	2	2	3	3	3
Q3U0V1	Q3U0V1	Far upstream element-binding protein 2	Khsrp	0.958221	-0.06157	0.293984	0.9857	0.901969	0.989602	-0.02078	-0.14885	-0.01508	27.1133	27.4839	26.9206	27.134	27.6327	26.9357	37	37	32	487	487	76775	0	4270000000	31	33	33	37	32	34	29	32	34	33	32	31
Q8BLE7	Q8BLE7	Vesicular glutamate transporter 2	Slc17a6	0.958232	-0.0615533	0.188184	0.92526	0.953741	0.997052	-0.11207	-0.06833	-0.00426	20.9648	20.9091	21.1932	21.0769	20.9774	21.1975	5	5	5	74	74	6456	1.3661e-06	46996000	3	5	5	5	5	3	4	4	4	5	4	4
Q6A037	Q6A037	NEDD4-binding protein 1	N4bp1	0.958236	-0.0615467	0.81343	0.698349	1.0947	1.15093	-0.51798	0.13054	0.2028	18.7344	18.8358	19.127	19.2524	18.7053	18.9242	3	3	3	47	47	99146	2.1355e-08	14967000	2	2	2	2	2	3	2	2	2	1	2	2
P54227;D3Z1Z8;D3Z5N2	P54227;D3Z1Z8;D3Z5N2	Stathmin	Stmn1	0.958287	-0.06147	0.652859	1.09305	0.974923	0.825803	0.12836	-0.03664	-0.27613	22.3991	22.6962	22.6885	22.2707	22.7329	22.9646	13	13	9	604	604	17274	1.8208e-86	142850000	10	10	9	9	7	11	9	9	8	11	7	10
Q3UNH4	Q3UNH4	G protein-regulated inducer of neurite outgrowth 1	Gprin1	0.958347	-0.06138	0.542672	0.883499	1.07354	0.927989	-0.1787	0.10238	-0.10782	25.6744	25.0902	25.0209	25.8531	24.9878	25.1288	25	25	25	349	349	95495	2.4932e-116	905140000	19	21	25	23	20	21	21	22	24	24	21	21
Q6P2B1;Q6P2B1-2;F6TDZ2;Q6P2B1-3;E9Q0H8;E9PWA5;REV__Q9CR25;D3YX57;Q8K368	Q6P2B1;Q6P2B1-2	Transportin-3	Tnpo3	0.958362	-0.0613567	0.169356	0.920519	0.976566	0.979162	-0.11948	-0.03421	-0.03038	25.3144	24.9701	25.1584	25.4338	25.0043	25.1888	25	25	25	316	316	10417	0	1077300000	13	17	24	20	20	19	19	16	22	18	18	20
Q8C4C4;Q6PCX7-2;Q6PCX7	Q8C4C4;Q6PCX7-2;Q6PCX7	Repulsive guidance molecule A	Rgma	0.958712	-0.06083	0.781634	0.985256	1.18975	0.751727	-0.02143	0.25066	-0.41172	24.3614	24.3826	25.0136	24.3829	24.1319	25.4253	14	14	14	427	427	37865	8.1056e-261	610510000	8	9	11	10	10	12	8	8	12	11	13	11
Q5SVE1;Q9R1V7-2;Q9R1V7;Q9R1V7-4;Q9R1V7-3;Q5SRA0;F6ZXL8	Q5SVE1;Q9R1V7-2;Q9R1V7;Q9R1V7-4;Q9R1V7-3;Q5SRA0	Disintegrin and metalloproteinase domain-containing protein 23	Adam23	0.958759	-0.06076	0.888945	1.55647	0.620834	0.912034	0.63828	-0.68772	-0.13284	23.3835	22.9643	23.6586	22.7453	23.652	23.7914	10	10	10	174	174	71679	1.5023e-59	313960000	6	7	8	10	9	8	5	5	9	10	9	9
Q61469;Q61469-2	Q61469;Q61469-2	Lipid phosphate phosphohydrolase 1	Ppap2a	0.95877	-0.0607433	0.878452	1.52633	0.859512	0.671803	0.61007	-0.21841	-0.57389	22.167	21.9082	21.728	21.5569	22.1266	22.3019	2	2	2	85	85	31891	4.8849e-47	109290000	2	2	2	2	2	2	2	2	1	2	2	2
Q64133	Q64133	Amine oxidase [flavin-containing] A	Maoa	0.958936	-0.0604933	0.697971	0.795294	1.05708	1.04889	-0.33044	0.08009	0.06887	24.54	24.2311	24.1877	24.8705	24.1511	24.1188	14	14	14	287	287	59601	7.1422e-101	447730000	11	14	13	14	11	13	13	14	12	12	12	12
Q6P4S8;K3W4P2	Q6P4S8;K3W4P2	Integrator complex subunit 1	Ints1	0.95906	-0.0603067	0.894344	0.552004	1.33907	1.19342	-0.85725	0.42123	0.2551	21.3431	22.2225	20.6479	22.2004	21.8013	20.3928	21	21	21	111	111	24516	3.4524e-147	96999000	14	16	19	19	15	17	16	18	17	19	7	12
Q69ZQ1;A2ANN7	Q69ZQ1	Uncharacterized family 31 glucosidase KIAA1161	Kiaa1161	0.959078	-0.06028	0.835023	1.20119	0.676978	1.08487	0.26446	-0.56282	0.11752	23.2708	22.294	22.1333	23.0063	22.8568	22.0157	14	14	14	193	193	81361	3.1455e-39	177230000	9	12	12	12	11	10	9	11	12	11	10	9
Q811P8;Q811P8-2;S4R2C0;S4R2G6	Q811P8;Q811P8-2	Rho GTPase-activating protein 32	Arhgap32	0.959107	-0.0602367	0.744534	1.1947	0.829279	0.890514	0.25665	-0.27007	-0.16729	20.9125	20.8543	20.4571	20.6559	21.1244	20.6244	5	5	4	29	29	22972	5.2797e-28	52259000	2	3	4	4	4	4	2	2	4	5	4	4
Q8BX80;F7CXI4;E9Q017;E9PY27	Q8BX80;F7CXI4	Cytosolic endo-beta-N-acetylglucosaminidase	Engase	0.959317	-0.05992	0.643477	0.927501	0.856645	1.11115	-0.10858	-0.22323	0.15205	20.4525	21.3584	20.5294	20.5611	21.5817	20.3774	9	9	9	162	162	82944	2.4219e-59	53018000	3	4	6	5	6	6	3	3	9	8	7	3
Q2TBE6	Q2TBE6	Phosphatidylinositol 4-kinase type 2-alpha	Pi4k2a	0.959371	-0.05984	0.463038	1.04273	0.952156	0.889367	0.06036	-0.07073	-0.16915	20.484	20.6581	20.232	20.4237	20.7288	20.4012	4	4	4	148	148	54257	3.3672e-18	35480000	1	3	4	4	4	4	3	4	4	3	4	4
Q32NY4;Q32NY4-2	Q32NY4;Q32NY4-2	Metal transporter CNNM3	Cnnm3	0.959415	-0.0597733	0.700538	1.1563	0.871734	0.87612	0.20952	-0.19804	-0.1908	23.0778	22.6525	22.8931	22.8682	22.8505	23.0839	17	17	15	278	278	76278	8.9887e-150	210660000	11	17	16	15	16	16	11	13	16	12	15	15
Q9JIH2	Q9JIH2	Nuclear pore complex protein Nup50	Nup50	0.959504	-0.05964	0.764503	1.16168	0.767687	0.990535	0.21621	-0.38141	-0.01372	20.053	19.8299	19.922	19.8368	20.2113	19.9357	3	3	3	84	84	49485	0.00032725	21522000	2	2	2	2	2	2	2	2	3	2	2	3
Q9R1C6;F2Z490	Q9R1C6;F2Z490	Diacylglycerol kinase epsilon	Dgke	0.959552	-0.0595667	0.730031	1.18013	0.84775	0.883095	0.23895	-0.23829	-0.17936	24.6938	24.1852	24.0341	24.4549	24.4234	24.2135	13	13	13	257	257	63634	1.7118e-132	486450000	8	10	13	13	11	12	9	11	12	13	13	13
Q8C0E2;Q8C0E2-2	Q8C0E2;Q8C0E2-2	Vacuolar protein sorting-associated protein 26B	Vps26b	0.959566	-0.0595467	0.794399	0.730775	1.15304	1.04857	-0.4525	0.20544	0.06842	23.5063	23.6931	24.2853	23.9588	23.4877	24.2169	14	14	13	387	387	39124	5.0117e-71	300370000	6	7	12	13	12	13	4	5	11	13	12	12
Q6ZWQ5;O70493;Q3TGS7;Q3V2H3	Q6ZWQ5;O70493;Q3TGS7;Q3V2H3	Sorting nexin-12	Snx12	0.959641	-0.0594333	0.814207	1.29015	0.891409	0.768438	0.36754	-0.16584	-0.38	20.1755	19.7019	19.4262	19.808	19.8678	19.8062	7	7	5	29	29	18884	2.7973e-11	20522000	2	2	6	6	4	5	2	2	6	7	4	3
Q925J9-3;B1AQH6;Q925J9-2;Q925J9-4;Q925J9	Q925J9-3;B1AQH6;Q925J9-2;Q925J9-4;Q925J9	Mediator of RNA polymerase II transcription subunit 1	Med1	0.959865	-0.0590967	0.778209	1.17981	0.760758	0.985303	0.23856	-0.39449	-0.02136	20.6597	19.9076	19.6478	20.4211	20.3021	19.6691	4	4	4	9	9	61565	8.9605e-14	26353000	3	3	4	2	3	2	3	2	4	4	3	2
Q7TPV4	Q7TPV4	Myb-binding protein 1A	Mybbp1a	0.95992	-0.0590133	0.639868	0.840483	1.0893	0.966117	-0.25071	0.1234	-0.04973	21.8341	22.1716	21.9863	22.0848	22.0482	22.0361	10	10	10	97	97	15204	1.4896e-175	133410000	7	7	8	9	10	9	7	7	9	9	10	8
Q9D8N0	Q9D8N0	Elongation factor 1-gamma	Eef1g	0.960082	-0.05877	0.559014	0.861767	0.97416	1.05416	-0.21463	-0.03777	0.07609	28.0736	28.3678	27.9474	28.2883	28.4055	27.8713	25	25	25	426	426	5006	3.8134e-196	5500400000	18	19	23	23	19	21	20	21	22	23	21	21
Q8WTY4;F7BWP1;E0CYY1;F8WIK0	Q8WTY4;F7BWP1	Anamorsin	Ciapin1	0.960093	-0.0587533	0.634568	0.91019	0.87601	1.10994	-0.13576	-0.19098	0.15048	22.8549	22.5883	22.3149	22.9907	22.7793	22.1644	7	7	7	272	272	33429	1.0325e-16	112080000	2	3	6	5	6	6	3	5	6	6	6	5
A2AE27;Q9DBT5;F7ATG4;A2AE25;F7D159;F6WIB6	A2AE27;Q9DBT5	AMP deaminase 2	Ampd2	0.960455	-0.05821	0.672623	0.847103	1.12155	0.932555	-0.23939	0.1655	-0.10074	21.6467	22.4912	21.7423	21.8861	22.3256	21.8431	16	16	16	195	195	94695	5.3776e-40	151490000	6	7	14	12	10	13	8	9	13	12	10	11
Q3UH60;Q3UH60-2;D3Z5G8	Q3UH60;Q3UH60-2;D3Z5G8	Disco-interacting protein 2 homolog B	Dip2b	0.960686	-0.0578633	0.555899	0.857959	1.03208	1.0013	-0.22102	0.04556	0.00187	23.8891	23.8529	23.2007	24.1101	23.8073	23.1989	33	33	7	248	248	17112	9.5561e-273	443500000	21	24	31	28	28	31	23	24	32	27	30	31
Q99KK9;G5E823	Q99KK9;G5E823	Probable histidine--tRNA ligase, mitochondrial	Hars2	0.960797	-0.0576967	0.428704	0.977054	1.02068	0.889379	-0.03349	0.02953	-0.16913	25.5607	24.9015	24.9171	25.5942	24.8719	25.0863	14	14	11	281	281	56985	2.5045e-202	807250000	10	12	13	14	13	13	10	11	13	14	12	12
P49718;Q52KC3	P49718;Q52KC3	DNA replication licensing factor MCM5	Mcm5	0.960819	-0.0576633	0.835292	1.31179	0.732972	0.922512	0.39154	-0.44817	-0.11636	24.8737	24.1923	24.188	24.4822	24.6405	24.3043	18	18	18	281	281	82342	1.6496e-57	551270000	12	14	16	16	15	16	12	14	18	18	13	14
P47791-2;P47791	P47791-2;P47791	Glutathione reductase, mitochondrial	Gsr	0.960923	-0.0575067	0.0728835	0.941707	0.979583	0.961854	-0.08665	-0.02976	-0.05611	24.315	24.6604	23.9466	24.4017	24.6902	24.0027	11	11	11	289	289	51073	9.9941e-163	521730000	8	9	8	10	7	9	8	8	9	10	9	9
O88845;O88845-3;O88845-2	O88845;O88845-3;O88845-2	A-kinase anchor protein 10, mitochondrial	Akap10	0.960954	-0.05746	0.86364	0.648577	1.29054	1.06017	-0.62465	0.36797	0.0843	22.1336	22.9228	22.4132	22.7582	22.5548	22.3289	7	7	7	134	134	73631	2.6615e-86	143910000	5	7	7	7	6	7	6	7	6	7	6	6
Q8BVQ5	Q8BVQ5	Protein phosphatase methylesterase 1	Ppme1	0.960959	-0.0574533	0.630199	0.834232	1.0356	1.02715	-0.26148	0.05047	0.03865	23.8397	24.8563	24.463	24.1012	24.8058	24.4243	15	15	15	342	342	42256	8.4895e-159	456190000	7	10	13	15	14	12	6	10	14	15	12	14
Q8BGY4-3;E9Q4C1;Q8BGY4;Q8BGY4-2	Q8BGY4-3;E9Q4C1;Q8BGY4;Q8BGY4-2	Kelch-like protein 26	Klhl26	0.961006	-0.0573833	0.799933	0.729804	1.11446	1.09121	-0.45442	0.15634	0.12593	20.3647	20.3055	20.2173	20.8191	20.1492	20.0913	4	4	4	82	82	58904	1.0875e-74	27894000	2	2	4	3	3	3	2	2	3	2	3	2
Q8C7Q4;J3QPA9;F6TBN8	Q8C7Q4;J3QPA9;F6TBN8	RNA-binding protein 4	Rbm4;Rbm4b	0.961046	-0.0573233	0.694428	1.04242	1.05541	0.806798	0.05994	0.07781	-0.30972	23.2556	23.2422	22.6934	23.1957	23.1644	23.0031	14	14	0	343	343	40045	5.9266e-193	160900000	8	10	13	14	12	12	11	13	13	14	10	12
E9PUH7;P70257;D3YZ00	E9PUH7;P70257;D3YZ00	Nuclear factor 1;Nuclear factor 1 X-type	Nfix	0.961072	-0.0572833	0.895896	0.672562	0.812174	1.62512	-0.57226	-0.30014	0.70055	21.3235	21.9898	21.9261	21.8957	22.2899	21.2255	6	4	0	182	128	54161	1.7915e-78	83223000	3	2	4	4	4	4	3	2	4	3	4	4
E9Q6K1;O08811;F6YA33;D3Z700	E9Q6K1;O08811;F6YA33;D3Z700	TFIIH basal transcription factor complex helicase XPD subunit	Ercc2	0.96109	-0.0572567	0.780863	1.20629	0.783992	0.938703	0.27058	-0.35109	-0.09126	24.8657	25.2255	24.9093	24.5951	25.5766	25.0006	32	32	32	476	476	84406	8.4794e-293	1043500000	17	23	30	28	29	26	13	20	28	27	29	26
O08599	O08599	Syntaxin-binding protein 1	Stxbp1	0.961143	-0.0571767	0.799684	1.23026	0.941922	0.76622	0.29896	-0.08632	-0.38417	29.0038	29.1613	28.5587	28.7049	29.2477	28.9429	42	42	3	62	62	67568	0	11129000000	34	39	40	41	39	41	36	36	40	40	41	40
Q91YM2	Q91YM2	Rho GTPase-activating protein 35	Arhgap35	0.961248	-0.05702	0.633848	0.853617	1.09129	0.953457	-0.22834	0.12604	-0.06876	22.1897	23.1035	23.0315	22.4181	22.9775	23.1003	31	31	31	214	214	17039	3.0531e-255	261060000	10	22	27	27	27	28	17	23	26	26	30	26
A2AMY5;Q91VX2;A2AMY7;F6PYV5	A2AMY5;Q91VX2	Ubiquitin-associated protein 2	Ubap2	0.961261	-0.057	0.774247	0.769978	0.989766	1.1655	-0.37711	-0.01484	0.22095	21.4106	22.2437	21.5686	21.7877	22.2586	21.3477	7	7	7	92	92	11783	1.8067e-43	111260000	6	6	7	7	7	7	5	6	7	7	6	7
A2ABY3;Q922E4	A2ABY3;Q922E4	Ethanolamine-phosphate cytidylyltransferase	Pcyt2	0.961634	-0.05644	0.485301	0.904906	0.933609	1.05259	-0.14416	-0.09911	0.07395	22.6753	22.1562	22.7801	22.8194	22.2553	22.7062	7	7	7	135	135	43446	2.2665e-17	117210000	5	4	5	5	6	6	4	5	5	4	6	6
Q9CZU4	Q9CZU4	GTPase Era, mitochondrial	Eral1	0.961687	-0.05636	0.559385	1.00417	0.86012	1.02976	0.006	-0.21739	0.04231	20.8607	20.6244	20.5655	20.8547	20.8418	20.5232	7	7	7	167	167	48186	2.8601e-18	34124000	2	4	7	6	6	7	1	3	5	7	5	5
Q8BZ36-2;Q8BZ36	Q8BZ36-2;Q8BZ36	RAD50-interacting protein 1	Rint1	0.961714	-0.05632	0.670313	1.11168	0.846851	0.944826	0.15274	-0.23982	-0.08188	21.5307	21.9459	21.3896	21.378	22.1857	21.4715	12	12	12	144	144	83441	2.6999e-82	99679000	3	6	9	10	7	9	3	4	8	9	11	8
E9Q7G0;F6ZQA3	E9Q7G0		Numa1	0.961721	-0.05631	0.561875	0.885105	0.937786	1.07164	-0.17608	-0.09267	0.09982	23.5053	23.522	22.2523	23.6813	23.6147	22.1525	39	39	39	258	258	23563	0	339610000	24	24	32	33	30	30	21	24	34	35	24	23
Q5SRY7-4;Q5SRY7-3;Q5SRY7;Q5SRY7-2	Q5SRY7-4;Q5SRY7-3;Q5SRY7;Q5SRY7-2	F-box/WD repeat-containing protein 11	Fbxw11	0.961823	-0.0561567	0.835534	0.830833	0.80092	1.33716	-0.26737	-0.32027	0.41917	21.9734	22.0008	22.1895	22.2408	22.321	21.7704	10	10	4	238	238	58394	3.9418e-72	101850000	7	5	5	5	8	8	5	6	7	7	8	8
Q8JZM4	Q8JZM4	Delta and Notch-like epidermal growth factor-related receptor	Dner	0.961843	-0.0561267	0.788501	0.786397	1.21676	0.92996	-0.34667	0.28305	-0.10476	23.853	23.965	23.8036	24.1996	23.6819	23.9083	11	11	11	182	182	78747	2.4163e-241	441850000	7	9	8	8	9	10	6	10	8	9	11	10
Q61881;D3Z6N3;D3Z335;D3Z0J6;D3Z2K9	Q61881	DNA replication licensing factor MCM7	Mcm7	0.96215	-0.0556667	0.43896	0.927918	0.92059	1.04268	-0.10793	-0.11937	0.0603	23.4819	23.5238	22.7418	23.5898	23.6431	22.6815	20	20	20	345	345	8121	0	289320000	12	14	19	17	18	15	10	14	19	18	16	14
D3Z4D2;Q8BR30;D6RET4;D3Z7T9	D3Z4D2;Q8BR30;D6RET4		Rufy2	0.962339	-0.0553833	0.737695	0.801242	0.98445	1.12986	-0.31969	-0.02261	0.17615	21.5554	21.1421	21.2915	21.8751	21.1647	21.1153	9	8	2	241	221	4616	2.5519e-84	55422000	5	5	7	6	7	6	4	5	8	8	7	6
Q9WUD1	Q9WUD1	STIP1 homology and U box-containing protein 1	Stub1	0.962412	-0.0552733	0.775367	1.20571	0.811594	0.910967	0.26988	-0.30117	-0.13453	22.8871	23.4827	23.6529	22.6172	23.7839	23.7874	13	13	13	411	411	34909	1.1344e-115	320940000	3	4	11	10	13	11	3	4	12	11	12	12
Q3TIR1-3;Q3TIR1;Q3TIR1-2;J3QNW4	Q3TIR1-3;Q3TIR1;Q3TIR1-2;J3QNW4	Trafficking protein particle complex subunit 13	Trappc13	0.962652	-0.0549133	0.701672	0.810857	1.03572	1.06224	-0.30248	0.05063	0.08711	21.9776	22.5505	22.1063	22.2801	22.4998	22.0192	7	7	7	133	133	45975	1.6124e-16	91451000	3	4	6	5	5	5	3	3	6	5	5	6
[truncated: 1,779 more rows]
