# Supplementary material for: Seizure protein 6 controls glycosylation and trafficking of kainate receptor subunits GluK2 and GluK3
Source: EMBO J. 2020 Jun 22;39(15):e103457. doi: 10.15252/embj.2019103457 (PMC7396870; doi:10.15252/embj.2019103457)
Supplement: Supplementary file 6 — Source Data for Expanded View and Appendix [file EMBJ-39-e103457-s010.zip]

Archive with 4 entries (3 files):
- EV_and_Appendix_Source_Data/
- EV_and_Appendix_Source_Data/EMBOJ-2019-103457R1-Figure_EV1_Source_Data-sd.pdf
- EV_and_Appendix_Source_Data/EMBOJ-2019-103457R1-Figure_S3_Appendix_Source_Data-sd.pdf
- EV_and_Appendix_Source_Data/EMBOJ-2019-103457R1-Figure_EV4_Source_Data-sd.pdf
